# Supplementary material for: Pleiotropic hubs drive bacterial surface competition through parallel changes in colony composition and expansion
Source: PLoS Biol. 2023 Oct 16;21(10):e3002338. doi: 10.1371/journal.pbio.3002338 (PMC10578586; doi:10.1371/journal.pbio.3002338)
Supplement: S1 Data — (CSV) [file pbio.3002338.s030.csv]

species	lineage	week	clone	day	replicate	mean	sd
BS	0	0	1	1	1	2.40478291794622	0.278037902062572
BS	0	0	1	1	2	2.50597959839037	0.0488539625100926
BS	0	0	1	1	3	2.43933381289448	0.233292295299215
BS	0	0	1	1	4	2.4503450327159	0.196079260807187
BS	0	0	1	1	5	2.34910803783533	0.168790589190127
BS	0	0	1	1	6	2.53872281981255	0.0580558295173824
BS	0	0	1	1	7	2.4398096541242	0.190862132725896
BS	0	0	1	1	8	2.47622138068093	0.186348649795492
BS	0	0	1	1	9	2.29992812595316	0.187936529182757
BS	0	0	1	1	10	2.32050430448667	0.10810147413217
BS	0	0	1	1	11	2.6354430908571	0.140414017384133
BS	0	0	1	1	12	2.59693882411634	0.128244440880707
BS	0	0	1	1	13	2.59867795071395	0.103116627053141
BS	0	0	1	1	14	2.62680148138877	0.184309518595121
BS	0	0	1	1	15	2.49983204427955	0.0639401384825789
BS	0	0	1	1	16	2.34669731038044	0.30533450217169
BS	0	0	1	2	1	2.77790481986621	0.0988761152081354
BS	0	0	1	2	2	2.78130296589026	0.0689646404813149
BS	0	0	1	2	3	2.69266021827118	0.150391750303989
BS	0	0	1	2	4	2.86899191521967	0.135617121064799
BS	0	0	1	2	5	2.77672529676103	0.118446152210464
BS	0	0	1	2	6	2.79765587516673	0.086467134272892
BS	0	0	1	2	7	2.71466356994496	0.155286630765417
BS	0	0	1	2	8	2.65141205925824	0.229306161343372
BS	0	0	1	2	9	2.91277658236114	0.07826768923339
BS	0	0	1	2	10	2.95973390235539	0.124843059453076
BS	0	0	1	2	11	2.98444824010703	0.196789818066632
BS	0	0	1	2	12	2.78833268897252	0.148404043592373
BS	0	0	1	2	13	2.68397122145946	0.448683236174759
BS	0	0	1	2	14	2.80334063106705	0.135634198731368
BS	0	0	1	3	1	3.01240379723501	0.0964684588069097
BS	0	0	1	3	2	3.09606640998935	0.107503179488178
BS	0	0	1	3	3	3.00595021044209	0.180811888821697
BS	0	0	1	3	4	2.9821913095152	0.183451730555233
BS	0	0	1	3	5	2.95218651423413	0.103388076230176
BS	0	0	1	3	6	2.91168530694467	0.187546789766009
BS	0	0	1	3	7	3.21250355675664	0.120673014910303
BS	0	0	1	3	8	3.24108840917952	0.174932932490726
BS	0	0	1	3	9	3.07564491169255	0.0975042144164333
BS	0	0	1	3	10	2.96638940158686	0.398417789066538
BS	0	0	1	3	11	3.06957022357912	0.138613448159289
BS	0	0	1	3	12	2.98104879416358	0.113223234508132
BS	0	0	1	4	1	3.33184165014844	0.212142639023439
BS	0	0	1	4	2	3.28303234788247	0.244345403239265
BS	0	0	1	4	3	3.28088166952462	0.10815136381174
BS	0	0	1	4	4	3.14397560689673	0.157562137672025
BS	0	0	1	4	5	3.69246952526891	0.409904605556096
BS	0	0	1	4	6	3.29889358606255	0.215886748196174
BS	0	0	1	4	7	3.18559591738999	0.424922987748334
BS	0	0	1	4	8	3.34263390369256	0.361527304128717
BS	0	0	1	4	9	3.34053150199671	0.101344782726472
BS	0	0	1	4	10	3.27965261480094	0.131845499341812
BS	0	0	1	5	1	3.49965092981577	0.139393681297027
BS	0	0	1	5	2	3.43195841349997	0.2086304961924
BS	0	0	1	5	3	3.5435369500053	0.435030448568783
BS	0	0	1	5	4	3.53983791783349	0.146820601211869
BS	0	0	1	5	5	3.41841812826848	0.369547097650962
BS	0	0	1	5	6	3.58343485232971	0.212792153780619
BS	0	0	1	5	7	3.63038305567314	0.468795613178084
BS	0	0	1	5	8	3.76380399124471	0.591262258404699
BS	0	0	1	6	1	3.69471900954972	0.27532655281786
BS	0	0	1	6	2	3.58011607756775	0.120958131805196
BS	0	0	1	6	3	3.92018754502204	0.651954078966743
BS	0	0	1	6	4	3.86095991960234	0.755018364926969
BS	0	0	1	6	5	3.92128946721618	0.548074553573373
BS	0	0	1	6	6	3.94900076573553	0.547319093981266
BS	0	0	1	6	7	4.48524753109918	0.842761001255118
BS	0	0	1	7	1	4.77178097592514	1.05133829195803
BS	0	0	1	7	2	4.9684585164971	0.784625394348365
BS	0	0	1	7	3	4.26039168973635	0.668719307152559
BS	0	0	1	7	4	5.13929798729311	1.01103337192272
BS	0	0	2	1	1	2.27877657187002	0.106251909902792
BS	0	0	2	1	2	2.32139275382783	0.176183671725982
BS	0	0	2	2	1	2.70272772566433	0.108815048968779
BS	0	0	2	2	2	2.71571444162731	0.160491452939117
BS	0	0	2	3	1	2.9111022158266	0.135922010080249
BS	0	0	2	3	2	2.9457386465388	0.109059285995752
BS	0	0	2	4	1	3.28089711534942	0.329327207293488
BS	0	0	2	4	2	3.25283505187795	0.166726647831764
BS	0	0	2	5	1	3.62054698334425	0.456407575550678
BS	0	0	2	5	2	3.45123506512562	0.235457276365142
BS	0	0	2	6	1	3.9561562133147	0.661693867362724
BS	0	0	2	6	2	3.97350267784515	0.569875932132562
BS	1	2	1	1	1	2.37245894376095	0.0974236308305669
BS	1	2	1	1	2	2.45508725890774	0.0887152227782339
BS	1	2	1	1	3	2.39558728207746	0.0511475237192806
BS	1	2	1	1	4	2.42650456193039	0.105218367051207
BS	1	2	1	1	5	2.47861060859267	0.262923951374337
BS	1	2	1	1	6	2.44414376985551	0.215275004787565
BS	1	2	1	1	7	2.43981112933882	0.116562879187725
BS	1	2	1	1	8	2.46660928793198	0.167884376209588
BS	1	2	1	1	9	2.47351505903564	0.210571179226961
BS	1	2	1	1	10	2.47122093055994	0.17373561087624
BS	1	2	1	1	11	2.68323155093936	0.199506834593791
BS	1	2	1	1	12	2.46052240304302	0.110014047782654
BS	1	2	1	1	13	2.49691374179825	0.0480545651372227
BS	1	2	1	2	1	2.89194570293888	0.135746082381904
BS	1	2	1	2	2	2.79418283115013	0.136581869805486
BS	1	2	1	2	3	2.76623857417901	0.143448899985214
BS	1	2	1	2	4	2.77255522233158	0.154002554540109
BS	1	2	1	2	5	2.78386604627181	0.0881046312642485
BS	1	2	1	2	6	2.74741420239908	0.179224007413038
BS	1	2	1	2	7	2.79628936812645	0.201835538089131
BS	1	2	1	2	8	3.03972977417078	0.0842628756415996
BS	1	2	1	2	9	2.77977586035047	0.168980092013432
BS	1	2	1	2	10	2.80515312342723	0.0478455599872628
BS	1	2	1	2	11	2.75657387368526	0.223845585222054
BS	1	2	1	3	1	3.32381520508813	0.221483928537092
BS	1	2	1	3	2	2.99660169493232	0.0798466294269945
BS	1	2	1	3	3	3.01903202662666	0.0989378037067346
BS	1	2	1	3	4	2.99619802621744	0.135519573569588
BS	1	2	1	3	5	3.28633254108044	0.191222832234396
BS	1	2	1	3	6	3.00412875551679	0.0632966952658455
BS	1	2	1	3	7	3.06633979783442	0.173388313474268
BS	1	2	1	3	8	2.98988172762555	0.110434448303509
BS	1	2	1	3	9	3.01045986294349	0.125839909123924
BS	1	2	1	4	1	3.88227384738706	0.413935197985149
BS	1	2	1	4	2	3.66300735680646	0.456195002890591
BS	1	2	1	4	3	3.34593327924617	0.232158531980984
BS	1	2	1	4	4	3.32519802933825	0.195933605071412
BS	1	2	1	4	5	3.26062649621937	0.18955145651721
BS	1	2	1	4	6	3.33059728857152	0.264988566172574
BS	1	2	1	4	7	3.24300905032944	0.130885009845805
BS	1	2	1	5	1	4.2702099557876	0.505625237185035
BS	1	2	1	5	2	3.98672439116352	0.608431898927143
BS	1	2	1	5	3	3.57200781460533	0.221658567651936
BS	1	2	1	5	4	3.55169169265353	0.24977007755862
BS	1	2	1	5	5	3.67063933622302	0.502125566833638
BS	1	2	1	5	6	3.84859577743518	0.551731014486607
BS	1	2	1	6	1	4.51690998270016	0.360042224845857
BS	1	2	1	6	2	3.87183547707095	0.375434080048969
BS	1	2	1	6	3	3.77314019960062	0.421306545495689
BS	1	2	1	6	4	4.17832034230067	0.862530608036926
BS	1	2	1	6	5	4.30744839858031	0.714039348543216
BS	1	2	1	7	1	4.23619173148012	0.60130624952401
BS	1	2	1	7	2	4.89198579365161	1.3679032263026
BS	1	2	1	7	3	4.94756573298021	0.803368684049152
BS	1	2	2	1	1	2.37237848182434	0.185018151386955
BS	1	2	2	2	1	3.55331093272577	0.114255815903014
BS	1	2	2	3	1	3.89815667622019	0.113361934636963
BS	1	2	2	4	1	4.55361582856933	0.227632160205472
BS	1	2	2	5	1	5.07322738664526	0.157532868806081
BS	1	2	2	6	1	5.51886450111071	0.25391259483849
BS	1	3	1	1	1	2.46594069217283	0.182403363802577
BS	1	3	1	1	2	2.69020974375403	0.0773435008609822
BS	1	3	1	1	3	2.71369220809008	0.148619792912487
BS	1	3	1	1	4	2.65494745797557	0.0729991297378079
BS	1	3	1	1	5	2.65790241608759	0.133991716357931
BS	1	3	1	1	6	2.68974949301987	0.0740477308605457
BS	1	3	1	1	7	2.77359922054881	0.157056313855874
BS	1	3	1	1	8	2.68079812076358	0.0808576540597667
BS	1	3	1	1	9	2.66268693216054	0.153052290943997
BS	1	3	1	1	10	2.67681301176642	0.158069922739605
BS	1	3	1	1	11	2.72564423230757	0.147582652743887
BS	1	3	1	1	12	2.57402192070484	0.156297955030379
BS	1	3	1	1	13	2.68250977815807	0.155553817186829
BS	1	3	1	1	14	2.75568416810985	0.261258686621951
BS	1	3	1	1	15	2.71981892606923	0.231323439424865
BS	1	3	1	2	1	3.55886170004856	0.15983551218491
BS	1	3	1	2	2	3.666394519977	0.17123914282148
BS	1	3	1	2	3	3.66063403496702	0.154628520341879
BS	1	3	1	2	4	3.667782367016	0.191695295339776
BS	1	3	1	2	5	3.78616537880331	0.311799378627374
BS	1	3	1	2	6	3.47542569818838	0.12527439173134
BS	1	3	1	2	7	3.58607917189971	0.200807031693256
BS	1	3	1	2	8	3.45688230833018	0.0891884849326721
BS	1	3	1	2	9	3.45984730135517	0.120595732533823
BS	1	3	1	2	10	3.49923413763196	0.0643025680655238
BS	1	3	1	2	11	3.51505341572229	0.05264559316098
BS	1	3	1	2	12	3.483679986228	0.123384596269787
BS	1	3	1	2	13	3.89557108628389	0.257477221142344
BS	1	3	1	3	1	3.9387788646052	0.292864944643365
BS	1	3	1	3	2	4.03209304462403	0.113598057125755
BS	1	3	1	3	3	4.13175822561559	0.280161289630521
BS	1	3	1	3	4	3.87585638015564	0.28398472438195
BS	1	3	1	3	5	3.89529090545516	0.183314376240448
BS	1	3	1	3	6	3.96743775415494	0.107463138723468
BS	1	3	1	3	7	3.94974893708827	0.289908633554933
BS	1	3	1	3	8	3.9637736081586	0.0904813440234648
BS	1	3	1	3	9	3.9179731306735	0.19419161144335
BS	1	3	1	3	10	4.02147324887117	0.167353910722678
BS	1	3	1	3	11	4.03466382432464	0.392132767029568
BS	1	3	1	4	1	4.7234619802966	0.44133414029983
BS	1	3	1	4	2	4.43142503412568	0.303047479394606
BS	1	3	1	4	3	4.55132537452511	0.0762370289156406
BS	1	3	1	4	4	4.52677498839663	0.230187244074214
BS	1	3	1	4	5	4.53377312768617	0.320335466055835
BS	1	3	1	4	6	4.44747696412201	0.286482448511032
BS	1	3	1	4	7	4.59478145844341	0.236300317649223
BS	1	3	1	4	8	4.49070774173038	0.250889674000413
BS	1	3	1	4	9	4.7088166985219	0.238097832332769
BS	1	3	1	5	1	5.391319719678	0.617183103589742
BS	1	3	1	5	2	4.94919264078153	0.126308688751509
BS	1	3	1	5	3	5.05440600969241	0.093649175980426
BS	1	3	1	5	4	5.07440720578749	0.378766712923789
BS	1	3	1	5	5	5.02768860041575	0.158672716094804
BS	1	3	1	5	6	4.93211685188095	0.217383933256444
BS	1	3	1	5	7	5.23681144202197	0.259878514539133
BS	1	3	1	6	1	5.94342346076819	0.739023277719003
BS	1	3	1	6	2	5.43312038902792	0.273321624300833
BS	1	3	1	6	3	5.54527489217673	0.306096957054933
BS	1	3	1	6	4	5.50209538569926	0.187048976523287
BS	1	3	1	6	5	5.587289239066	0.195839669797322
BS	1	3	1	6	6	5.85371860761814	0.269622617194376
BS	1	3	1	7	1	6.00912887636816	0.139682318394645
BS	1	3	1	7	2	6.15328459880735	0.271721974037211
BS	1	3	1	7	3	6.12450729855362	0.236581219538264
BS	1	3	1	7	4	6.35778627124518	0.283722861288445
BS	1	3	2	1	1	2.38123797359822	0.116845807561197
BS	1	3	2	2	1	3.50857525547637	0.124575789759965
BS	1	3	2	3	1	3.90461908393666	0.30697819542351
BS	1	3	2	4	1	4.47556637073129	0.193718487139276
BS	1	3	2	5	1	4.90971363486191	0.124511203571848
BS	1	3	2	6	1	5.35995136178415	0.243883539259585
BS	1	4	1	1	1	2.37118554031371	0.0991527434773036
BS	1	4	1	1	2	2.68628369852341	0.174192969376643
BS	1	4	1	1	3	2.57390303398198	0.159072604572352
BS	1	4	1	1	4	2.62373427510815	0.0780405704403712
BS	1	4	1	1	5	2.65901986786605	0.161151884949834
BS	1	4	1	1	6	2.65716519595351	0.192947963476667
BS	1	4	1	1	7	2.66539423232913	0.158186170232234
BS	1	4	1	1	8	2.55270314936508	0.0998879359360159
BS	1	4	1	1	9	2.818821561912	0.0997256088667303
BS	1	4	1	1	10	2.83978795267105	0.222113822416289
BS	1	4	1	1	11	2.79911323996542	0.176236667063386
BS	1	4	1	1	12	2.72975136522046	0.109534081560907
BS	1	4	1	1	13	2.72349967930445	0.0940146453156467
BS	1	4	1	1	14	2.67364716297358	0.318112314168605
BS	1	4	1	1	15	2.70420678962477	0.118363910118293
BS	1	4	1	2	1	3.47090600355044	0.241781281444432
BS	1	4	1	2	2	3.80731817645222	0.175409255819574
BS	1	4	1	2	3	3.68377342033006	0.138454714719466
BS	1	4	1	2	4	3.69427476291405	0.254195390422788
BS	1	4	1	2	5	3.60347938783953	0.231201610273723
BS	1	4	1	2	6	3.39454018816236	0.131437354722046
BS	1	4	1	2	7	3.65513761827564	0.114973748462781
BS	1	4	1	2	8	3.64809372094465	0.134872341889479
BS	1	4	1	2	9	3.55222693355471	0.153201112925874
BS	1	4	1	2	10	3.571193196137	0.119523648574422
BS	1	4	1	2	11	3.54230823168448	0.103835870745602
BS	1	4	1	2	12	3.4615052826543	0.143640144323275
BS	1	4	1	2	13	3.68961940007668	0.168834984724058
BS	1	4	1	3	1	3.94269719332718	0.272203569379623
BS	1	4	1	3	2	4.05738997591193	0.0860067578486358
BS	1	4	1	3	3	3.9361936540712	0.0960803971392292
BS	1	4	1	3	4	3.78198071642694	0.0697252694456574
BS	1	4	1	3	5	4.0669797755634	0.188167230124646
BS	1	4	1	3	6	3.94126996093329	0.122865313897989
BS	1	4	1	3	7	4.0275649019682	0.308268882254366
BS	1	4	1	3	8	4.00031141758618	0.231083246852843
BS	1	4	1	3	9	3.8568409321051	0.110015450716505
BS	1	4	1	3	10	4.20636389600038	0.264536805224997
BS	1	4	1	3	11	4.05617020210412	0.220456899503885
BS	1	4	1	4	1	4.35853798272351	0.155923346867505
BS	1	4	1	4	2	4.27300615452682	0.130127752525512
BS	1	4	1	4	3	4.5558820680504	0.239754728926552
BS	1	4	1	4	4	5.03757620401618	0.849539505231536
BS	1	4	1	4	5	4.63567151292355	0.263895094276662
BS	1	4	1	4	6	4.42350925858134	0.355965362501939
BS	1	4	1	4	7	4.52538603557321	0.357850873124987
BS	1	4	1	4	8	4.61743586744504	0.140815335166036
BS	1	4	1	4	9	4.4384581047478	0.192252267317946
BS	1	4	1	5	1	4.86059587886555	0.317762851497103
BS	1	4	1	5	2	4.78952776869919	0.299428435667444
BS	1	4	1	5	3	6.25709872965103	1.70355285013273
BS	1	4	1	5	4	5.18133768780068	0.120662502682393
BS	1	4	1	5	5	4.93542370482792	0.249237396340998
BS	1	4	1	5	6	5.16930530887744	0.296338170727826
BS	1	4	1	5	7	4.97984018883878	0.359071297811406
BS	1	4	1	6	1	5.36566038514445	0.32290593926581
BS	1	4	1	6	2	5.36091075625426	0.105823094452803
BS	1	4	1	6	3	5.68055774960614	0.214350768129138
BS	1	4	1	6	4	5.42765790247866	0.342602575147444
BS	1	4	1	6	5	5.7470840072217	0.219694220866884
BS	1	4	1	6	6	5.59553743062623	0.315026760024014
BS	1	4	1	7	1	5.98079240444378	0.197999557056817
BS	1	4	1	7	2	5.96981681520496	0.402792478758462
BS	1	4	1	7	3	6.24096629614855	0.140721514575493
BS	1	4	1	7	4	6.11190383615618	0.1803126106243
BS	1	4	2	1	1	2.48560382234551	0.246315310395641
BS	1	4	2	2	1	3.61432578378102	0.203008671140947
BS	1	4	2	3	1	3.99503871320803	0.20322329161107
BS	1	4	2	4	1	4.55345266239714	0.154705040777173
BS	1	4	2	5	1	5.11490132245531	0.253266205043319
BS	1	4	2	6	1	5.57291247597136	0.151965118121735
BS	1	5	1	1	1	2.42166282475527	0.113533784992953
BS	1	5	1	1	2	2.83685851351884	0.275407590375704
BS	1	5	1	1	3	2.82479219443553	0.186789978428739
BS	1	5	1	1	4	2.75281823688938	0.224187451802636
BS	1	5	1	1	5	2.84581742908485	0.313102898429073
BS	1	5	1	1	6	2.90722467334083	0.129325805543651
BS	1	5	1	1	7	2.87142123572932	0.26507647437698
BS	1	5	1	1	8	2.70898112786766	0.272463620745519
BS	1	5	1	1	9	2.61240973652354	0.164131732254951
BS	1	5	1	1	10	2.86376447635523	0.220829325525647
BS	1	5	1	1	11	2.97272823584553	0.321261612639308
BS	1	5	1	1	12	2.96739424347425	0.228168822914746
BS	1	5	1	1	13	3.56206826881992	0.426386807457788
BS	1	5	1	1	14	2.77538267351066	0.228087673268476
BS	1	5	1	1	15	2.79750704600586	0.161705968720581
BS	1	5	1	2	1	4.06138561669409	0.27049914366356
BS	1	5	1	2	2	4.51633053259071	0.220041556050396
BS	1	5	1	2	3	4.44095143373886	0.284022394055779
BS	1	5	1	2	4	4.62010116141117	0.308246681309353
BS	1	5	1	2	5	4.46660382197918	0.214962370463859
BS	1	5	1	2	6	4.18444472462808	0.39911830586438
BS	1	5	1	2	7	4.4738587315166	0.475905755072812
BS	1	5	1	2	8	4.63972615270772	0.253564156722131
BS	1	5	1	2	9	4.58348103516729	0.259104654465085
BS	1	5	1	2	10	5.2101336106373	0.457022388035987
BS	1	5	1	2	11	4.53307995751099	0.18219187855023
BS	1	5	1	2	12	4.43006992962032	0.223996915480914
BS	1	5	1	2	13	4.7797130237418	0.26685052460088
BS	1	5	1	3	1	4.90624190971669	0.442371599266383
BS	1	5	1	3	2	5.47813168205359	0.215066264079797
BS	1	5	1	3	3	5.3060343515645	0.211112138011309
BS	1	5	1	3	4	5.28599637674877	0.312255328349489
BS	1	5	1	3	5	5.92972543947278	0.257344175704187
BS	1	5	1	3	6	5.85742935840788	0.201938511233956
BS	1	5	1	3	7	6.49124429486432	0.510768507359735
BS	1	5	1	3	8	5.87718944458131	0.363355798398573
BS	1	5	1	3	9	5.66007340094461	0.2475763022118
BS	1	5	1	3	10	5.41009838077635	0.265795390565707
BS	1	5	1	3	11	5.30724816453919	0.386047937275623
BS	1	5	1	4	1	5.83590400980066	0.332479782216233
BS	1	5	1	4	2	6.25007474424118	0.351040882021484
BS	1	5	1	4	3	6.85758826183633	0.451601771868198
BS	1	5	1	4	4	7.44705613492695	0.581955035834823
BS	1	5	1	4	5	6.95145530411737	0.338669782800258
BS	1	5	1	4	6	6.64152597174021	0.263610905757978
BS	1	5	1	4	7	6.10356003868708	0.58270356253916
BS	1	5	1	4	8	6.3884789846119	0.396642349377404
BS	1	5	1	4	9	6.19166131367372	0.209117326793902
BS	1	5	1	5	1	6.41869231982405	0.370325887960847
BS	1	5	1	5	2	6.95008625311352	0.373600453330003
BS	1	5	1	5	3	7.98955106781857	0.651035981453041
BS	1	5	1	5	4	7.57496069509123	0.42403581714482
BS	1	5	1	5	5	7.1927810299635	0.360244867780266
BS	1	5	1	5	6	7.02856780935747	0.531687439027479
BS	1	5	1	5	7	6.76623937433027	0.318140934005102
BS	1	5	1	6	1	6.84845813459943	0.440317478808225
BS	1	5	1	6	2	7.4337441395796	0.399303153748448
BS	1	5	1	6	3	8.03125567001889	0.480238702259028
BS	1	5	1	6	4	7.63969275026291	0.355964296914008
BS	1	5	1	6	5	7.60293851642448	0.360095224170752
BS	1	5	1	6	6	7.48294593585601	0.359530242197741
BS	1	5	1	7	1	7.93733063495548	0.528287623897609
BS	1	5	1	7	2	8.05059964298915	0.425826341150647
BS	1	5	1	7	3	8.06501416452531	0.495255577480604
BS	1	5	1	7	4	7.97448235848273	0.329493803720713
BS	1	5	2	1	1	2.47153809910589	0.0617633542145137
BS	1	5	2	2	1	3.59754819520957	0.14665971648014
BS	1	5	2	3	1	3.9606833264293	0.165624727273413
BS	1	5	2	4	1	4.55070149681474	0.197383168969456
BS	1	5	2	5	1	5.09833860554674	0.19996785475738
BS	1	5	2	6	1	5.59347376266975	0.160746834671326
BS	1	6	1	1	1	2.49302000021348	0.187798283049562
BS	1	6	1	1	2	2.80389674598902	0.171147136942453
BS	1	6	1	1	3	2.88378646423541	0.14240487452973
BS	1	6	1	1	4	2.97612263719758	0.247902144683058
BS	1	6	1	1	5	2.87163652296061	0.204118936603038
BS	1	6	1	1	6	2.81289293484934	0.155228569595252
BS	1	6	1	1	7	2.89869514808081	0.289704108542367
BS	1	6	1	1	8	3.16247579075722	0.287678979766299
BS	1	6	1	1	9	3.45236119117274	0.145249238173451
BS	1	6	1	1	10	3.27804030070528	0.292046445017819
BS	1	6	1	1	11	3.16635008057558	0.0897659873782251
BS	1	6	1	1	12	3.27743645172209	0.272281608086704
BS	1	6	1	1	13	3.31318168230904	0.287531664131706
BS	1	6	1	1	14	3.438529153546	0.173835263510909
BS	1	6	1	1	15	3.3359100603162	0.190541005208247
BS	1	6	1	2	1	4.79460001558053	0.113814468880949
BS	1	6	1	2	2	5.26685902670663	0.283817749166912
BS	1	6	1	2	3	4.77487133582264	0.119333828345561
BS	1	6	1	2	4	4.7089015976291	0.210169503830036
BS	1	6	1	2	5	4.5937273837006	0.390750127735172
BS	1	6	1	2	6	4.82935824028467	0.252833459889881
BS	1	6	1	2	7	4.95218125448326	0.184917467170073
BS	1	6	1	2	8	4.88374418026428	0.0976579586405016
BS	1	6	1	2	9	4.97179024549583	0.0970462851412197
BS	1	6	1	2	10	4.97566103432781	0.300985985725903
BS	1	6	1	2	11	5.54650179603808	0.181435481935859
BS	1	6	1	2	12	5.04697112547313	0.124432766133399
BS	1	6	1	2	13	4.92849364318981	0.152670469347858
BS	1	6	1	3	1	5.59130125052087	0.259583651392425
BS	1	6	1	3	2	5.5764210412805	0.233187912414057
BS	1	6	1	3	3	5.27802563082592	0.387057095324939
BS	1	6	1	3	4	5.88961312293098	0.206667348704617
BS	1	6	1	3	5	6.05542389482398	0.479995276277493
BS	1	6	1	3	6	6.22209628360813	0.3836962336869
BS	1	6	1	3	7	6.19058072439852	0.463059709479964
BS	1	6	1	3	8	6.99018263363406	0.129820646315844
BS	1	6	1	3	9	6.20413158703891	0.116917670556881
BS	1	6	1	3	10	6.40047662714533	0.392685571594511
BS	1	6	1	3	11	5.64780650956139	0.110968629676534
BS	1	6	1	4	1	6.43408625363731	0.249042055121178
BS	1	6	1	4	2	6.67229226601324	0.261964212761171
BS	1	6	1	4	3	6.94452101501624	0.184669425920356
BS	1	6	1	4	4	7.12665950698904	0.306609594487631
BS	1	6	1	4	5	7.9870241867761	0.313752110532709
BS	1	6	1	4	6	7.02644808199364	0.187401544600759
BS	1	6	1	4	7	6.42045564471247	0.278758409487105
BS	1	6	1	4	8	6.42998076604213	0.297073926941743
BS	1	6	1	5	1	6.86022432604492	0.209173332781262
BS	1	6	1	5	2	7.15971319874695	0.210961074925003
BS	1	6	1	5	3	7.62756744337328	0.269310570952126
BS	1	6	1	5	4	8.50228947107428	0.214893224273334
BS	1	6	1	5	5	7.52064306939884	0.375083123511346
BS	1	6	1	5	6	6.96222186509964	0.322141150587604
BS	1	6	1	6	1	7.17619933836745	0.268381504030657
BS	1	6	1	6	2	7.52145223441944	0.375667467240939
BS	1	6	1	6	3	8.81141390352896	0.195370502991814
BS	1	6	1	6	4	7.84767955997846	0.204146939313879
BS	1	6	1	6	5	7.49118325142186	0.386764103781157
BS	1	6	1	7	1	7.88291949143018	0.272713600471496
BS	1	6	1	7	2	8.24501221891853	0.342073032535362
BS	1	6	1	7	3	7.83435482018247	0.40737461748292
BS	1	6	2	1	1	2.55589924811824	0.193984705611287
BS	1	6	2	2	1	4.68136604825192	0.178830531364431
BS	1	6	2	3	1	5.64566145227068	0.30862275331551
BS	1	6	2	4	1	6.65741751799019	0.19933763518972
BS	1	6	2	5	1	7.323911589938	0.385002985983197
BS	1	6	2	6	1	7.93225905740817	0.299265706653525
BS	1	7	1	1	1	2.66233272523644	0.148491862535296
BS	1	7	1	1	2	2.74322774040222	0.216807683734353
BS	1	7	1	1	3	2.69062655183378	0.295355194932831
BS	1	7	1	1	4	2.76365705205531	0.107150299425773
BS	1	7	1	1	5	2.81121872081322	0.172993980321345
BS	1	7	1	1	6	2.87766785751269	0.13046681339516
BS	1	7	1	1	7	2.87139443032047	0.24332137641624
BS	1	7	1	1	8	2.8821222945478	0.225273184606561
BS	1	7	1	1	9	2.99934200257406	0.107533934011973
BS	1	7	1	1	10	3.09230876388926	0.107866491264897
BS	1	7	1	1	11	3.29613965187109	0.221664930532818
BS	1	7	1	1	12	3.13353121486848	0.233917663142559
BS	1	7	1	1	13	3.09318415298931	0.199687172551548
BS	1	7	1	1	14	3.07244618489409	0.206920886105522
BS	1	7	1	1	15	3.02687731300242	0.176873869574854
BS	1	7	1	2	1	4.81790607478372	0.238072396282458
BS	1	7	1	2	2	4.96024794294636	0.318559160098196
BS	1	7	1	2	3	4.7670026678736	0.17694131991646
BS	1	7	1	2	4	4.82762028033257	0.161566493230094
BS	1	7	1	2	5	4.74702313500452	0.239011622837674
BS	1	7	1	2	6	4.58214446675633	0.162886921109212
BS	1	7	1	2	7	4.86187088279335	0.10974327729404
BS	1	7	1	2	8	5.3780480159225	0.143661617812189
BS	1	7	1	2	9	4.90030702387028	0.153789038204621
BS	1	7	1	2	10	5.08926974207875	0.19593059713658
BS	1	7	1	2	11	5.17730686406298	0.217393359654767
BS	1	7	1	2	12	5.12254339766432	0.206301063642089
BS	1	7	1	2	13	4.70902406102697	0.223746053227848
BS	1	7	1	3	1	5.79567646746692	0.28756908724045
BS	1	7	1	3	2	5.76896032455405	0.16090665422323
BS	1	7	1	3	3	5.64022135382249	0.174093326758445
BS	1	7	1	3	4	5.64091933023804	0.225284772363225
BS	1	7	1	3	5	6.96618794678815	0.200811164064406
BS	1	7	1	3	6	6.08366497023412	0.158038813588882
BS	1	7	1	3	7	6.29049778090527	0.233195723890706
BS	1	7	1	3	8	6.53841393727021	0.118486572761347
BS	1	7	1	3	9	6.40642288688901	0.153803178464587
BS	1	7	1	3	10	5.97290736951879	0.301676037258033
BS	1	7	1	3	11	5.71154206080404	0.216089144470742
BS	1	7	1	4	1	6.76340862890071	0.260212218773881
BS	1	7	1	4	2	6.4695166981447	0.201453765860222
BS	1	7	1	4	3	6.89052899003428	0.267368845408999
BS	1	7	1	4	4	7.17676707120134	0.172697541688619
BS	1	7	1	4	5	7.52029405972777	0.272671731045713
BS	1	7	1	4	6	7.30012002071057	0.22661222250255
BS	1	7	1	4	7	6.59524312250125	0.242311545292128
BS	1	7	1	4	8	6.67916165765269	0.331102476636033
BS	1	7	1	4	9	6.51653165561109	0.182046194267329
BS	1	7	1	5	1	7.38392393654276	0.531102901616487
BS	1	7	1	5	2	6.93412657936032	0.262707991468807
BS	1	7	1	5	3	7.65555857777549	0.169313296658861
BS	1	7	1	5	4	8.02821540176839	0.166863760270218
BS	1	7	1	5	5	7.83378824831555	0.263152568856141
BS	1	7	1	5	6	7.19484594017523	0.31698888429249
BS	1	7	1	5	7	7.03099682821739	0.26683952307692
BS	1	7	1	6	1	7.98630166684043	0.38212535980668
BS	1	7	1	6	2	7.29646633961823	0.242534919657327
BS	1	7	1	6	3	8.45260443116072	0.295959186867937
BS	1	7	1	6	4	8.24508679456879	0.333718599793283
BS	1	7	1	6	5	7.717996364152	0.394388558302906
BS	1	7	1	6	6	7.55368643175932	0.273451031944507
BS	1	7	1	7	1	7.67393206069785	0.236780415537769
BS	1	7	1	7	2	8.66566077004791	0.35949597923695
BS	1	7	1	7	3	8.13609566109346	0.362060080507037
BS	1	7	1	7	4	7.95199613425765	0.233420241294569
BS	1	7	2	1	1	2.56429817474835	0.131962819011802
BS	1	7	2	2	1	4.6059500615053	0.309426324147007
BS	1	7	2	3	1	5.4069644505204	0.165526289579943
BS	1	7	2	4	1	6.25824407280524	0.209358987310363
BS	1	7	2	5	1	6.74230424431101	0.226719214167584
BS	1	7	2	6	1	7.11097483870555	0.21003139072215
BS	2	1	1	1	1	2.54305536268574	0.145553838947865
BS	2	1	1	1	2	2.82928592740387	0.069638310102149
BS	2	1	1	1	3	2.90639164743738	0.152652846469727
BS	2	1	1	1	4	2.75091334862428	0.160353501990304
BS	2	1	1	1	5	2.70659591685262	0.0633648079137725
BS	2	1	1	1	6	2.69473685324559	0.0329207892670081
BS	2	1	1	1	7	2.72055963533946	0.129455217515162
BS	2	1	1	1	8	2.68317081264004	0.0519700025979676
BS	2	1	1	1	9	2.85346980724183	0.135766175487411
BS	2	1	1	1	10	3.00694031956406	0.0531775623846332
BS	2	1	1	1	11	2.90160952357702	0.100533797013552
BS	2	1	1	1	12	2.70249991093081	0.0362029347698224
BS	2	1	1	1	13	2.75340423889754	0.0640886155630137
BS	2	1	1	1	14	2.68429442395755	0.13992382866995
BS	2	1	1	1	15	2.91936182471253	0.12298709951696
BS	2	1	1	2	1	3.47828595626491	0.106706469548111
BS	2	1	1	2	2	3.57631601803964	0.244338259306662
BS	2	1	1	2	3	3.56301743990472	0.103147309849718
BS	2	1	1	2	4	3.40820105780824	0.131792275131705
BS	2	1	1	2	5	3.56587523017542	0.153647228897859
BS	2	1	1	2	6	3.51155700282111	0.179300053632895
BS	2	1	1	2	7	3.83232749791505	0.262345946623384
BS	2	1	1	2	8	3.69274702697011	0.213492997822238
BS	2	1	1	2	9	3.44666388392578	0.0681278136463424
BS	2	1	1	2	10	3.40027753850138	0.104879826821448
BS	2	1	1	2	11	3.28820393597722	0.0855766939616169
BS	2	1	1	2	12	3.73711234308183	0.098826893264635
BS	2	1	1	2	13	3.64202982430313	0.282656432275984
BS	2	1	1	3	1	3.88779884366026	0.127778079264133
BS	2	1	1	3	2	3.93078281666227	0.219216625837979
BS	2	1	1	3	3	3.97379651154978	0.177256741314428
BS	2	1	1	3	4	4.29910274499906	0.236750013278248
BS	2	1	1	3	5	4.1799198240064	0.211543425049181
BS	2	1	1	3	6	3.91754454198767	0.207655185709432
BS	2	1	1	3	7	3.95311733137736	0.229232717395429
BS	2	1	1	3	8	3.80239134382143	0.286791656859006
BS	2	1	1	3	9	4.23209555793305	0.25091713390839
BS	2	1	1	3	10	4.05433323890594	0.23514507856111
BS	2	1	1	3	11	4.0680939157269	0.162038304433468
BS	2	1	1	4	1	4.74597886784031	0.229995060460131
BS	2	1	1	4	2	4.95692991896119	0.251101939784346
BS	2	1	1	4	3	4.72138011594291	0.239308760267051
BS	2	1	1	4	4	4.79302208070408	0.227687581186269
BS	2	1	1	4	5	4.62113176152649	0.171334312557577
BS	2	1	1	4	6	5.08219396492261	0.265622056837529
BS	2	1	1	4	7	4.89841047233097	0.185512639861663
BS	2	1	1	4	8	4.69921558623181	0.239142025633775
BS	2	1	1	4	9	4.78664609937008	0.228195101979751
BS	2	1	1	5	1	5.46091081319954	0.389012637506592
BS	2	1	1	5	2	5.50863838065875	0.295162634184932
BS	2	1	1	5	3	5.55825071054721	0.200617734379395
BS	2	1	1	5	4	5.31172206713309	0.178873191536287
BS	2	1	1	5	5	5.83107088884922	0.224589529220721
BS	2	1	1	5	6	5.31549964459143	0.285693466563667
BS	2	1	1	5	7	5.38471142990678	0.282992786141164
BS	2	1	1	6	1	6.04947245528315	0.274764722702124
BS	2	1	1	6	2	6.14952863325089	0.217363764048437
BS	2	1	1	6	3	6.00260644286206	0.293114629507268
BS	2	1	1	6	4	6.41260308485867	0.240324296197707
BS	2	1	1	6	5	6.12115855800389	0.239366287962506
BS	2	1	1	6	6	6.24465005338814	0.222613350243304
BS	2	1	1	7	1	6.72351690680367	0.255431614185321
BS	2	1	1	7	2	7.07627964537372	0.217138076349295
BS	2	1	1	7	3	6.77063243517031	0.319964227312632
BS	2	1	1	7	4	6.95368917965447	0.321319693358079
BS	2	1	2	1	1	2.5294069260613	0.151776745126645
BS	2	1	2	1	2	2.93987548511882	0.143827373559981
BS	2	1	2	2	1	3.32514149722027	0.106714434794957
BS	2	1	2	2	2	3.66826198224984	0.0675328737880274
BS	2	1	2	3	1	3.72140803567309	0.234668534869959
BS	2	1	2	3	2	4.19056795592736	0.179626539413301
BS	2	1	2	4	1	4.568509539113	0.22828979653523
BS	2	1	2	4	2	5.0023759991532	0.179331475329246
BS	2	1	2	5	1	5.18488137188835	0.353162128172316
BS	2	1	2	5	2	5.72722004389026	0.212655191705125
BS	2	1	2	6	1	5.74526034918934	0.261024935228152
BS	2	1	2	6	2	6.35778392034919	0.197956197848909
BS	2	1	2	7	1	7.05848287258371	0.35833775398391
BS	2	2	1	1	1	2.41120888373982	0.200011260061312
BS	2	2	1	1	2	2.60085971390913	0.0615593591736641
BS	2	2	1	1	3	2.78147324656402	0.127269797281516
BS	2	2	1	1	4	2.761951880467	0.178391752999759
BS	2	2	1	1	5	2.73935752644781	0.191346899003888
BS	2	2	1	1	6	2.57599123558679	0.127584807892791
BS	2	2	1	1	7	2.67024878338439	0.247581710657837
BS	2	2	1	1	8	2.90351636483289	0.255225159229846
BS	2	2	1	1	9	3.1729258390629	0.17379749777882
BS	2	2	1	1	10	3.09711156167111	0.0572674470028575
BS	2	2	1	1	11	2.97128197983539	0.202780514910747
BS	2	2	1	1	12	2.85236871972336	0.182828394587369
BS	2	2	1	1	13	2.85772028303632	0.125511470196916
BS	2	2	1	1	14	2.90851824765772	0.104868503561895
BS	2	2	1	1	15	3.19684198257931	0.0729903316984906
BS	2	2	1	2	1	4.49734015649242	0.113342529566054
BS	2	2	1	2	2	4.48431856367622	0.140645366690169
BS	2	2	1	2	3	4.82998539444634	0.210459385701901
BS	2	2	1	2	4	4.3288865147723	0.0939503180228763
BS	2	2	1	2	5	4.33331511146722	0.183240405793704
BS	2	2	1	2	6	4.68107081045415	0.320649723195431
BS	2	2	1	2	7	4.56082601983095	0.198308727547102
BS	2	2	1	2	8	4.3868378613369	0.118937360354535
BS	2	2	1	2	9	4.32831915876384	0.194357812828709
BS	2	2	1	2	10	4.28726620693715	0.163573291857165
BS	2	2	1	2	11	4.35212244460167	0.145206057824166
BS	2	2	1	2	12	4.91119465371859	0.118557551469688
BS	2	2	1	2	13	4.5681516791499	0.270930019087924
BS	2	2	1	3	1	5.39347739769139	0.121370347313956
BS	2	2	1	3	2	5.10994421273487	0.0830154492134984
BS	2	2	1	3	3	5.10190113418862	0.0907582125823422
BS	2	2	1	3	4	5.56192239909388	0.145121386061498
BS	2	2	1	3	5	5.34725216457643	0.171795772080726
BS	2	2	1	3	6	5.35524566223473	0.140357886218096
BS	2	2	1	3	7	5.35097129588166	0.116706444367566
BS	2	2	1	3	8	5.43234268876745	0.0911579906514429
BS	2	2	1	3	9	6.00787393226813	0.102067279713899
BS	2	2	1	3	10	5.33343768613688	0.0716690682511667
BS	2	2	1	3	11	5.69390691757496	0.167512315922154
BS	2	2	1	4	1	6.19553347637647	0.291924433855976
BS	2	2	1	4	2	6.17993665770659	0.119096853106257
BS	2	2	1	4	3	6.21287488011438	0.20057523880051
BS	2	2	1	4	4	6.22354491304256	0.132442110730999
BS	2	2	1	4	5	6.30134854959262	0.144400483939145
BS	2	2	1	4	6	6.83886880801384	0.117040593316908
BS	2	2	1	4	7	6.53869601259105	0.323659749698202
BS	2	2	1	4	8	5.91368755352733	0.1321367765326
BS	2	2	1	4	9	5.9230530674869	0.186643079957632
BS	2	2	1	5	1	6.64382095640825	0.24285398193708
BS	2	2	1	5	2	6.68210951002316	0.182939327263803
BS	2	2	1	5	3	6.7455289582683	0.225151731446472
BS	2	2	1	5	4	6.85428753927685	0.155654673982808
BS	2	2	1	5	5	7.30820997643898	0.182165125853885
BS	2	2	1	5	6	6.34984407030023	0.211506171742359
BS	2	2	1	5	7	6.37308089594363	0.201881668445226
BS	2	2	1	6	1	7.03072992227591	0.344100949324712
BS	2	2	1	6	2	7.12424458876949	0.222184364312051
BS	2	2	1	6	3	7.19155353803296	0.215360499765154
BS	2	2	1	6	4	7.69988307012884	0.157441692300556
BS	2	2	1	6	5	6.8742947221729	0.205104724222473
BS	2	2	1	6	6	6.90382265186412	0.24194264597689
BS	2	2	1	7	1	7.68020105250259	0.25921082696939
BS	2	2	1	7	2	8.14718736753979	0.252500090629537
BS	2	2	1	7	3	7.2102066872719	0.296841209692064
BS	2	2	1	7	4	7.26660665811361	0.251205936686558
BS	2	2	2	1	1	2.76042188126873	0.228713690732243
BS	2	2	2	1	2	2.64773870745168	0.241835943949362
BS	2	2	2	2	1	4.79515510095134	0.210474115959943
BS	2	2	2	2	2	4.20494938295799	0.126260957519896
BS	2	2	2	3	1	5.67875946812111	0.328277671290913
BS	2	2	2	3	2	5.2314577704246	0.0835026174612169
BS	2	2	2	4	1	6.4793389598487	0.284443788118677
BS	2	2	2	4	2	6.05570852187801	0.261759748781902
BS	2	2	2	5	1	6.95657681568277	0.35667547753463
BS	2	2	2	5	2	6.50694942866855	0.17790389786911
BS	2	2	2	6	1	7.3227852820846	0.278327915088424
BS	2	2	2	6	2	6.90307883052547	0.223330914381737
BS	2	2	2	7	1	7.27426766069714	0.23883598631565
BS	2	3	1	1	1	2.74498089860824	0.0748649537070157
BS	2	3	1	1	2	2.66712724052631	0.0941331727163461
BS	2	3	1	1	3	2.6964458838498	0.110417933914074
BS	2	3	1	1	4	2.79483037067742	0.1212543995825
BS	2	3	1	1	5	2.64390550418758	0.10390185949099
BS	2	3	1	1	6	2.57179793675057	0.104394274708971
BS	2	3	1	1	7	2.63672130628705	0.0720745729663454
BS	2	3	1	1	8	2.89247005932149	0.205984187719337
BS	2	3	1	1	9	3.23079509079842	0.208792346487648
BS	2	3	1	1	10	3.06211135075578	0.0351110135416377
BS	2	3	1	1	11	2.9923299944237	0.0699928337146292
BS	2	3	1	1	12	2.89393566023368	0.180969043085604
BS	2	3	1	1	13	2.93182681395313	0.142017980524302
BS	2	3	1	1	14	2.81280965423664	0.204401296373041
BS	2	3	1	1	15	2.905333484431	0.122035313184333
BS	2	3	1	2	1	4.7883694536038	0.0922186576995887
BS	2	3	1	2	2	4.49340172183167	0.0759924992733685
BS	2	3	1	2	3	4.41038365760343	0.148766924829645
BS	2	3	1	2	4	4.2757186815412	0.208663981860061
BS	2	3	1	2	5	4.34204099885267	0.10178479588083
BS	2	3	1	2	6	4.62320915758449	0.220315072775269
BS	2	3	1	2	7	4.4823715128333	0.119189229718747
BS	2	3	1	2	8	4.37276453554439	0.168474204725252
BS	2	3	1	2	9	4.39733968832239	0.238739429852709
BS	2	3	1	2	10	4.44951217417376	0.229525054923793
BS	2	3	1	2	11	4.15107372271155	0.0927191070447238
BS	2	3	1	2	12	5.13163013232663	0.114176884433444
BS	2	3	1	2	13	4.88806996039944	0.115867804071443
BS	2	3	1	3	1	5.82108979120876	0.21913699931305
BS	2	3	1	3	2	5.20072483607043	0.195737305780434
BS	2	3	1	3	3	5.30689400824563	0.131184510681949
BS	2	3	1	3	4	5.87944642400996	0.147138560345695
BS	2	3	1	3	5	5.48067173706338	0.103259115321443
BS	2	3	1	3	6	5.63808630506443	0.11390479717564
BS	2	3	1	3	7	5.69383764853672	0.163681427248573
BS	2	3	1	3	8	5.26895731354104	0.167718712638142
BS	2	3	1	3	9	6.7281139556212	0.217494703824879
BS	2	3	1	3	10	5.47238034706644	0.0905427743938798
BS	2	3	1	3	11	5.38330139133633	0.172862735003755
BS	2	3	1	4	1	6.74257536110384	0.0961682410461638
BS	2	3	1	4	2	6.43312816497177	0.159730531636976
BS	2	3	1	4	3	6.63058149594309	0.141328932957588
BS	2	3	1	4	4	6.65337642004572	0.11667563285321
BS	2	3	1	4	5	6.21307505502114	0.214373812641575
BS	2	3	1	4	6	6.33938760715861	0.195723086721444
BS	2	3	1	4	7	6.10867757140457	0.17660482372658
BS	2	3	1	4	8	6.27964331136479	0.158318003251303
BS	2	3	1	5	1	7.2489796814284	0.268966608412727
BS	2	3	1	5	2	7.2993651659838	0.151188701306831
BS	2	3	1	5	3	7.17812980697486	0.113983121507282
BS	2	3	1	5	4	6.77128643947738	0.14303931880379
BS	2	3	1	5	5	6.60051318016546	0.128336646904661
BS	2	3	1	5	6	6.84176124365882	0.178027240918726
BS	2	3	1	6	1	7.65422690025827	0.134419075237633
BS	2	3	1	6	2	7.63776442286137	0.15654532526509
BS	2	3	1	6	3	7.21151507029233	0.191714285854363
BS	2	3	1	6	4	7.16067762013888	0.148723344937807
BS	2	3	1	6	5	7.47926055637683	0.229728371180131
BS	2	3	1	7	1	7.66334558528174	0.163089967151873
BS	2	3	1	7	2	7.6051587194346	0.199728657668333
BS	2	3	1	7	3	7.93671967798373	0.206202445696518
BS	2	3	2	1	1	2.9146909714503	0.300871863568536
BS	2	3	2	1	2	2.85119247026229	0.218234185797909
BS	2	3	2	2	1	5.05144394342122	0.110890455978052
BS	2	3	2	2	2	4.57146642837128	0.164374562363619
BS	2	3	2	3	1	6.02064607413679	0.347238107163324
BS	2	3	2	3	2	5.67258499229442	0.145400649986298
BS	2	3	2	4	1	6.84794418319034	0.254501985097742
BS	2	3	2	4	2	6.49439997687304	0.182832328815719
BS	2	3	2	5	1	7.32598962810931	0.238531627225163
BS	2	3	2	5	2	7.00836959548187	0.197377971616097
BS	2	3	2	6	1	7.70154823702047	0.304613657640478
BS	2	3	2	6	2	7.39955983414829	0.224483985121441
BS	2	3	2	7	1	7.78290175920377	0.267468338736852
BS	2	4	1	1	1	2.67314397524033	0.0705903900301745
BS	2	4	1	1	2	2.77292642212785	0.154627279475454
BS	2	4	1	1	3	2.7762057757732	0.150086137424023
BS	2	4	1	1	4	2.72695838086005	0.091208714122791
BS	2	4	1	1	5	2.83585026554544	0.16830582511821
BS	2	4	1	1	6	2.73229132649984	0.0859313168948269
BS	2	4	1	1	7	2.93271709747519	0.255774907646085
BS	2	4	1	1	8	2.77363239988005	0.146007476577427
BS	2	4	1	1	9	2.82277272014339	0.250643872101166
BS	2	4	1	1	10	2.82772043126813	0.0605792718818231
BS	2	4	1	1	11	2.8003308537049	0.228682745372634
BS	2	4	1	1	12	2.78019768251526	0.0969896757987431
BS	2	4	1	1	13	2.80464596039942	0.0708642386185072
BS	2	4	1	1	14	2.88504017219625	0.15334083306307
BS	2	4	1	1	15	2.73236290481026	0.169234711070129
BS	2	4	1	2	1	4.60745075386755	0.104236315592764
BS	2	4	1	2	2	4.56064953801656	0.0848045659185745
BS	2	4	1	2	3	4.5834788303188	0.172163577012789
BS	2	4	1	2	4	4.68196562560244	0.132304107466099
BS	2	4	1	2	5	4.43663023984582	0.114784985571186
BS	2	4	1	2	6	4.3010197790015	0.173305703474458
BS	2	4	1	2	7	4.31513620291374	0.0753729872752908
BS	2	4	1	2	8	4.33385022315096	0.0832840363935304
BS	2	4	1	2	9	4.21275293057133	0.122560582643387
BS	2	4	1	2	10	4.38021986879248	0.125547758415007
BS	2	4	1	2	11	4.59338928832507	0.151544785802853
BS	2	4	1	2	12	4.57319845464193	0.194479283833378
BS	2	4	1	2	13	4.71124491894071	0.186522648663355
BS	2	4	1	3	1	5.47413981755584	0.251606908568972
BS	2	4	1	3	2	5.49301045986313	0.116093988502287
BS	2	4	1	3	3	5.21668905007867	0.17609708518507
BS	2	4	1	3	4	5.35254440624329	0.169108026907977
BS	2	4	1	3	5	5.37958244759406	0.219091225203735
BS	2	4	1	3	6	5.25078913881898	0.0814654216799608
BS	2	4	1	3	7	5.46342761224761	0.162640222637791
BS	2	4	1	3	8	5.94988150506203	0.133862064226937
BS	2	4	1	3	9	5.68628812042635	0.281620812300898
BS	2	4	1	3	10	5.45590997650491	0.338448409540042
BS	2	4	1	3	11	5.4091554756315	0.0876641684115837
BS	2	4	1	4	1	6.28317562412092	0.124965793175041
BS	2	4	1	4	2	6.25568232621235	0.184661833858418
BS	2	4	1	4	3	6.1988749943945	0.285137486202896
BS	2	4	1	4	4	6.33155287666224	0.16698460322104
BS	2	4	1	4	5	7.03751765589268	0.280060543181383
BS	2	4	1	4	6	6.55785216358684	0.281475717537395
BS	2	4	1	4	7	6.28962691690025	0.177787736326161
BS	2	4	1	4	8	6.43218567144925	0.362201097202576
BS	2	4	1	4	9	6.10998692819741	0.166902714758153
BS	2	4	1	5	1	6.76747842626932	0.244016684876374
BS	2	4	1	5	2	6.68089252891215	0.225594236582986
BS	2	4	1	5	3	6.85108587570731	0.152714945807168
BS	2	4	1	5	4	7.7591790194819	0.203464410076136
BS	2	4	1	5	5	7.12292941055479	0.266211104145518
BS	2	4	1	5	6	6.9422567484343	0.36123270130953
BS	2	4	1	5	7	6.64358526402416	0.237699231107927
BS	2	4	1	6	1	7.15123926334797	0.293622274382693
BS	2	4	1	6	2	7.22660141069039	0.170080169010373
BS	2	4	1	6	3	8.25348285064876	0.275507317053529
BS	2	4	1	6	4	7.51796581216312	0.283531254785474
BS	2	4	1	6	5	7.47417142235149	0.2745976866428
BS	2	4	1	6	6	7.226810384157	0.282557535066654
BS	2	4	1	7	1	8.70728603640035	0.295839157680244
BS	2	4	1	7	2	7.97629341332924	0.271286768239382
BS	2	4	1	7	3	7.96253577943279	0.442927699117455
BS	2	4	1	7	4	7.69293382513538	0.265056121831454
BS	2	4	2	1	1	2.4977400742544	0.17728535849119
BS	2	4	2	1	2	2.6824387474374	0.0734894367451187
BS	2	4	2	2	1	5.201031560431	0.39479363210282
BS	2	4	2	2	2	4.15523603667341	0.151002576989634
BS	2	4	2	3	1	6.21742890597196	0.208298046702027
BS	2	4	2	3	2	5.35218879041873	0.249987861926382
BS	2	4	2	4	1	7.17248347084601	0.208690798600678
BS	2	4	2	4	2	6.32410088264206	0.274510051635294
BS	2	4	2	5	1	7.70669847771834	0.146516879924671
BS	2	4	2	5	2	6.90093296843652	0.16473704978151
BS	2	4	2	6	1	8.157055313548	0.272634734958937
BS	2	4	2	6	2	7.31341736405952	0.344813427555005
BS	2	4	2	7	1	7.74203465116732	0.129242738894392
BS	2	5	1	1	1	2.80979432610164	0.155521945010775
BS	2	5	1	1	2	2.91845017930602	0.109681038779627
BS	2	5	1	1	3	2.60274003624031	0.173549330570841
BS	2	5	1	1	4	2.65978711411053	0.202007019966937
BS	2	5	1	1	5	2.73880566545733	0.0735369659033983
BS	2	5	1	1	6	2.65803895443253	0.122995591152569
BS	2	5	1	1	7	2.72741865197017	0.136238434562024
BS	2	5	1	1	8	2.82994396369917	0.223514663201764
BS	2	5	1	1	9	2.6420428568852	0.0450162527856331
BS	2	5	1	1	10	2.79387172779859	0.143216391677688
BS	2	5	1	1	11	2.80833885650185	0.233624776772287
BS	2	5	1	1	12	2.69868559491223	0.256193923821983
BS	2	5	1	1	13	2.82998786723803	0.208500791447316
BS	2	5	1	1	14	2.60225312464597	0.162010526217291
BS	2	5	1	1	15	2.6349064840429	0.0912606838094417
BS	2	5	1	2	1	6.08896780776051	0.144032432024778
BS	2	5	1	2	2	4.58099059760606	0.257615127290116
BS	2	5	1	2	3	4.51466238511919	0.253040372777669
BS	2	5	1	2	4	4.66241166976504	0.131732125168507
BS	2	5	1	2	5	4.28118177757874	0.112833512424384
BS	2	5	1	2	6	4.51242477339044	0.241118413630339
BS	2	5	1	2	7	4.52269922624826	0.191773998614574
BS	2	5	1	2	8	4.08519533201754	0.0614904418936927
BS	2	5	1	2	9	4.10931849859963	0.129812209955013
BS	2	5	1	2	10	4.32611752160181	0.200393927775098
BS	2	5	1	2	11	4.10825019619351	0.182640117985563
BS	2	5	1	2	12	4.41740349102557	0.143563549811561
BS	2	5	1	2	13	4.85891970195537	0.250858460069312
BS	2	5	1	3	1	7.41368961099966	0.158064011792061
BS	2	5	1	3	2	5.67420765339567	0.331382490895529
BS	2	5	1	3	3	5.2507645525035	0.202702573608891
BS	2	5	1	3	4	5.69569768125661	0.309478545647573
BS	2	5	1	3	5	5.28752738188872	0.167377768480406
BS	2	5	1	3	6	5.46254881135442	0.126857479373229
BS	2	5	1	3	7	5.78021516622729	0.121195180989953
BS	2	5	1	3	8	5.27017057402682	0.115323525997483
BS	2	5	1	3	9	5.68206864904628	0.173412011711937
BS	2	5	1	3	10	5.53670845500073	0.249426490973219
BS	2	5	1	3	11	5.51095832438003	0.320369329702446
BS	2	5	1	4	1	8.41289486177723	0.312190869235537
BS	2	5	1	4	2	6.30986559540305	0.193443528024638
BS	2	5	1	4	3	6.82309195271491	0.135932094455653
BS	2	5	1	4	4	7.10420572195737	0.170002963171309
BS	2	5	1	4	5	6.2376669069453	0.193689731023076
BS	2	5	1	4	6	6.63653279069572	0.128494968005973
BS	2	5	1	4	7	6.43498662216864	0.149354183025883
BS	2	5	1	4	8	6.65719136306982	0.249813600644901
BS	2	5	1	4	9	6.20239743644186	0.281447937300415
BS	2	5	1	5	1	8.96640170049522	0.291152093635564
BS	2	5	1	5	2	7.80015300896237	0.343883516135672
BS	2	5	1	5	3	7.94105783420376	0.276037467689871
BS	2	5	1	5	4	6.82440230523848	0.248875250252483
BS	2	5	1	5	5	7.2240286920728	0.11263146259556
BS	2	5	1	5	6	7.21431615949917	0.12917620694654
BS	2	5	1	5	7	6.72993758940872	0.178286891802771
BS	2	5	1	6	1	9.40248634294689	0.322992987941729
BS	2	5	1	6	2	8.50383137778335	0.200800277141618
BS	2	5	1	6	3	7.26273407661567	0.1774985274158
BS	2	5	1	6	4	7.66791585282757	0.210854245603288
BS	2	5	1	6	5	7.86949052242096	0.321148704322398
BS	2	5	1	6	6	7.33817582054922	0.187370026172655
BS	2	5	1	7	1	7.74739754388253	0.16510095022709
BS	2	5	1	7	2	8.15038856534097	0.174415074044309
BS	2	5	1	7	3	8.35899138863581	0.200270591269098
BS	2	5	1	7	4	7.7936064483507	0.278464828869678
BS	2	5	2	1	1	2.653918787288	0.0495387296635617
BS	2	5	2	1	2	2.70060166885578	0.10327757163538
BS	2	5	2	2	1	5.33898877446384	0.290963674341426
BS	2	5	2	2	2	4.28327906167952	0.18002878719158
BS	2	5	2	3	1	6.48669649367124	0.174140115691346
BS	2	5	2	3	2	5.47994587947496	0.142893133566497
BS	2	5	2	4	1	7.47140800960014	0.417189555981033
BS	2	5	2	4	2	6.42589207396807	0.192931852660394
BS	2	5	2	5	1	8.06180360134241	0.307861506439183
BS	2	5	2	5	2	6.99201723636546	0.229078570055618
BS	2	5	2	6	1	8.53341894333123	0.353622282384561
BS	2	5	2	6	2	7.40720056473936	0.201157298461109
BS	2	5	2	7	1	7.8672218059108	0.385270968136593
BS	2	6	1	1	1	2.20842209728673	0.172979458838872
BS	2	6	1	1	2	2.35239465915859	0.105536153452614
BS	2	6	1	1	3	2.11419880966743	0.0541703363347404
BS	2	6	1	1	4	2.20482183334513	0.287365428577394
BS	2	6	1	1	5	2.15499806909307	0.0716962298288023
BS	2	6	1	1	6	2.1453084142303	0.139604143449688
BS	2	6	1	1	7	2.09348884578026	0.0787450417771609
BS	2	6	1	1	8	2.20329618456558	0.0598038457657126
BS	2	6	1	1	9	2.40662520254864	0.121639346429052
BS	2	6	1	1	10	2.34746747822355	0.0541798069060641
BS	2	6	1	1	11	2.48076629843691	0.131394531952375
BS	2	6	1	1	12	2.53501808736226	0.126811383832207
BS	2	6	1	1	13	2.33518209896582	0.215579687761497
BS	2	6	1	1	14	2.35346043834536	0.153008714526391
BS	2	6	1	1	15	2.37148481591867	0.101072270156634
BS	2	6	1	2	1	5.03245184683239	0.182807573161663
BS	2	6	1	2	2	4.37355850045717	0.282344358075421
BS	2	6	1	2	3	4.43389041249848	0.156993010595375
BS	2	6	1	2	4	4.4442709341488	0.295658557423112
BS	2	6	1	2	5	4.41094963800892	0.261293161605754
BS	2	6	1	2	6	4.25115551505835	0.226264267160478
BS	2	6	1	2	7	4.2496214727149	0.234362444315017
BS	2	6	1	2	8	5.58960248436867	0.249688057565046
BS	2	6	1	2	9	4.92620023725574	0.227324733519916
BS	2	6	1	2	10	4.52537540199845	0.112620774312461
BS	2	6	1	2	11	4.47996015627094	0.163622213436227
BS	2	6	1	2	12	4.57123365554727	0.301712552240495
BS	2	6	1	2	13	4.62940649770071	0.166738326474996
BS	2	6	1	2	14	5.10950891290179	0.227333990978252
BS	2	6	1	3	1	7.23122332633832	0.383278383850038
BS	2	6	1	3	2	6.61647962888737	0.286328454482088
BS	2	6	1	3	3	6.72858572698606	0.5566715576082
BS	2	6	1	3	4	6.36119217388702	0.509895976484921
BS	2	6	1	3	5	7.3393870251726	0.575760653854816
BS	2	6	1	3	6	7.22052824968891	0.319940784189542
BS	2	6	1	3	7	6.67046410867696	0.265111856219131
BS	2	6	1	3	8	7.47045365798347	0.309424316240378
BS	2	6	1	3	9	7.07585531698366	0.268616881633814
BS	2	6	1	3	10	6.99736967118227	0.148197094450522
BS	2	6	1	3	11	7.19010721844818	0.276540788260192
BS	2	6	1	3	12	6.3647482908825	0.420454154378021
BS	2	6	1	4	1	9.07510690797621	0.42996674575918
BS	2	6	1	4	2	8.02251587568027	0.655724176776261
BS	2	6	1	4	3	9.79851266497017	0.632122204730383
BS	2	6	1	4	4	8.24090525568817	0.321558508806107
BS	2	6	1	4	5	10.1694878996108	0.322263813656225
BS	2	6	1	4	6	9.03808988486395	0.398247390404164
BS	2	6	1	4	7	8.48078371901056	0.269140396038974
BS	2	6	1	4	8	8.72261057229195	0.419424153558344
BS	2	6	1	4	9	8.27963424137307	0.416614460769448
BS	2	6	1	4	10	8.57894298152256	0.58752297458848
BS	2	6	1	5	1	10.1383332310703	0.600186960502231
BS	2	6	1	5	2	11.2536462245539	0.701929711476321
BS	2	6	1	5	3	11.8407797289346	0.659001280152956
BS	2	6	1	5	4	10.329068432008	0.476951796454008
BS	2	6	1	5	5	9.50447860501675	0.317632579361113
BS	2	6	1	5	6	9.57728960738997	0.405015898158324
BS	2	6	1	5	7	9.56809498414761	0.713584971163181
BS	2	6	1	5	8	9.06478108704881	0.815082841796421
BS	2	6	1	6	1	10.8421470710584	0.635237279586934
BS	2	6	1	6	2	12.4196973910133	0.730100758416512
BS	2	6	1	6	3	11.1044813329405	0.513454898261776
BS	2	6	1	6	4	10.1295106086467	0.395924258228995
BS	2	6	1	6	5	10.1941230562454	0.452479729911892
BS	2	6	1	6	6	10.6313122530516	0.729260328199201
BS	2	6	1	6	7	10.1198112727252	0.859052149525938
BS	2	6	1	7	1	13.3430388056587	0.797754426458624
BS	2	6	1	7	2	10.7351601471381	0.387486599778191
BS	2	6	1	7	3	10.5585777752522	0.409528455798609
BS	2	6	1	7	4	11.359929164793	0.710847952458421
BS	2	6	1	7	5	10.893679207562	0.999696693850492
BS	2	6	2	1	1	2.28404451284683	0.153003107575128
BS	2	6	2	2	1	6.46654183351599	0.232053778045547
BS	2	6	2	2	2	4.13701181346121	0.233214337743448
BS	2	6	2	3	1	8.2728583069277	0.292069779363042
BS	2	6	2	3	2	6.83581703744907	0.530809294638964
BS	2	6	2	4	1	10.0775052555744	0.521757568400077
BS	2	6	2	4	2	8.27529630542238	0.578633138752536
BS	2	6	2	5	1	11.1439910105076	0.603855999698126
BS	2	6	2	5	2	9.0600179188753	0.563306085325982
BS	2	6	2	6	1	11.9205357908668	0.686473051281707
BS	2	6	2	6	2	9.62788822339784	0.587628748716873
BS	2	6	2	7	1	10.0634758607964	0.592562252123699
BS	2	7	1	1	1	3.1238560771624	0.175947950440375
BS	2	7	1	1	2	2.80422892364472	0.0587354683873483
BS	2	7	1	1	3	2.70076716546143	0.174101806636132
BS	2	7	1	1	4	2.67676334524199	0.273074831045135
BS	2	7	1	1	5	2.69771072625321	0.0993532800970306
BS	2	7	1	1	6	2.64375215629155	0.155308234271725
BS	2	7	1	1	7	2.69367822890031	0.163463306126048
BS	2	7	1	1	8	2.78097262741229	0.104288222581932
BS	2	7	1	1	9	2.99203610870256	0.12531057645418
BS	2	7	1	1	10	3.10804649800676	0.0658769942541452
BS	2	7	1	1	11	3.03146668512653	0.149374721398191
BS	2	7	1	1	12	2.93981970404486	0.202605333843303
BS	2	7	1	1	13	2.88073259990216	0.134966164072369
BS	2	7	1	1	14	2.78465079155128	0.152257890943092
BS	2	7	1	2	1	5.35440747491409	0.165268198392796
BS	2	7	1	2	2	5.13883215365815	0.17394130148129
BS	2	7	1	2	3	5.38321220432783	0.221374289839055
BS	2	7	1	2	4	5.15234298676586	0.202880332239364
BS	2	7	1	2	5	5.03653449922387	0.230209430941287
BS	2	7	1	2	6	4.7664414686987	0.209136120725716
BS	2	7	1	2	7	5.76227959244725	0.140056020618157
BS	2	7	1	2	8	5.34548945388271	0.299333714621941
BS	2	7	1	2	9	5.22718530873628	0.208365006281214
BS	2	7	1	2	10	5.099836488684	0.213221401245745
BS	2	7	1	2	11	5.28023765882071	0.136896141892915
BS	2	7	1	2	12	4.77741828281275	0.189483426513719
BS	2	7	1	2	13	5.74420880238897	0.223587775587633
BS	2	7	1	3	1	6.75589547530558	0.362265398477112
BS	2	7	1	3	2	6.43946536126905	0.185173108566411
BS	2	7	1	3	3	6.26206439021635	0.330318050874639
BS	2	7	1	3	4	6.54006235747228	0.303219452292051
BS	2	7	1	3	5	6.98219126653244	0.222961365085146
BS	2	7	1	3	6	6.93178955996847	0.221164259419765
BS	2	7	1	3	7	6.62903683238625	0.16401342154058
BS	2	7	1	3	8	6.81627755487455	0.161854159395711
BS	2	7	1	3	9	6.3156133386861	0.176757349868319
BS	2	7	1	3	10	7.72458946592544	0.258323912643441
BS	2	7	1	3	11	6.34783978321893	0.288224873067107
BS	2	7	1	4	1	7.25887467112513	0.454869066614604
BS	2	7	1	4	2	7.6054954990708	0.311561721801206
BS	2	7	1	4	3	8.57186307062808	0.358050700841852
BS	2	7	1	4	4	7.65800711945815	0.218252854433179
BS	2	7	1	4	5	7.80130445374821	0.142830452107503
BS	2	7	1	4	6	7.42026613519439	0.297278121612848
BS	2	7	1	4	7	8.84760389018179	0.307263806671435
BS	2	7	1	4	8	7.79697420523273	0.398404597974455
BS	2	7	1	4	9	7.66534327003164	0.275094592652173
BS	2	7	1	5	1	8.24920261556088	0.315913093710218
BS	2	7	1	5	2	8.18240980853391	0.238697449654964
BS	2	7	1	5	3	8.28964250439956	0.163181901623329
BS	2	7	1	5	4	7.98641394713155	0.358582671520104
BS	2	7	1	5	5	9.49991745797152	0.303443212183016
BS	2	7	1	5	6	8.4355467815352	0.375578186082572
BS	2	7	1	5	7	7.75362808275828	0.35162684881637
BS	2	7	1	6	1	8.64182871186376	0.356493712122256
BS	2	7	1	6	2	8.57773394487558	0.265223637584844
BS	2	7	1	6	3	8.38681951272646	0.551696322452687
BS	2	7	1	6	4	9.91842359496309	0.343714502823824
BS	2	7	1	6	5	9.15080981130438	0.455068809918568
BS	2	7	1	6	6	8.27139521019939	0.390057967442975
BS	2	7	1	7	1	9.01412153443052	0.312835791635029
BS	2	7	1	7	2	8.78957146426821	0.643145850735751
BS	2	7	1	7	3	10.3036510046796	0.366494708173468
BS	2	7	1	7	4	9.69709404429995	0.693842582600969
BS	2	7	1	7	5	8.60409094630311	0.509306366806142
BS	3	3	1	1	1	2.449389874932	0.163141682190073
BS	3	3	1	1	2	2.85686773207759	0.093848709561079
BS	3	3	1	1	3	3.26729448807103	0.191168233276564
BS	3	3	1	1	4	2.71241574156409	0.131403848140306
BS	3	3	1	1	5	2.75288171030961	0.0746962682933999
BS	3	3	1	1	6	2.76538415430843	0.0617797851774943
BS	3	3	1	1	7	2.75924671175741	0.0900381702734892
BS	3	3	1	1	8	2.71740137673003	0.288299220745172
BS	3	3	1	1	9	2.43284941490562	0.177553351031668
BS	3	3	1	1	10	2.78178402170814	0.168031152243688
BS	3	3	1	1	11	2.91439414836278	0.237099279265586
BS	3	3	1	1	12	2.85726307669109	0.153136247678483
BS	3	3	1	1	13	2.91068309321378	0.153284699591699
BS	3	3	1	1	14	2.97929855783004	0.0545916211336295
BS	3	3	1	1	15	2.77607224511084	0.239062351300276
BS	3	3	1	1	16	2.95118885491007	0.191679807272747
BS	3	3	1	2	1	3.38361525501778	0.0951665608842417
BS	3	3	1	2	2	3.60654159438843	0.0548365889130479
BS	3	3	1	2	3	3.58026432328474	0.102023294672436
BS	3	3	1	2	4	3.59469516261554	0.0820095770174493
BS	3	3	1	2	5	3.53540224992671	0.104592169471206
BS	3	3	1	2	6	3.45588784232366	0.135204519685589
BS	3	3	1	2	7	3.39990679496068	0.167757256070528
BS	3	3	1	2	8	3.45429820266798	0.152573826039064
BS	3	3	1	2	9	3.48970994310244	0.111294210289367
BS	3	3	1	2	10	3.61031468276411	0.216179681107352
BS	3	3	1	2	11	3.70066800391306	0.0774592784223572
BS	3	3	1	2	12	3.54757646486968	0.228463475390778
BS	3	3	1	2	13	3.72224713245094	0.125527682615397
BS	3	3	1	2	14	3.5943090093237	0.107188646232892
BS	3	3	1	3	1	3.90810354494679	0.183879561223583
BS	3	3	1	3	2	4.1171672664925	0.128779631245546
BS	3	3	1	3	3	4.07493799623906	0.303123571191939
BS	3	3	1	3	4	3.98467469786647	0.182672695988765
BS	3	3	1	3	5	3.85029303089938	0.163969307387895
BS	3	3	1	3	6	3.96749409564701	0.131899303621261
BS	3	3	1	3	7	4.13346815818061	0.140689114371135
BS	3	3	1	3	8	4.26690710309279	0.243314736142025
BS	3	3	1	3	9	4.0775470084258	0.178273365961474
BS	3	3	1	3	10	4.28125390783296	0.246096677069044
BS	3	3	1	3	11	4.15843166278786	0.157937956541804
BS	3	3	1	3	12	4.08125488707506	0.270512724752971
BS	3	3	1	4	1	4.75261434123222	0.267869664424567
BS	3	3	1	4	2	4.76986570376312	0.313442354697363
BS	3	3	1	4	3	4.65051856968681	0.311961486658762
BS	3	3	1	4	4	4.62174179454708	0.127442882551461
BS	3	3	1	4	5	4.97441423881995	0.387546515280463
BS	3	3	1	4	6	4.80768394376556	0.385370970286188
BS	3	3	1	4	7	5.06997523961356	0.251735324120538
BS	3	3	1	4	8	4.94027548419791	0.258439138033374
BS	3	3	1	4	9	4.82017254614179	0.193999763725476
BS	3	3	1	4	10	4.72840092710967	0.293711483131855
BS	3	3	1	5	1	5.40457498899682	0.350179646580955
BS	3	3	1	5	2	5.26933064859734	0.300815194366884
BS	3	3	1	5	3	5.31330857706722	0.313007555983978
BS	3	3	1	5	4	5.49038333111485	0.299584670842809
BS	3	3	1	5	5	5.60291941175462	0.242499021320144
BS	3	3	1	5	6	5.54410744493117	0.295580779937689
BS	3	3	1	5	7	5.23551223710206	0.285166194060543
BS	3	3	1	5	8	5.38672155582878	0.317435391882597
BS	3	3	1	6	1	6.13567188748453	0.310912474027625
BS	3	3	1	6	2	5.8659486306256	0.347279271371336
BS	3	3	1	6	3	5.88877475329291	0.335361496626303
BS	3	3	1	6	4	6.18671299882688	0.374681393579761
BS	3	3	1	6	5	6.17039266879513	0.306938997224026
BS	3	3	1	6	6	6.03529364245618	0.457906640578917
BS	3	3	1	6	7	6.21492684091063	0.255944159207252
BS	3	3	1	7	1	6.84567094173958	0.408652804653598
BS	3	3	1	7	2	7.03173881145892	0.305158344552267
BS	3	3	1	7	3	6.76271766842279	0.42744965689353
BS	3	3	1	7	4	7.03285486055932	0.40090736290498
BC	1	0	1	1	1	2.06259892017037	0.16510566172371
BC	1	0	1	1	2	1.96026097647443	0.103144819236938
BC	1	0	1	1	3	2.07052546040404	0.113921259485226
BC	1	0	1	1	4	1.95088917682223	0.170763612117799
BC	1	0	1	1	5	1.97021164080581	0.173921800315902
BC	1	0	1	1	6	1.96206556227221	0.129675514538414
BC	1	0	1	1	7	2.05431600749065	0.151381155775116
BC	1	0	1	1	8	1.99896813365585	0.124926446525515
BC	1	0	1	1	9	1.97735138962945	0.0622129468433527
BC	1	0	1	1	10	2.04270517715288	0.09530071634734
BC	1	0	1	1	11	1.99604280240404	0.187115838321456
BC	1	0	1	1	12	2.046525656158	0.0951288079271409
BC	1	0	1	1	13	2.0193826669681	0.0821995676160116
BC	1	0	1	1	14	2.01145934870094	0.0421457834721998
BC	1	0	1	2	1	2.15544801586286	0.0715639714678226
BC	1	0	1	2	2	2.18734531745352	0.145204917570035
BC	1	0	1	2	3	2.12338063606209	0.172370601226492
BC	1	0	1	2	4	2.11551144578856	0.122360105588128
BC	1	0	1	2	5	2.14228771627509	0.0645662884413416
BC	1	0	1	2	6	2.15398445405131	0.129977894141303
BC	1	0	1	2	7	2.17500670515855	0.151542993183649
BC	1	0	1	2	8	2.19775679277433	0.0812679779817312
BC	1	0	1	2	9	2.18825789496706	0.276575580686622
BC	1	0	1	2	10	2.18252437478769	0.180452745746608
BC	1	0	1	2	11	2.23395419566407	0.214150742395219
BC	1	0	1	2	12	2.21559319151433	0.181745746162788
BC	1	0	1	3	1	2.38124283448623	0.0880328675870193
BC	1	0	1	3	2	2.38295082252872	0.119466935876614
BC	1	0	1	3	3	2.36066323142875	0.0486195115831413
BC	1	0	1	3	4	2.39508547917329	0.101894187032909
BC	1	0	1	3	5	2.44813803115247	0.0513480589176131
BC	1	0	1	3	6	2.46066335970848	0.137387096067836
BC	1	0	1	3	7	2.4284916384068	0.214023589775044
BC	1	0	1	3	8	2.47017002033075	0.182832342720127
BC	1	0	1	3	9	2.41558637277425	0.141831027508063
BC	1	0	1	3	10	2.36116878217237	0.100807513144553
BC	1	0	1	4	1	2.7709652866768	0.125472712364767
BC	1	0	1	4	2	2.76557114276996	0.10379045495988
BC	1	0	1	4	3	2.71846940396399	0.236261038974492
BC	1	0	1	4	4	2.8261351122652	0.228289515910859
BC	1	0	1	4	5	2.8244126954109	0.191310867895903
BC	1	0	1	4	6	2.77713825620334	0.0884706360185245
BC	1	0	1	4	7	2.82650432036132	0.0932457825085702
BC	1	0	1	4	8	2.71743930973664	0.0769020717306662
BC	1	0	1	4	9	2.70034544314262	0.187584456241526
BC	1	0	1	5	1	3.09966609466577	0.175696096933125
BC	1	0	1	5	2	3.06795464590435	0.124195862704549
BC	1	0	1	5	3	3.18040813813416	0.139493628960732
BC	1	0	1	5	4	3.09453642253784	0.178437215443589
BC	1	0	1	5	5	3.16297783832279	0.228696564272321
BC	1	0	1	5	6	3.00420522570163	0.166808570333802
BC	1	0	1	5	7	3.02301716657889	0.112458040717796
BC	1	0	1	6	1	3.382740667181	0.155894118109286
BC	1	0	1	6	2	3.40756921909892	0.163813825467635
BC	1	0	1	6	3	3.39654216960872	0.137114754381386
BC	1	0	1	6	4	3.45230271141125	0.168057436922981
BC	1	0	1	6	5	3.36083535902012	0.222822554779593
BC	1	0	1	6	6	3.39913658662866	0.125225420792905
BC	1	0	1	7	1	3.75107867612029	0.146352967548752
BC	1	0	1	7	2	3.92549636567528	0.209423405163706
BC	1	0	1	7	3	3.72636441010772	0.256607821275665
BC	1	0	1	7	4	3.77365298828563	0.190871970331517
BC	1	2	1	2	1	2.07962181146017	0.0727802176702649
BC	1	2	1	2	2	2.25599157774198	0.0974354074711722
BC	1	2	1	2	3	2.19772661178872	0.0813911279379977
BC	1	2	1	2	4	2.24698964494663	0.0499993996953407
BC	1	2	1	2	5	2.1770335712404	0.241671076436997
BC	1	2	1	2	6	2.2390910102721	0.0870607783780166
BC	1	2	1	2	7	2.10192170258499	0.174542826532197
BC	1	2	1	2	8	2.20021235124649	0.244980920847203
BC	1	2	1	2	9	2.77311082528501	0.176252158950307
BC	1	2	1	2	10	2.22852195203786	0.0981178606529769
BC	1	2	1	2	11	2.19705509199472	0.0486734375688364
BC	1	2	1	2	12	2.26020982548191	0.0688086332288481
BC	1	2	1	2	13	2.1707895862925	0.0262756321375413
BC	1	2	1	3	1	2.29803016509926	0.0685916904671718
BC	1	2	1	3	2	2.45692721076702	0.201409393944648
BC	1	2	1	3	3	2.35073499794337	0.0607004030468381
BC	1	2	1	3	4	2.49188605347032	0.125865540166158
BC	1	2	1	3	5	2.61275980166823	0.323874194435425
BC	1	2	1	3	6	3.03912692211587	0.175755055055438
BC	1	2	1	3	7	2.43222899591914	0.109241070038727
BC	1	2	1	3	8	2.40288547024778	0.19667731151436
BC	1	2	1	3	9	2.47981671371587	0.156025438730058
BC	1	2	1	3	10	2.46583141805461	0.141088268414084
BC	1	2	1	3	11	2.39929939083656	0.0622528637126106
BC	1	2	1	4	1	2.7531281755633	0.187608018110237
BC	1	2	1	4	2	2.830765316817	0.124501574360105
BC	1	2	1	4	3	3.33062230719401	0.120257144492834
BC	1	2	1	4	4	2.79184898235084	0.17918486534821
BC	1	2	1	4	5	2.72981640497272	0.14201508019134
BC	1	2	1	4	6	2.82194630170013	0.140286811079085
BC	1	2	1	4	7	2.74605045148048	0.197932537321432
BC	1	2	1	4	8	2.7789102572731	0.116302160075514
BC	1	2	1	4	9	2.68924932519684	0.105107606259934
BC	1	2	1	5	1	3.03667354304586	0.119085060327671
BC	1	2	1	5	2	3.17157801431947	0.10432822207433
BC	1	2	1	5	3	3.11324206244384	0.157357484217314
BC	1	2	1	5	4	3.17617042919875	0.441146930227008
BC	1	2	1	5	5	3.22732357588584	0.169604279960419
BC	1	2	1	5	6	3.03596338814896	0.271076270293063
BC	1	2	1	5	7	2.94594367048238	0.149707914527815
BC	1	2	1	6	1	3.40257659611621	0.216303919454167
BC	1	2	1	6	2	3.41943350144277	0.226817301669452
BC	1	2	1	6	3	3.62744374713872	0.547777860770211
BC	1	2	1	6	4	3.48261612404306	0.212960518223114
BC	1	2	1	6	5	3.39740052470924	0.101024522542098
BC	1	2	1	6	6	3.31574406788614	0.130232103189444
BC	1	2	1	7	1	3.8318436798251	0.147719236654688
BC	1	2	1	7	2	3.91263267169973	0.20035092518214
BC	1	2	1	7	3	3.61656797933204	0.183259386053478
BC	1	3	1	1	1	2.0165909256222	0.0947641336395431
BC	1	3	1	1	2	2.03392744651702	0.0864329257013998
BC	1	3	1	1	3	2.00631230086205	0.100350412699426
BC	1	3	1	1	4	1.96952530752138	0.0572073311967075
BC	1	3	1	1	5	2.01559680069265	0.0685708685990413
BC	1	3	1	1	6	2.01738836895425	0.144931259748757
BC	1	3	1	1	7	2.03337755171832	0.0976732760836472
BC	1	3	1	1	8	1.97193394370691	0.107682753124129
BC	1	3	1	2	1	2.15501578936849	0.0452183728820997
BC	1	3	1	2	2	2.20198902142942	0.095381650206259
BC	1	3	1	2	3	2.24923886990855	0.143645683142857
BC	1	3	1	2	4	2.23089140284862	0.0619784028675673
BC	1	3	1	2	5	2.2451889419385	0.0552222816948643
BC	1	3	1	2	6	2.21470636805403	0.0471868694082142
BC	1	3	1	2	7	2.27695806541205	0.127919799170718
BC	1	3	1	2	8	4.08167561780374	0.126398918936455
BC	1	3	1	2	9	2.25388305724266	0.0564057112774425
BC	1	3	1	2	10	2.18589156764127	0.214515858329633
BC	1	3	1	2	11	2.23324014699209	0.0654332590960307
BC	1	3	1	2	12	2.26049664717203	0.185195171999069
BC	1	3	1	2	13	2.2545688321963	0.0397158116578302
BC	1	3	1	3	1	2.51961160484503	0.121558983287809
BC	1	3	1	3	2	2.57722810928225	0.0906087727221237
BC	1	3	1	3	3	2.56074427436821	0.17600774291372
BC	1	3	1	3	4	2.61361714107462	0.0823573655802963
BC	1	3	1	3	5	4.34871603440179	0.171208392409852
BC	1	3	1	3	6	2.67485829046267	0.131675504474386
BC	1	3	1	3	7	2.54027902876758	0.0751917039860645
BC	1	3	1	3	8	2.63532972504125	0.14188257226828
BC	1	3	1	3	9	2.67193835124089	0.119757271105184
BC	1	3	1	3	10	2.58361368513763	0.161926251684927
BC	1	3	1	3	11	2.59317721405972	0.107256888233334
BC	1	3	1	4	1	3.17341936259774	0.261260579813217
BC	1	3	1	4	2	3.12542353609955	0.147656662099443
BC	1	3	1	4	3	3.25816199209495	0.1311684009655
BC	1	3	1	4	4	3.11992796523307	0.15785329677242
BC	1	3	1	4	5	3.14224042157116	0.103308666738673
BC	1	3	1	4	6	3.291697899462	0.143861561814794
BC	1	3	1	4	7	3.11032300970482	0.0915400446085434
BC	1	3	1	4	8	3.07856568299129	0.051353766435977
BC	1	3	1	4	9	3.07851644865269	0.172775847724592
BC	1	3	1	5	1	3.86855005612265	0.729113316032519
BC	1	3	1	5	2	3.578816726972	0.110183084205175
BC	1	3	1	5	3	3.54256426330208	0.140705930186621
BC	1	3	1	5	4	3.605075919793	0.17598535499684
BC	1	3	1	5	5	3.78791518160304	0.177564932321783
BC	1	3	1	5	6	3.50654417159094	0.162914135610253
BC	1	3	1	5	7	3.46978465328174	0.0816438839162687
BC	1	3	1	6	1	4.24222184645293	0.690682944531541
BC	1	3	1	6	2	3.98420913167262	0.13366047599836
BC	1	3	1	6	3	3.97441896476579	0.15900985429636
BC	1	3	1	6	4	4.1985365434418	0.161107898729042
BC	1	3	1	6	5	3.97472500691887	0.20856373856923
BC	1	3	1	6	6	3.9868382655841	0.140054276263569
BC	1	3	1	7	1	4.54592507734125	0.203648159106673
BC	1	3	1	7	2	4.72185480701407	0.186808011101996
BC	1	3	1	7	3	4.37510486268333	0.165073153451491
BC	1	3	1	7	4	4.38662489299151	0.11294463447462
BC	1	4	1	1	1	2.05119963640672	0.0816458834144904
BC	1	4	1	1	2	2.05074232044222	0.04350274776673
BC	1	4	1	1	3	2.10193990699353	0.162613738499183
BC	1	4	1	1	4	2.0816648848128	0.177262879628604
BC	1	4	1	1	5	2.05695162946511	0.144659190849654
BC	1	4	1	1	6	2.01381442400182	0.0573347905457707
BC	1	4	1	1	7	1.97562759264638	0.0334101464197143
BC	1	4	1	1	8	2.06637109747663	0.123760077324896
BC	1	4	1	1	9	2.07013246524319	0.110112793536083
BC	1	4	1	1	10	2.19257923156848	0.15174998114204
BC	1	4	1	1	11	1.94253116127669	0.173808935917479
BC	1	4	1	1	12	2.02326712880248	0.157518326038338
BC	1	4	1	1	13	2.06856256914837	0.0925607925153674
BC	1	4	1	2	1	2.2137790149771	0.181756321006215
BC	1	4	1	2	2	2.30682434726483	0.0696811674353899
BC	1	4	1	2	3	2.26941353090477	0.120877858959227
BC	1	4	1	2	4	2.29303477967421	0.0341964142737985
BC	1	4	1	2	5	2.26411460721923	0.148239884109581
BC	1	4	1	2	6	2.18309760892571	0.0930342856968441
BC	1	4	1	2	7	2.18553488839888	0.152893043516316
BC	1	4	1	2	8	2.1380657729826	0.202945524376756
BC	1	4	1	2	9	2.35341030550668	0.168538895687727
BC	1	4	1	2	10	2.12716731461688	0.0764026371586
BC	1	4	1	2	11	2.51955467253613	0.119397666728869
BC	1	4	1	2	12	2.2673604941451	0.072838265948709
BC	1	4	1	2	13	2.27749887109795	0.0577836121103948
BC	1	4	1	3	1	2.58179301297017	0.128702719811922
BC	1	4	1	3	2	2.63380986365239	0.115261664394875
BC	1	4	1	3	3	2.59387006195178	0.0650676480893895
BC	1	4	1	3	4	2.56695842635004	0.0551112593740817
BC	1	4	1	3	5	2.55346378420709	0.222415274797976
BC	1	4	1	3	6	2.74681643554336	0.0903633798807299
BC	1	4	1	3	7	2.51905642931699	0.145101835711396
BC	1	4	1	3	8	2.913540170272	0.168609164548053
BC	1	4	1	3	9	2.74263381124656	0.193058491471694
BC	1	4	1	3	10	2.68023912966386	0.172619150208004
BC	1	4	1	3	11	2.61365978565068	0.0466565248554468
BC	1	4	1	4	1	3.19747576999223	0.232200821496092
BC	1	4	1	4	2	3.10081165462387	0.0826148677254344
BC	1	4	1	4	3	3.30627507806283	0.118270116130335
BC	1	4	1	4	4	3.09477817319708	0.21797672016651
BC	1	4	1	4	5	3.48979182242205	0.113419961523895
BC	1	4	1	4	6	3.32108849034782	0.144123064899078
BC	1	4	1	4	7	3.15098973767765	0.10015792781103
BC	1	4	1	4	8	3.17463349253069	0.105059676402059
BC	1	4	1	4	9	3.09810631680015	0.109819841357661
BC	1	4	1	5	1	3.60904737405477	0.0542574206229468
BC	1	4	1	5	2	3.55654710923974	0.0732317895089851
BC	1	4	1	5	3	3.55072250686124	0.0998634133130444
BC	1	4	1	5	4	3.94257453183451	0.147982516321244
BC	1	4	1	5	5	3.78433426598757	0.194939731896389
BC	1	4	1	5	6	3.56740412117043	0.221566703010076
BC	1	4	1	5	7	3.48838065802527	0.130853337313999
BC	1	4	1	6	1	4.01038677793107	0.209645728754189
BC	1	4	1	6	2	3.94864796488894	0.214434111763356
BC	1	4	1	6	3	4.33595868925912	0.19086580006909
BC	1	4	1	6	4	4.18092441023934	0.120070696165572
BC	1	4	1	6	5	4.03497537654886	0.112386455745836
BC	1	4	1	6	6	3.95548501199837	0.149326729507968
BC	1	4	1	7	1	4.42337966450848	0.201892271002141
BC	1	4	1	7	2	4.72026813526329	0.0919519925218392
BC	1	4	1	7	3	4.45251356859063	0.233192948425216
BC	1	4	1	7	4	4.35611747493132	0.229564460508129
BC	1	5	1	1	1	2.12766230631325	0.198680997490679
BC	1	5	1	1	2	2.15140255575989	0.145084835172199
BC	1	5	1	1	3	1.99908091244205	0.0909723063203028
BC	1	5	1	1	4	2.00742877263121	0.128203388863438
BC	1	5	1	1	5	2.1061593258644	0.157174274703022
BC	1	5	1	1	6	2.08059562789552	0.149788573242204
BC	1	5	1	1	7	2.01695136987746	0.180734837912739
BC	1	5	1	2	1	2.36547866249961	0.224406763344242
BC	1	5	1	2	2	2.83972484428295	1.21510765612871
BC	1	5	1	2	3	2.72906458121385	0.361655990697749
BC	1	5	1	2	4	2.52112726579836	0.141948084074821
BC	1	5	1	2	5	2.47164922099299	0.199151827548545
BC	1	5	1	2	6	2.21095010104479	0.355217550037292
BC	1	5	1	2	7	2.52073969528212	0.306418394064676
BC	1	5	1	2	8	2.31526815175224	0.439197673572282
BC	1	5	1	2	9	2.55168865439033	0.408975194823757
BC	1	5	1	2	10	2.49411907582025	0.353039269811672
BC	1	5	1	2	11	2.2743144840951	0.266641874761144
BC	1	5	1	2	12	2.37597117992317	0.319086632946719
BC	1	5	1	2	13	2.95075133905526	0.399147466947601
BC	1	5	1	3	1	3.10478811415687	0.314264114137895
BC	1	5	1	3	2	3.35036090382274	0.416169052453625
BC	1	5	1	3	3	3.18638234492303	0.363867395047334
BC	1	5	1	3	4	4.1403521867764	1.04869322041486
BC	1	5	1	3	5	3.12836751916546	0.418484674118277
BC	1	5	1	3	6	3.26596092497011	0.516354489340029
BC	1	5	1	3	7	2.93329173888805	0.197951931067522
BC	1	5	1	3	8	2.82368579927708	0.250601550472772
BC	1	5	1	3	9	3.14958280938478	0.489683671567302
BC	1	5	1	3	10	3.31821611865816	0.388161296524624
BC	1	5	1	3	11	3.14870478686748	0.494801753894295
BC	1	5	1	4	1	4.65650035178541	0.4689501028535
BC	1	5	1	4	2	5.51305099358326	1.39645000727741
BC	1	5	1	4	3	4.4422268332778	0.475969203869366
BC	1	5	1	4	4	3.8555777632086	0.471655572604421
BC	1	5	1	4	5	3.73986271081948	0.452535443997119
BC	1	5	1	4	6	3.98583804340797	0.37763901138858
BC	1	5	1	4	7	4.4900736662983	0.556498048836693
BC	1	5	1	4	8	4.48166481643479	0.475250736105283
BC	1	5	1	4	9	4.23961394816847	0.448109807525365
BC	1	5	1	5	1	5.19315053699747	0.459035242975391
BC	1	5	1	5	2	5.66585622721627	1.41249881671631
BC	1	5	1	5	3	4.79021578652768	0.566328008631479
BC	1	5	1	5	4	4.68557877541385	0.561477629672774
BC	1	5	1	5	5	4.73250273757779	0.561395695587546
BC	1	5	1	5	6	5.32450983180828	0.590251615276832
BC	1	5	1	5	7	5.08833175888941	0.477901913708353
BC	1	5	1	6	1	6.11550923870402	0.607481421476329
BC	1	5	1	6	2	7.45663894922696	1.28757416070705
BC	1	5	1	6	3	5.7543426957857	0.66670223739279
BC	1	5	1	6	4	5.78965669852616	0.478540670485639
BC	1	5	1	6	5	6.31789764704123	0.706625125895934
BC	1	5	1	6	6	6.42064996474748	0.547045562162765
BC	1	5	1	7	1	8.14412458420318	1.66552345009304
BC	1	5	1	7	2	6.95946180095031	0.54452792618138
BC	1	5	1	7	3	7.10532679165877	0.70283533458784
BC	1	5	1	7	4	6.53902808374804	0.782055764763746
