# Supplementary material for: Pleiotropic hubs drive bacterial surface competition through parallel changes in colony composition and expansion
Source: PLoS Biol. 2023 Oct 16;21(10):e3002338. doi: 10.1371/journal.pbio.3002338 (PMC10578586; doi:10.1371/journal.pbio.3002338)
Supplement: S2 Data — (CSV) [file pbio.3002338.s031.csv]

species	lineage	week	clone	day	location	replicate	file
BS	0	0	1	1	C	1	BSL0W0C1D1LCR1.fcs
BS	0	0	1	1	E	1	BSL0W0C1D1LER1.fcs
BS	0	0	1	2	C	1	BSL0W0C1D2LCR1.fcs
BS	0	0	1	2	E	1	BSL0W0C1D2LER1.fcs
BS	0	0	1	3	C	1	BSL0W0C1D3LCR1.fcs
BS	0	0	1	3	E	1	BSL0W0C1D3LER1.fcs
BS	0	0	1	4	C	1	BSL0W0C1D4LCR1.fcs
BS	0	0	1	4	C	2	BSL0W0C1D4LCR2.fcs
BS	0	0	1	4	E	1	BSL0W0C1D4LER1.fcs
BS	0	0	1	4	E	2	BSL0W0C1D4LER2.fcs
BS	0	0	1	5	C	1	BSL0W0C1D5LCR1.fcs
BS	0	0	1	5	E	1	BSL0W0C1D5LER1.fcs
BS	0	0	1	6	C	1	BSL0W0C1D6LCR1.fcs
BS	0	0	1	6	E	1	BSL0W0C1D6LER1.fcs
BS	0	0	1	7	C	1	BSL0W0C1D7LCR1.fcs
BS	0	0	1	7	E	1	BSL0W0C1D7LER1.fcs
BS	1	2	1	1	C	1	BSL1W2C1D1LCR1.fcs
BS	1	2	1	1	E	1	BSL1W2C1D1LER1.fcs
BS	1	2	1	2	C	1	BSL1W2C1D2LCR1.fcs
BS	1	2	1	2	E	1	BSL1W2C1D2LER1.fcs
BS	1	2	1	3	C	1	BSL1W2C1D3LCR1.fcs
BS	1	2	1	3	E	1	BSL1W2C1D3LER1.fcs
BS	1	2	1	4	C	1	BSL1W2C1D4LCR1.fcs
BS	1	2	1	4	C	2	BSL1W2C1D4LCR2.fcs
BS	1	2	1	4	E	1	BSL1W2C1D4LER1.fcs
BS	1	2	1	4	E	2	BSL1W2C1D4LER2.fcs
BS	1	2	1	5	C	1	BSL1W2C1D5LCR1.fcs
BS	1	2	1	5	E	1	BSL1W2C1D5LER1.fcs
BS	1	2	1	6	C	1	BSL1W2C1D6LCR1.fcs
BS	1	2	1	6	E	1	BSL1W2C1D6LER1.fcs
BS	1	2	1	7	C	1	BSL1W2C1D7LCR1.fcs
BS	1	2	1	7	E	1	BSL1W2C1D7LER1.fcs
BS	1	3	1	1	C	1	BSL1W3C1D1LCR1.fcs
BS	1	3	1	1	E	1	BSL1W3C1D1LER1.fcs
BS	1	3	1	2	C	1	BSL1W3C1D2LCR1.fcs
BS	1	3	1	2	E	1	BSL1W3C1D2LER1.fcs
BS	1	3	1	2	E	2	BSL1W3C1D2LER2.fcs
BS	1	3	1	3	C	1	BSL1W3C1D3LCR1.fcs
BS	1	3	1	3	E	1	BSL1W3C1D3LER1.fcs
BS	1	3	1	4	C	1	BSL1W3C1D4LCR1.fcs
BS	1	3	1	4	C	2	BSL1W3C1D4LCR2.fcs
BS	1	3	1	4	E	1	BSL1W3C1D4LER1.fcs
BS	1	3	1	4	E	2	BSL1W3C1D4LER2.fcs
BS	1	3	1	5	C	1	BSL1W3C1D5LCR1.fcs
BS	1	3	1	5	E	1	BSL1W3C1D5LER1.fcs
BS	1	3	1	6	C	1	BSL1W3C1D6LCR1.fcs
BS	1	3	1	6	E	1	BSL1W3C1D6LER1.fcs
BS	1	3	1	7	C	1	BSL1W3C1D7LCR1.fcs
BS	1	3	1	7	E	1	BSL1W3C1D7LER1.fcs
BS	1	4	1	1	C	1	BSL1W4C1D1LCR1.fcs
BS	1	4	1	1	E	1	BSL1W4C1D1LER1.fcs
BS	1	4	1	2	C	1	BSL1W4C1D2LCR1.fcs
BS	1	4	1	2	C	2	BSL1W4C1D2LCR2.fcs
BS	1	4	1	2	E	1	BSL1W4C1D2LER1.fcs
BS	1	4	1	2	E	2	BSL1W4C1D2LER2.fcs
BS	1	4	1	3	C	1	BSL1W4C1D3LCR1.fcs
BS	1	4	1	3	E	1	BSL1W4C1D3LER1.fcs
BS	1	4	1	4	C	1	BSL1W4C1D4LCR1.fcs
BS	1	4	1	4	C	2	BSL1W4C1D4LCR2.fcs
BS	1	4	1	4	E	1	BSL1W4C1D4LER1.fcs
BS	1	4	1	4	E	2	BSL1W4C1D4LER2.fcs
BS	1	4	1	5	C	1	BSL1W4C1D5LCR1.fcs
BS	1	4	1	5	E	1	BSL1W4C1D5LER1.fcs
BS	1	4	1	6	C	1	BSL1W4C1D6LCR1.fcs
BS	1	4	1	6	E	1	BSL1W4C1D6LER1.fcs
BS	1	4	1	7	C	1	BSL1W4C1D7LCR1.fcs
BS	1	4	1	7	E	1	BSL1W4C1D7LER1.fcs
BS	1	5	1	1	C	1	BSL1W5C1D1LCR1.fcs
BS	1	5	1	1	E	1	BSL1W5C1D1LER1.fcs
BS	1	5	1	2	C	1	BSL1W5C1D2LCR1.fcs
BS	1	5	1	2	E	1	BSL1W5C1D2LER1.fcs
BS	1	5	1	3	C	1	BSL1W5C1D3LCR1.fcs
BS	1	5	1	3	E	1	BSL1W5C1D3LER1.fcs
BS	1	5	1	4	C	1	BSL1W5C1D4LCR1.fcs
BS	1	5	1	4	C	2	BSL1W5C1D4LCR2.fcs
BS	1	5	1	4	E	1	BSL1W5C1D4LER1.fcs
BS	1	5	1	4	E	2	BSL1W5C1D4LER2.fcs
BS	1	5	1	5	C	1	BSL1W5C1D5LCR1.fcs
BS	1	5	1	5	E	1	BSL1W5C1D5LER1.fcs
BS	1	5	1	6	C	1	BSL1W5C1D6LCR1.fcs
BS	1	5	1	6	E	1	BSL1W5C1D6LER1.fcs
BS	1	5	1	7	C	1	BSL1W5C1D7LCR1.fcs
BS	1	5	1	7	E	1	BSL1W5C1D7LER1.fcs
BS	1	6	1	1	C	1	BSL1W6C1D1LCR1.fcs
BS	1	6	1	1	E	1	BSL1W6C1D1LER1.fcs
BS	1	6	1	2	C	1	BSL1W6C1D2LCR1.fcs
BS	1	6	1	2	E	1	BSL1W6C1D2LER1.fcs
BS	1	6	1	3	C	1	BSL1W6C1D3LCR1.fcs
BS	1	6	1	3	E	1	BSL1W6C1D3LER1.fcs
BS	1	6	1	4	C	1	BSL1W6C1D4LCR1.fcs
BS	1	6	1	4	C	2	BSL1W6C1D4LCR2.fcs
BS	1	6	1	4	E	1	BSL1W6C1D4LER1.fcs
BS	1	6	1	4	E	2	BSL1W6C1D4LER2.fcs
BS	1	6	1	5	C	1	BSL1W6C1D5LCR1.fcs
BS	1	6	1	5	E	1	BSL1W6C1D5LER1.fcs
BS	1	6	1	6	C	1	BSL1W6C1D6LCR1.fcs
BS	1	6	1	6	E	1	BSL1W6C1D6LER1.fcs
BS	1	6	1	7	C	1	BSL1W6C1D7LCR1.fcs
BS	1	6	1	7	E	1	BSL1W6C1D7LER1.fcs
BS	1	7	1	1	C	1	BSL1W7C1D1LCR1.fcs
BS	1	7	1	1	E	1	BSL1W7C1D1LER1.fcs
BS	1	7	1	2	C	1	BSL1W7C1D2LCR1.fcs
BS	1	7	1	2	E	1	BSL1W7C1D2LER1.fcs
BS	1	7	1	3	C	1	BSL1W7C1D3LCR1.fcs
BS	1	7	1	3	E	1	BSL1W7C1D3LER1.fcs
BS	1	7	1	4	C	1	BSL1W7C1D4LCR1.fcs
BS	1	7	1	4	C	2	BSL1W7C1D4LCR2.fcs
BS	1	7	1	4	E	1	BSL1W7C1D4LER1.fcs
BS	1	7	1	4	E	2	BSL1W7C1D4LER2.fcs
BS	1	7	1	5	C	1	BSL1W7C1D5LCR1.fcs
BS	1	7	1	5	E	1	BSL1W7C1D5LER1.fcs
BS	1	7	1	6	C	1	BSL1W7C1D6LCR1.fcs
BS	1	7	1	6	E	1	BSL1W7C1D6LER1.fcs
BS	1	7	1	7	C	1	BSL1W7C1D7LCR1.fcs
BS	1	7	1	7	E	1	BSL1W7C1D7LER1.fcs
BS	2	1	1	1	C	1	BSL2W1C1D1LCR1.fcs
BS	2	1	1	1	E	1	BSL2W1C1D1LER1.fcs
BS	2	1	1	2	C	1	BSL2W1C1D2LCR1.fcs
BS	2	1	1	2	E	1	BSL2W1C1D2LER1.fcs
BS	2	1	1	3	C	1	BSL2W1C1D3LCR1.fcs
BS	2	1	1	3	E	1	BSL2W1C1D3LER1.fcs
BS	2	1	1	4	C	1	BSL2W1C1D4LCR1.fcs
BS	2	1	1	4	C	2	BSL2W1C1D4LCR2.fcs
BS	2	1	1	4	E	1	BSL2W1C1D4LER1.fcs
BS	2	1	1	4	E	2	BSL2W1C1D4LER2.fcs
BS	2	1	1	5	C	1	BSL2W1C1D5LCR1.fcs
BS	2	1	1	5	E	1	BSL2W1C1D5LER1.fcs
BS	2	1	1	6	C	1	BSL2W1C1D6LCR1.fcs
BS	2	1	1	6	E	1	BSL2W1C1D6LER1.fcs
BS	2	1	1	7	C	1	BSL2W1C1D7LCR1.fcs
BS	2	1	1	7	E	1	BSL2W1C1D7LER1.fcs
BS	2	2	1	1	C	1	BSL2W2C1D1LCR1.fcs
BS	2	2	1	1	E	1	BSL2W2C1D1LER1.fcs
BS	2	2	1	2	C	1	BSL2W2C1D2LCR1.fcs
BS	2	2	1	2	E	1	BSL2W2C1D2LER1.fcs
BS	2	2	1	3	C	1	BSL2W2C1D3LCR1.fcs
BS	2	2	1	3	E	1	BSL2W2C1D3LER1.fcs
BS	2	2	1	4	C	1	BSL2W2C1D4LCR1.fcs
BS	2	2	1	4	C	2	BSL2W2C1D4LCR2.fcs
BS	2	2	1	4	E	1	BSL2W2C1D4LER1.fcs
BS	2	2	1	4	E	2	BSL2W2C1D4LER2.fcs
BS	2	2	1	5	C	1	BSL2W2C1D5LCR1.fcs
BS	2	2	1	5	E	1	BSL2W2C1D5LER1.fcs
BS	2	2	1	6	C	1	BSL2W2C1D6LCR1.fcs
BS	2	2	1	6	E	1	BSL2W2C1D6LER1.fcs
BS	2	2	1	7	C	1	BSL2W2C1D7LCR1.fcs
BS	2	2	1	7	E	1	BSL2W2C1D7LER1.fcs
BS	2	3	1	1	C	1	BSL2W3C1D1LCR1.fcs
BS	2	3	1	1	E	1	BSL2W3C1D1LER1.fcs
BS	2	3	1	2	C	1	BSL2W3C1D2LCR1.fcs
BS	2	3	1	2	C	2	BSL2W3C1D2LCR2.fcs
BS	2	3	1	2	E	1	BSL2W3C1D2LER1.fcs
BS	2	3	1	2	E	2	BSL2W3C1D2LER2.fcs
BS	2	3	1	3	C	1	BSL2W3C1D3LCR1.fcs
BS	2	3	1	3	E	1	BSL2W3C1D3LER1.fcs
BS	2	3	1	4	C	1	BSL2W3C1D4LCR1.fcs
BS	2	3	1	4	C	2	BSL2W3C1D4LCR2.fcs
BS	2	3	1	4	E	1	BSL2W3C1D4LER1.fcs
BS	2	3	1	4	E	2	BSL2W3C1D4LER2.fcs
BS	2	3	1	5	C	1	BSL2W3C1D5LCR1.fcs
BS	2	3	1	5	E	1	BSL2W3C1D5LER1.fcs
BS	2	3	1	6	C	1	BSL2W3C1D6LCR1.fcs
BS	2	3	1	6	E	1	BSL2W3C1D6LER1.fcs
BS	2	3	1	7	C	1	BSL2W3C1D7LCR1.fcs
BS	2	3	1	7	E	1	BSL2W3C1D7LER1.fcs
BS	2	4	1	1	C	1	BSL2W4C1D1LCR1.fcs
BS	2	4	1	1	E	1	BSL2W4C1D1LER1.fcs
BS	2	4	1	2	C	1	BSL2W4C1D2LCR1.fcs
BS	2	4	1	2	E	1	BSL2W4C1D2LER1.fcs
BS	2	4	1	3	C	1	BSL2W4C1D3LCR1.fcs
BS	2	4	1	3	E	1	BSL2W4C1D3LER1.fcs
BS	2	4	1	4	C	1	BSL2W4C1D4LCR1.fcs
BS	2	4	1	4	C	2	BSL2W4C1D4LCR2.fcs
BS	2	4	1	4	E	1	BSL2W4C1D4LER1.fcs
BS	2	4	1	4	E	2	BSL2W4C1D4LER2.fcs
BS	2	4	1	5	C	1	BSL2W4C1D5LCR1.fcs
BS	2	4	1	5	E	1	BSL2W4C1D5LER1.fcs
BS	2	4	1	6	C	1	BSL2W4C1D6LCR1.fcs
BS	2	4	1	6	E	1	BSL2W4C1D6LER1.fcs
BS	2	4	1	7	C	1	BSL2W4C1D7LCR1.fcs
BS	2	4	1	7	E	1	BSL2W4C1D7LER1.fcs
BS	2	5	1	1	C	1	BSL2W5C1D1LCR1.fcs
BS	2	5	1	1	E	1	BSL2W5C1D1LER1.fcs
BS	2	5	1	2	C	1	BSL2W5C1D2LCR1.fcs
BS	2	5	1	2	E	1	BSL2W5C1D2LER1.fcs
BS	2	5	1	3	C	1	BSL2W5C1D3LCR1.fcs
BS	2	5	1	3	E	1	BSL2W5C1D3LER1.fcs
BS	2	5	1	4	C	1	BSL2W5C1D4LCR1.fcs
BS	2	5	1	4	C	2	BSL2W5C1D4LCR2.fcs
BS	2	5	1	4	E	1	BSL2W5C1D4LER1.fcs
BS	2	5	1	4	E	2	BSL2W5C1D4LER2.fcs
BS	2	5	1	5	C	1	BSL2W5C1D5LCR1.fcs
BS	2	5	1	5	E	1	BSL2W5C1D5LER1.fcs
BS	2	5	1	6	C	1	BSL2W5C1D6LCR1.fcs
BS	2	5	1	6	E	1	BSL2W5C1D6LER1.fcs
BS	2	5	1	7	C	1	BSL2W5C1D7LCR1.fcs
BS	2	5	1	7	E	1	BSL2W5C1D7LER1.fcs
BS	2	6	1	1	C	1	BSL2W6C1D1LCR1.fcs
BS	2	6	1	1	E	1	BSL2W6C1D1LER1.fcs
BS	2	6	1	2	C	1	BSL2W6C1D2LCR1.fcs
BS	2	6	1	2	C	2	BSL2W6C1D2LCR2.fcs
BS	2	6	1	2	E	1	BSL2W6C1D2LER1.fcs
BS	2	6	1	2	E	2	BSL2W6C1D2LER2.fcs
BS	2	6	1	3	C	1	BSL2W6C1D3LCR1.fcs
BS	2	6	1	3	E	1	BSL2W6C1D3LER1.fcs
BS	2	6	1	4	C	1	BSL2W6C1D4LCR1.fcs
BS	2	6	1	4	C	2	BSL2W6C1D4LCR2.fcs
BS	2	6	1	4	E	1	BSL2W6C1D4LER1.fcs
BS	2	6	1	4	E	2	BSL2W6C1D4LER2.fcs
BS	2	6	1	5	C	1	BSL2W6C1D5LCR1.fcs
BS	2	6	1	5	E	1	BSL2W6C1D5LER1.fcs
BS	2	6	1	6	C	1	BSL2W6C1D6LCR1.fcs
BS	2	6	1	6	E	1	BSL2W6C1D6LER1.fcs
BS	2	6	1	7	C	1	BSL2W6C1D7LCR1.fcs
BS	2	6	1	7	E	1	BSL2W6C1D7LER1.fcs
BS	2	7	1	1	C	1	BSL2W7C1D1LCR1.fcs
BS	2	7	1	1	E	1	BSL2W7C1D1LER1.fcs
BS	2	7	1	2	C	1	BSL2W7C1D2LCR1.fcs
BS	2	7	1	2	E	1	BSL2W7C1D2LER1.fcs
BS	2	7	1	3	C	1	BSL2W7C1D3LCR1.fcs
BS	2	7	1	3	E	1	BSL2W7C1D3LER1.fcs
BS	2	7	1	4	C	1	BSL2W7C1D4LCR1.fcs
BS	2	7	1	4	C	2	BSL2W7C1D4LCR2.fcs
BS	2	7	1	4	E	1	BSL2W7C1D4LER1.fcs
BS	2	7	1	4	E	2	BSL2W7C1D4LER2.fcs
BS	2	7	1	5	C	1	BSL2W7C1D5LCR1.fcs
BS	2	7	1	5	E	1	BSL2W7C1D5LER1.fcs
BS	2	7	1	6	C	1	BSL2W7C1D6LCR1.fcs
BS	2	7	1	6	E	1	BSL2W7C1D6LER1.fcs
BS	2	7	1	7	C	1	BSL2W7C1D7LCR1.fcs
BS	2	7	1	7	E	1	BSL2W7C1D7LER1.fcs
BS	3	3	1	1	C	1	BSL3W3C1D1LCR1.fcs
BS	3	3	1	1	E	1	BSL3W3C1D1LER1.fcs
BS	3	3	1	2	C	1	BSL3W3C1D2LCR1.fcs
BS	3	3	1	2	C	2	BSL3W3C1D2LCR2.fcs
BS	3	3	1	2	E	1	BSL3W3C1D2LER1.fcs
BS	3	3	1	2	E	2	BSL3W3C1D2LER2.fcs
BS	3	3	1	3	C	1	BSL3W3C1D3LCR1.fcs
BS	3	3	1	3	E	1	BSL3W3C1D3LER1.fcs
BS	3	3	1	4	C	1	BSL3W3C1D4LCR1.fcs
BS	3	3	1	4	C	2	BSL3W3C1D4LCR2.fcs
BS	3	3	1	4	E	1	BSL3W3C1D4LER1.fcs
BS	3	3	1	4	E	2	BSL3W3C1D4LER2.fcs
BS	3	3	1	5	C	1	BSL3W3C1D5LCR1.fcs
BS	3	3	1	5	E	1	BSL3W3C1D5LER1.fcs
BS	3	3	1	6	C	1	BSL3W3C1D6LCR1.fcs
BS	3	3	1	6	E	1	BSL3W3C1D6LER1.fcs
BS	3	3	1	7	C	1	BSL3W3C1D7LCR1.fcs
BS	3	3	1	7	E	1	BSL3W3C1D7LER1.fcs
BC	1	0	1	1	C	1	BCL1W0C1D1LCR1.fcs
BC	1	0	1	1	E	1	BCL1W0C1D1LER1.fcs
BC	1	0	1	2	C	1	BCL1W0C1D2LCR1.fcs
BC	1	0	1	2	E	1	BCL1W0C1D2LER1.fcs
BC	1	0	1	3	C	1	BCL1W0C1D3LCR1.fcs
BC	1	0	1	3	E	1	BCL1W0C1D3LER1.fcs
BC	1	0	1	4	C	1	BCL1W0C1D4LCR1.fcs
BC	1	0	1	4	C	2	BCL1W0C1D4LCR2.fcs
BC	1	0	1	4	E	1	BCL1W0C1D4LER1.fcs
BC	1	0	1	4	E	2	BCL1W0C1D4LER2.fcs
BC	1	0	1	5	C	1	BCL1W0C1D5LCR1.fcs
BC	1	0	1	5	E	1	BCL1W0C1D5LER1.fcs
BC	1	0	1	6	C	1	BCL1W0C1D6LCR1.fcs
BC	1	0	1	6	E	1	BCL1W0C1D6LER1.fcs
BC	1	0	1	7	C	1	BCL1W0C1D7LCR1.fcs
BC	1	0	1	7	E	1	BCL1W0C1D7LER1.fcs
BC	1	2	1	1	C	1	BCL1W2C1D1LCR1.fcs
BC	1	2	1	1	E	1	BCL1W2C1D1LER1.fcs
BC	1	2	1	2	C	1	BCL1W2C1D2LCR1.fcs
BC	1	2	1	2	E	1	BCL1W2C1D2LER1.fcs
BC	1	2	1	2	E	2	BCL1W2C1D2LER2.fcs
BC	1	2	1	3	C	1	BCL1W2C1D3LCR1.fcs
BC	1	2	1	3	C	2	BCL1W2C1D3LCR2.fcs
BC	1	2	1	3	E	1	BCL1W2C1D3LER1.fcs
BC	1	2	1	3	E	2	BCL1W2C1D3LER2.fcs
BC	1	2	1	4	C	1	BCL1W2C1D4LCR1.fcs
BC	1	2	1	4	C	2	BCL1W2C1D4LCR2.fcs
BC	1	2	1	4	E	1	BCL1W2C1D4LER1.fcs
BC	1	2	1	4	E	2	BCL1W2C1D4LER2.fcs
BC	1	2	1	5	C	1	BCL1W2C1D5LCR1.fcs
BC	1	2	1	5	E	1	BCL1W2C1D5LER1.fcs
BC	1	2	1	6	C	1	BCL1W2C1D6LCR1.fcs
BC	1	2	1	6	E	1	BCL1W2C1D6LER1.fcs
BC	1	2	1	7	C	1	BCL1W2C1D7LCR1.fcs
BC	1	2	1	7	E	1	BCL1W2C1D7LER1.fcs
BC	1	3	1	1	C	1	BCL1W3C1D1LCR1.fcs
BC	1	3	1	1	E	1	BCL1W3C1D1LER1.fcs
BC	1	3	1	2	C	1	BCL1W3C1D2LCR1.fcs
BC	1	3	1	2	C	2	BCL1W3C1D2LCR2.fcs
BC	1	3	1	2	E	1	BCL1W3C1D2LER1.fcs
BC	1	3	1	2	E	2	BCL1W3C1D2LER2.fcs
BC	1	3	1	3	C	1	BCL1W3C1D3LCR1.fcs
BC	1	3	1	3	E	1	BCL1W3C1D3LER1.fcs
BC	1	3	1	4	C	1	BCL1W3C1D4LCR1.fcs
BC	1	3	1	4	C	2	BCL1W3C1D4LCR2.fcs
BC	1	3	1	4	E	1	BCL1W3C1D4LER1.fcs
BC	1	3	1	4	E	2	BCL1W3C1D4LER2.fcs
BC	1	3	1	5	C	1	BCL1W3C1D5LCR1.fcs
BC	1	3	1	5	E	1	BCL1W3C1D5LER1.fcs
BC	1	3	1	6	C	1	BCL1W3C1D6LCR1.fcs
BC	1	3	1	6	E	1	BCL1W3C1D6LER1.fcs
BC	1	3	1	7	C	1	BCL1W3C1D7LCR1.fcs
BC	1	3	1	7	E	1	BCL1W3C1D7LER1.fcs
BC	1	4	1	1	C	1	BCL1W4C1D1LCR1.fcs
BC	1	4	1	1	E	1	BCL1W4C1D1LER1.fcs
BC	1	4	1	2	C	1	BCL1W4C1D2LCR1.fcs
BC	1	4	1	2	E	1	BCL1W4C1D2LER1.fcs
BC	1	4	1	3	C	1	BCL1W4C1D3LCR1.fcs
BC	1	4	1	3	E	1	BCL1W4C1D3LER1.fcs
BC	1	4	1	4	C	1	BCL1W4C1D4LCR1.fcs
BC	1	4	1	4	C	2	BCL1W4C1D4LCR2.fcs
BC	1	4	1	4	E	1	BCL1W4C1D4LER1.fcs
BC	1	4	1	4	E	2	BCL1W4C1D4LER2.fcs
BC	1	4	1	5	C	1	BCL1W4C1D5LCR1.fcs
BC	1	4	1	5	E	1	BCL1W4C1D5LER1.fcs
BC	1	4	1	6	C	1	BCL1W4C1D6LCR1.fcs
BC	1	4	1	6	E	1	BCL1W4C1D6LER1.fcs
BC	1	4	1	7	C	1	BCL1W4C1D7LCR1.fcs
BC	1	4	1	7	E	1	BCL1W4C1D7LER1.fcs
BC	1	5	1	1	C	1	BCL1W5C1D1LCR1.fcs
BC	1	5	1	1	E	1	BCL1W5C1D1LER1.fcs
BC	1	5	1	2	C	1	BCL1W5C1D2LCR1.fcs
BC	1	5	1	2	E	1	BCL1W5C1D2LER1.fcs
BC	1	5	1	2	E	2	BCL1W5C1D2LER2.fcs
BC	1	5	1	3	C	1	BCL1W5C1D3LCR1.fcs
BC	1	5	1	3	E	1	BCL1W5C1D3LER1.fcs
BC	1	5	1	4	C	1	BCL1W5C1D4LCR1.fcs
BC	1	5	1	4	C	2	BCL1W5C1D4LCR2.fcs
BC	1	5	1	4	E	1	BCL1W5C1D4LER1.fcs
BC	1	5	1	4	E	2	BCL1W5C1D4LER2.fcs
BC	1	5	1	5	C	1	BCL1W5C1D5LCR1.fcs
BC	1	5	1	5	E	1	BCL1W5C1D5LER1.fcs
BC	1	5	1	6	C	1	BCL1W5C1D6LCR1.fcs
BC	1	5	1	6	E	1	BCL1W5C1D6LER1.fcs
BC	1	5	1	7	C	1	BCL1W5C1D7LCR1.fcs
BC	1	5	1	7	E	1	BCL1W5C1D7LER1.fcs
