# Supplementary material for: Pleiotropic hubs drive bacterial surface competition through parallel changes in colony composition and expansion
Source: PLoS Biol. 2023 Oct 16;21(10):e3002338. doi: 10.1371/journal.pbio.3002338 (PMC10578586; doi:10.1371/journal.pbio.3002338)
Supplement: S3 Data — (CSV) [file pbio.3002338.s032.csv]

species	lineage	week	clone	Reads1	Reads2	Included in van Gestel et al., 2019 Nat Eco Evo
BS	0	0	1	WTCHG_734333_72925076_1.fastq.gz	WTCHG_734333_72925076_2.fastq.gz	No
BS	0	0	2	WTCHG_734333_73005084_1.fastq.gz	WTCHG_734333_73005084_2.fastq.gz	No
BS	0	0	3	WTCHG_734333_73085092_1.fastq.gz	WTCHG_734333_73085092_2.fastq.gz	No
BS	1	1	1	WTCHG_734333_73065090_1.fastq.gz	WTCHG_734333_73065090_2.fastq.gz	No
BS	1	1	2	WTCHG_734333_73155003_1.fastq.gz	WTCHG_734333_73155003_2.fastq.gz	No
BS	1	2	1	WTCHG_734333_73235011_1.fastq.gz	WTCHG_734333_73235011_2.fastq.gz	No
BS	1	2	2	WTCHG_734333_73315019_1.fastq.gz	WTCHG_734333_73315019_2.fastq.gz	No
BS	1	3	1	WTCHG_734333_73395027_1.fastq.gz	WTCHG_734333_73395027_2.fastq.gz	No
BS	1	3	2	WTCHG_734333_73475035_1.fastq.gz	WTCHG_734333_73475035_2.fastq.gz	No
BS	1	4	1	WTCHG_734333_73555043_1.fastq.gz	WTCHG_734333_73555043_2.fastq.gz	No
BS	1	4	2	WTCHG_734333_73635051_1.fastq.gz	WTCHG_734333_73635051_2.fastq.gz	No
BS	1	5	1	WTCHG_734333_73715059_1.fastq.gz	WTCHG_734333_73715059_2.fastq.gz	No
BS	1	5	2	WTCHG_734333_73795067_1.fastq.gz	WTCHG_734333_73795067_2.fastq.gz	No
BS	1	6	1	WTCHG_734333_72915075_1.fastq.gz	WTCHG_734333_72915075_2.fastq.gz	No
BS	1	6	2	WTCHG_734333_72995083_1.fastq.gz	WTCHG_734333_72995083_2.fastq.gz	No
BS	1	7	1	WTCHG_734333_73075091_1.fastq.gz	WTCHG_734333_73075091_2.fastq.gz	No
BS	1	7	2	WTCHG_734333_73165004_1.fastq.gz	WTCHG_734333_73165004_2.fastq.gz	No
BS	1	8	1	WTCHG_734333_73245012_1.fastq.gz	WTCHG_734333_73245012_2.fastq.gz	No
BS	1	8	2	WTCHG_734333_73325020_1.fastq.gz	WTCHG_734333_73325020_2.fastq.gz	No
BS	1	9	1	WTCHG_734333_73655053_1.fastq.gz	WTCHG_734333_73655053_2.fastq.gz	No
BS	1	9	2	WTCHG_734333_73735061_1.fastq.gz	WTCHG_734333_73735061_2.fastq.gz	No
BS	1	10	1	WTCHG_734333_73815069_1.fastq.gz	WTCHG_734333_73815069_2.fastq.gz	No
BS	1	10	2	WTCHG_734333_72935077_1.fastq.gz	WTCHG_734333_72935077_2.fastq.gz	No
BS	1	11	1	WTCHG_734333_73405028_1.fastq.gz	WTCHG_734333_73405028_2.fastq.gz	No
BS	1	11	2	WTCHG_734333_73485036_1.fastq.gz	WTCHG_734333_73485036_2.fastq.gz	No
BS	1	11	3	WTCHG_734333_73565044_1.fastq.gz	WTCHG_734333_73565044_2.fastq.gz	No
BS	2	1	1	WTCHG_734333_73135001_1.fastq.gz	WTCHG_734333_73135001_2.fastq.gz	No
BS	2	1	2	WTCHG_734333_73215009_1.fastq.gz	WTCHG_734333_73215009_2.fastq.gz	No
BS	2	2	1	WTCHG_734333_73295017_1.fastq.gz	WTCHG_734333_73295017_2.fastq.gz	No
BS	2	2	2	WTCHG_734333_73375025_1.fastq.gz	WTCHG_734333_73375025_2.fastq.gz	No
BS	2	3	1	WTCHG_734333_73455033_1.fastq.gz	WTCHG_734333_73455033_2.fastq.gz	No
BS	2	3	2	WTCHG_734333_73535041_1.fastq.gz	WTCHG_734333_73535041_2.fastq.gz	No
BS	2	4	1	WTCHG_734333_73615049_1.fastq.gz	WTCHG_734333_73615049_2.fastq.gz	No
BS	2	4	2	WTCHG_734333_73695057_1.fastq.gz	WTCHG_734333_73695057_2.fastq.gz	No
BS	2	5	1	WTCHG_734333_73775065_1.fastq.gz	WTCHG_734333_73775065_2.fastq.gz	No
BS	2	5	2	WTCHG_734333_72895073_1.fastq.gz	WTCHG_734333_72895073_2.fastq.gz	No
BS	2	6	1	WTCHG_734333_72975081_1.fastq.gz	WTCHG_734333_72975081_2.fastq.gz	No
BS	2	6	2	WTCHG_734333_73055089_1.fastq.gz	WTCHG_734333_73055089_2.fastq.gz	No
BS	2	7	1	WTCHG_734333_73145002_1.fastq.gz	WTCHG_734333_73145002_2.fastq.gz	No
BS	2	7	2	WTCHG_734333_73225010_1.fastq.gz	WTCHG_734333_73225010_2.fastq.gz	No
BS	2	8	1	WTCHG_734333_73175005_1.fastq.gz	WTCHG_734333_73175005_2.fastq.gz	No
BS	2	8	2	WTCHG_734333_73255013_1.fastq.gz	WTCHG_734333_73255013_2.fastq.gz	No
BS	2	9	1	WTCHG_734333_73335021_1.fastq.gz	WTCHG_734333_73335021_2.fastq.gz	No
BS	2	9	2	WTCHG_734333_73415029_1.fastq.gz	WTCHG_734333_73415029_2.fastq.gz	No
BS	2	10	1	WTCHG_734333_73495037_1.fastq.gz	WTCHG_734333_73495037_2.fastq.gz	No
BS	2	10	2	WTCHG_734333_73575045_1.fastq.gz	WTCHG_734333_73575045_2.fastq.gz	No
BS	2	11	1	WTCHG_734333_73305018_1.fastq.gz	WTCHG_734333_73305018_2.fastq.gz	No
BS	2	11	2	WTCHG_734333_73385026_1.fastq.gz	WTCHG_734333_73385026_2.fastq.gz	No
BS	2	11	3	WTCHG_734333_73465034_1.fastq.gz	WTCHG_734333_73465034_2.fastq.gz	No
BS	3	3	1	WTCHG_734333_73805068_1.fastq.gz	WTCHG_734333_73805068_2.fastq.gz	No
BS	3	11	1	WTCHG_734333_73785066_1.fastq.gz	WTCHG_734333_73785066_2.fastq.gz	No
BS	3	11	2	WTCHG_734333_72905074_1.fastq.gz	WTCHG_734333_72905074_2.fastq.gz	No
BS	3	11	3	WTCHG_734333_72985082_1.fastq.gz	WTCHG_734333_72985082_2.fastq.gz	No
BS	4	2	1	WTCHG_734333_73645052_1.fastq.gz	WTCHG_734333_73645052_2.fastq.gz	No
BS	4	8	1	WTCHG_734333_73725060_1.fastq.gz	WTCHG_734333_73725060_2.fastq.gz	No
BS	4	11	1	WTCHG_734333_73545042_1.fastq.gz	WTCHG_734333_73545042_2.fastq.gz	No
BS	4	11	2	WTCHG_734333_73625050_1.fastq.gz	WTCHG_734333_73625050_2.fastq.gz	No
BS	4	11	3	WTCHG_734333_73705058_1.fastq.gz	WTCHG_734333_73705058_2.fastq.gz	No
BC	0	0	1	22266_3-85-A-EE8-27_1_trimmed.fastq.gz	22266_3-85-A-EE8-27_2_trimmed.fastq.gz	Yes
BC	1	2	1	22270_7-22-8-EE8A-48_1_trimmed.fastq.gz	22270_7-22-8-EE8A-48_2_trimmed.fastq.gz	Yes
BC	1	3	1	22271_8-25-8-EE8A-49_1_trimmed.fastq.gz	22271_8-25-8-EE8A-49_2_trimmed.fastq.gz	Yes
BC	1	3	2	22272_9-26-8-EE8A-40_1_trimmed.fastq.gz	22272_9-26-8-EE8A-40_2_trimmed.fastq.gz	Yes
BC	1	5	1	WTCHG_734333_73195007_1.fastq.gz	WTCHG_734333_73195007_2.fastq.gz	No
BC	1	11	1	WTCHG_734333_73015085_1.fastq.gz	WTCHG_734333_73015085_2.fastq.gz	No
BC	1	11	2	WTCHG_734333_73095093_1.fastq.gz	WTCHG_734333_73095093_2.fastq.gz	No
BC	1	11	3	WTCHG_734333_73185006_1.fastq.gz	WTCHG_734333_73185006_2.fastq.gz	No
BC	2	3	1	22276_13-106-16-EE8B-54_1_trimmed.fastq.gz	22276_13-106-16-EE8B-54_2_trimmed.fastq.gz	Yes
BC	2	6	1	22277_14-109-16-EE8B-44_1_trimmed.fastq.gz	22277_14-109-16-EE8B-44_2_trimmed.fastq.gz	Yes
BC	2	6	2	22278_15-110-16-EE8B-45_1_trimmed.fastq.gz	22278_15-110-16-EE8B-45_2_trimmed.fastq.gz	Yes
BC	2	11	1	WTCHG_734333_73265014_1.fastq.gz	WTCHG_734333_73265014_2.fastq.gz	No
BC	2	11	2	WTCHG_734333_73345022_1.fastq.gz	WTCHG_734333_73345022_2.fastq.gz	No
BC	2	11	3	WTCHG_734333_73425030_1.fastq.gz	WTCHG_734333_73425030_2.fastq.gz	No
BC	3	11	1	WTCHG_734333_73505038_1.fastq.gz	WTCHG_734333_73505038_2.fastq.gz	No
BC	3	11	2	WTCHG_734333_73585046_1.fastq.gz	WTCHG_734333_73585046_2.fastq.gz	No
BC	3	11	3	WTCHG_734333_73665054_1.fastq.gz	WTCHG_734333_73665054_2.fastq.gz	No
BC	4	1	1	WTCHG_734333_73025086_1.fastq.gz	WTCHG_734333_73025086_2.fastq.gz	No
BC	4	3	1	WTCHG_734333_73105094_1.fastq.gz	WTCHG_734333_73105094_2.fastq.gz	No
BC	4	11	1	WTCHG_734333_73745062_1.fastq.gz	WTCHG_734333_73745062_2.fastq.gz	No
BC	4	11	2	WTCHG_734333_73825070_1.fastq.gz	WTCHG_734333_73825070_2.fastq.gz	No
BC	4	11	3	WTCHG_734333_72945078_1.fastq.gz	WTCHG_734333_72945078_2.fastq.gz	No
