# Supplementary material for: Pleiotropic hubs drive bacterial surface competition through parallel changes in colony composition and expansion
Source: PLoS Biol. 2023 Oct 16;21(10):e3002338. doi: 10.1371/journal.pbio.3002338 (PMC10578586; doi:10.1371/journal.pbio.3002338)
Supplement: S4 Data — (CSV) [file pbio.3002338.s033.csv]

species	lineage	week	clone	day	location	replicate	sequencing lane	Reads1	Reads2
BS	0	0	1	1	E	1	1	WTCHG_760691_70145086_1.fastq.gz	WTCHG_760691_70145086_2.fastq.gz
BS	0	0	1	1	E	1	2	WTCHG_763910_70145086_1.fastq.gz	WTCHG_763910_70145086_2.fastq.gz
BS	0	0	1	1	E	2	1	WTCHG_760691_70255001_1.fastq.gz	WTCHG_760691_70255001_2.fastq.gz
BS	0	0	1	1	E	2	2	WTCHG_763910_70255001_1.fastq.gz	WTCHG_763910_70255001_2.fastq.gz
BS	0	0	1	1	E	3	1	WTCHG_760691_70275003_1.fastq.gz	WTCHG_760691_70275003_2.fastq.gz
BS	0	0	1	1	E	3	2	WTCHG_763910_70275003_1.fastq.gz	WTCHG_763910_70275003_2.fastq.gz
BS	0	0	1	2	E	1	1	WTCHG_760691_70285004_1.fastq.gz	WTCHG_760691_70285004_2.fastq.gz
BS	0	0	1	2	E	1	2	WTCHG_763910_70285004_1.fastq.gz	WTCHG_763910_70285004_2.fastq.gz
BS	0	0	1	2	E	2	1	WTCHG_760691_70295005_1.fastq.gz	WTCHG_760691_70295005_2.fastq.gz
BS	0	0	1	2	E	2	2	WTCHG_763910_70295005_1.fastq.gz	WTCHG_763910_70295005_2.fastq.gz
BS	0	0	1	2	E	3	1	WTCHG_760691_70305006_1.fastq.gz	WTCHG_760691_70305006_2.fastq.gz
BS	0	0	1	2	E	3	2	WTCHG_763910_70305006_1.fastq.gz	WTCHG_763910_70305006_2.fastq.gz
BS	0	0	1	4	E	1	1	WTCHG_760691_70315007_1.fastq.gz	WTCHG_760691_70315007_2.fastq.gz
BS	0	0	1	4	E	1	2	WTCHG_763910_70315007_1.fastq.gz	WTCHG_763910_70315007_2.fastq.gz
BS	0	0	1	4	E	2	1	WTCHG_760691_70325008_1.fastq.gz	WTCHG_760691_70325008_2.fastq.gz
BS	0	0	1	4	E	2	2	WTCHG_763910_70325008_1.fastq.gz	WTCHG_763910_70325008_2.fastq.gz
BS	0	0	1	4	E	3	1	WTCHG_760691_70335009_1.fastq.gz	WTCHG_760691_70335009_2.fastq.gz
BS	0	0	1	4	E	3	2	WTCHG_763910_70335009_1.fastq.gz	WTCHG_763910_70335009_2.fastq.gz
BS	0	0	1	7	E	1	1	WTCHG_760691_70345010_1.fastq.gz	WTCHG_760691_70345010_2.fastq.gz
BS	0	0	1	7	E	1	2	WTCHG_763910_70345010_1.fastq.gz	WTCHG_763910_70345010_2.fastq.gz
BS	0	0	1	7	E	2	1	WTCHG_760691_70355011_1.fastq.gz	WTCHG_760691_70355011_2.fastq.gz
BS	0	0	1	7	E	2	2	WTCHG_763910_70355011_1.fastq.gz	WTCHG_763910_70355011_2.fastq.gz
BS	0	0	1	7	E	3	1	WTCHG_760691_70365012_1.fastq.gz	WTCHG_760691_70365012_2.fastq.gz
BS	0	0	1	7	E	3	2	WTCHG_763910_70365012_1.fastq.gz	WTCHG_763910_70365012_2.fastq.gz
BS	1	3	1	2	E	1	1	WTCHG_760691_70615037_1.fastq.gz	WTCHG_760691_70615037_2.fastq.gz
BS	1	3	1	2	E	1	2	WTCHG_763910_70615037_1.fastq.gz	WTCHG_763910_70615037_2.fastq.gz
BS	1	3	1	2	E	2	1	WTCHG_760691_70625038_1.fastq.gz	WTCHG_760691_70625038_2.fastq.gz
BS	1	3	1	2	E	2	2	WTCHG_763910_70625038_1.fastq.gz	WTCHG_763910_70625038_2.fastq.gz
BS	1	3	1	7	E	1	1	WTCHG_760691_70635039_1.fastq.gz	WTCHG_760691_70635039_2.fastq.gz
BS	1	3	1	7	E	1	2	WTCHG_763910_70635039_1.fastq.gz	WTCHG_763910_70635039_2.fastq.gz
BS	1	3	1	7	E	2	1	WTCHG_760691_70645040_1.fastq.gz	WTCHG_760691_70645040_2.fastq.gz
BS	1	3	1	7	E	2	2	WTCHG_763910_70645040_1.fastq.gz	WTCHG_763910_70645040_2.fastq.gz
BS	1	5	1	1	E	1	1	WTCHG_760691_70655041_1.fastq.gz	WTCHG_760691_70655041_2.fastq.gz
BS	1	5	1	1	E	1	2	WTCHG_763910_70655041_1.fastq.gz	WTCHG_763910_70655041_2.fastq.gz
BS	1	5	1	1	E	2	1	WTCHG_760691_70665042_1.fastq.gz	WTCHG_760691_70665042_2.fastq.gz
BS	1	5	1	1	E	2	2	WTCHG_763910_70665042_1.fastq.gz	WTCHG_763910_70665042_2.fastq.gz
BS	1	5	1	1	E	3	1	WTCHG_760691_70675043_1.fastq.gz	WTCHG_760691_70675043_2.fastq.gz
BS	1	5	1	1	E	3	2	WTCHG_763910_70675043_1.fastq.gz	WTCHG_763910_70675043_2.fastq.gz
BS	1	5	1	2	E	1	1	WTCHG_760691_70685044_1.fastq.gz	WTCHG_760691_70685044_2.fastq.gz
BS	1	5	1	2	E	1	2	WTCHG_763910_70685044_1.fastq.gz	WTCHG_763910_70685044_2.fastq.gz
BS	1	5	1	2	E	2	1	WTCHG_760691_70695045_1.fastq.gz	WTCHG_760691_70695045_2.fastq.gz
BS	1	5	1	2	E	2	2	WTCHG_763910_70695045_1.fastq.gz	WTCHG_763910_70695045_2.fastq.gz
BS	1	5	1	2	E	3	1	WTCHG_760691_70705046_1.fastq.gz	WTCHG_760691_70705046_2.fastq.gz
BS	1	5	1	2	E	3	2	WTCHG_763910_70705046_1.fastq.gz	WTCHG_763910_70705046_2.fastq.gz
BS	1	5	1	2	C	1	1	WTCHG_760691_70775053_1.fastq.gz	WTCHG_760691_70775053_2.fastq.gz
BS	1	5	1	2	C	1	2	WTCHG_763910_70775053_1.fastq.gz	WTCHG_763910_70775053_2.fastq.gz
BS	1	5	1	2	C	2	1	WTCHG_760691_70785054_1.fastq.gz	WTCHG_760691_70785054_2.fastq.gz
BS	1	5	1	2	C	2	2	WTCHG_763910_70785054_1.fastq.gz	WTCHG_763910_70785054_2.fastq.gz
BS	1	5	1	4	E	1	1	WTCHG_760691_70715047_1.fastq.gz	WTCHG_760691_70715047_2.fastq.gz
BS	1	5	1	4	E	1	2	WTCHG_763910_70715047_1.fastq.gz	WTCHG_763910_70715047_2.fastq.gz
BS	1	5	1	4	E	2	1	WTCHG_760691_70725048_1.fastq.gz	WTCHG_760691_70725048_2.fastq.gz
BS	1	5	1	4	E	2	2	WTCHG_763910_70725048_1.fastq.gz	WTCHG_763910_70725048_2.fastq.gz
BS	1	5	1	4	E	3	1	WTCHG_760691_70735049_1.fastq.gz	WTCHG_760691_70735049_2.fastq.gz
BS	1	5	1	4	E	3	2	WTCHG_763910_70735049_1.fastq.gz	WTCHG_763910_70735049_2.fastq.gz
BS	1	5	1	7	E	1	1	WTCHG_760691_70745050_1.fastq.gz	WTCHG_760691_70745050_2.fastq.gz
BS	1	5	1	7	E	1	2	WTCHG_763910_70745050_1.fastq.gz	WTCHG_763910_70745050_2.fastq.gz
BS	1	5	1	7	E	2	1	WTCHG_760691_70755051_1.fastq.gz	WTCHG_760691_70755051_2.fastq.gz
BS	1	5	1	7	E	2	2	WTCHG_763910_70755051_1.fastq.gz	WTCHG_763910_70755051_2.fastq.gz
BS	1	5	1	7	E	3	1	WTCHG_760691_70765052_1.fastq.gz	WTCHG_760691_70765052_2.fastq.gz
BS	1	5	1	7	E	3	2	WTCHG_763910_70765052_1.fastq.gz	WTCHG_763910_70765052_2.fastq.gz
BS	1	5	1	7	C	1	1	WTCHG_760691_70795055_1.fastq.gz	WTCHG_760691_70795055_2.fastq.gz
BS	1	5	1	7	C	1	2	WTCHG_763910_70795055_1.fastq.gz	WTCHG_763910_70795055_2.fastq.gz
BS	1	5	1	7	C	2	1	WTCHG_760691_70805056_1.fastq.gz	WTCHG_760691_70805056_2.fastq.gz
BS	1	5	1	7	C	2	2	WTCHG_763910_70805056_1.fastq.gz	WTCHG_763910_70805056_2.fastq.gz
BS	2	1	1	2	E	1	1	WTCHG_760691_70375013_1.fastq.gz	WTCHG_760691_70375013_2.fastq.gz
BS	2	1	1	2	E	1	2	WTCHG_763910_70375013_1.fastq.gz	WTCHG_763910_70375013_2.fastq.gz
BS	2	1	1	2	E	2	1	WTCHG_760691_70385014_1.fastq.gz	WTCHG_760691_70385014_2.fastq.gz
BS	2	1	1	2	E	2	2	WTCHG_763910_70385014_1.fastq.gz	WTCHG_763910_70385014_2.fastq.gz
BS	2	1	1	7	E	1	1	WTCHG_760691_70395015_1.fastq.gz	WTCHG_760691_70395015_2.fastq.gz
BS	2	1	1	7	E	1	2	WTCHG_763910_70395015_1.fastq.gz	WTCHG_763910_70395015_2.fastq.gz
BS	2	1	1	7	E	2	1	WTCHG_760691_70405016_1.fastq.gz	WTCHG_760691_70405016_2.fastq.gz
BS	2	1	1	7	E	2	2	WTCHG_763910_70405016_1.fastq.gz	WTCHG_763910_70405016_2.fastq.gz
BS	2	2	1	2	E	1	1	WTCHG_760691_70415017_1.fastq.gz	WTCHG_760691_70415017_2.fastq.gz
BS	2	2	1	2	E	1	2	WTCHG_763910_70415017_1.fastq.gz	WTCHG_763910_70415017_2.fastq.gz
BS	2	2	1	2	E	2	1	WTCHG_760691_70425018_1.fastq.gz	WTCHG_760691_70425018_2.fastq.gz
BS	2	2	1	2	E	2	2	WTCHG_763910_70425018_1.fastq.gz	WTCHG_763910_70425018_2.fastq.gz
BS	2	2	1	7	E	1	1	WTCHG_760691_70435019_1.fastq.gz	WTCHG_760691_70435019_2.fastq.gz
BS	2	2	1	7	E	1	2	WTCHG_763910_70435019_1.fastq.gz	WTCHG_763910_70435019_2.fastq.gz
BS	2	2	1	7	E	2	1	WTCHG_760691_70445020_1.fastq.gz	WTCHG_760691_70445020_2.fastq.gz
BS	2	2	1	7	E	2	2	WTCHG_763910_70445020_1.fastq.gz	WTCHG_763910_70445020_2.fastq.gz
BS	2	6	1	1	E	1	1	WTCHG_760691_70455021_1.fastq.gz	WTCHG_760691_70455021_2.fastq.gz
BS	2	6	1	1	E	1	2	WTCHG_763910_70455021_1.fastq.gz	WTCHG_763910_70455021_2.fastq.gz
BS	2	6	1	1	E	2	1	WTCHG_760691_70465022_1.fastq.gz	WTCHG_760691_70465022_2.fastq.gz
BS	2	6	1	1	E	2	2	WTCHG_763910_70465022_1.fastq.gz	WTCHG_763910_70465022_2.fastq.gz
BS	2	6	1	1	E	3	1	WTCHG_760691_70475023_1.fastq.gz	WTCHG_760691_70475023_2.fastq.gz
BS	2	6	1	1	E	3	2	WTCHG_763910_70475023_1.fastq.gz	WTCHG_763910_70475023_2.fastq.gz
BS	2	6	1	2	E	1	1	WTCHG_760691_70485024_1.fastq.gz	WTCHG_760691_70485024_2.fastq.gz
BS	2	6	1	2	E	1	2	WTCHG_763910_70485024_1.fastq.gz	WTCHG_763910_70485024_2.fastq.gz
BS	2	6	1	2	E	2	1	WTCHG_760691_70495025_1.fastq.gz	WTCHG_760691_70495025_2.fastq.gz
BS	2	6	1	2	E	2	2	WTCHG_763910_70495025_1.fastq.gz	WTCHG_763910_70495025_2.fastq.gz
BS	2	6	1	2	E	3	1	WTCHG_760691_70505026_1.fastq.gz	WTCHG_760691_70505026_2.fastq.gz
BS	2	6	1	2	E	3	2	WTCHG_763910_70505026_1.fastq.gz	WTCHG_763910_70505026_2.fastq.gz
BS	2	6	1	2	C	1	1	WTCHG_760691_70575033_1.fastq.gz	WTCHG_760691_70575033_2.fastq.gz
BS	2	6	1	2	C	1	2	WTCHG_763910_70575033_1.fastq.gz	WTCHG_763910_70575033_2.fastq.gz
BS	2	6	1	2	C	2	1	WTCHG_760691_70585034_1.fastq.gz	WTCHG_760691_70585034_2.fastq.gz
BS	2	6	1	2	C	2	2	WTCHG_763910_70585034_1.fastq.gz	WTCHG_763910_70585034_2.fastq.gz
BS	2	6	1	4	E	1	1	WTCHG_760691_70515027_1.fastq.gz	WTCHG_760691_70515027_2.fastq.gz
BS	2	6	1	4	E	1	2	WTCHG_763910_70515027_1.fastq.gz	WTCHG_763910_70515027_2.fastq.gz
BS	2	6	1	4	E	2	1	WTCHG_760691_70525028_1.fastq.gz	WTCHG_760691_70525028_2.fastq.gz
BS	2	6	1	4	E	2	2	WTCHG_763910_70525028_1.fastq.gz	WTCHG_763910_70525028_2.fastq.gz
BS	2	6	1	4	E	3	1	WTCHG_760691_70535029_1.fastq.gz	WTCHG_760691_70535029_2.fastq.gz
BS	2	6	1	4	E	3	2	WTCHG_763910_70535029_1.fastq.gz	WTCHG_763910_70535029_2.fastq.gz
BS	2	6	1	7	E	1	1	WTCHG_760691_70545030_1.fastq.gz	WTCHG_760691_70545030_2.fastq.gz
BS	2	6	1	7	E	1	2	WTCHG_763910_70545030_1.fastq.gz	WTCHG_763910_70545030_2.fastq.gz
BS	2	6	1	7	E	2	1	WTCHG_760691_70555031_1.fastq.gz	WTCHG_760691_70555031_2.fastq.gz
BS	2	6	1	7	E	2	1	WTCHG_760691_70595035_1.fastq.gz	WTCHG_760691_70595035_2.fastq.gz
BS	2	6	1	7	E	2	2	WTCHG_763910_70555031_1.fastq.gz	WTCHG_763910_70555031_2.fastq.gz
BS	2	6	1	7	E	2	2	WTCHG_763910_70595035_1.fastq.gz	WTCHG_763910_70595035_2.fastq.gz
BS	2	6	1	7	E	3	1	WTCHG_760691_70565032_1.fastq.gz	WTCHG_760691_70565032_2.fastq.gz
BS	2	6	1	7	E	3	1	WTCHG_760691_70605036_1.fastq.gz	WTCHG_760691_70605036_2.fastq.gz
BS	2	6	1	7	E	3	2	WTCHG_763910_70565032_1.fastq.gz	WTCHG_763910_70565032_2.fastq.gz
BS	2	6	1	7	E	3	2	WTCHG_763910_70605036_1.fastq.gz	WTCHG_763910_70605036_2.fastq.gz
BC	0	0	1	1	E	1	1	WTCHG_760691_70815057_1.fastq.gz	WTCHG_760691_70815057_2.fastq.gz
BC	0	0	1	1	E	1	2	WTCHG_763910_70815057_1.fastq.gz	WTCHG_763910_70815057_2.fastq.gz
BC	0	0	1	1	E	2	1	WTCHG_760691_70825058_1.fastq.gz	WTCHG_760691_70825058_2.fastq.gz
BC	0	0	1	1	E	2	2	WTCHG_763910_70825058_1.fastq.gz	WTCHG_763910_70825058_2.fastq.gz
BC	0	0	1	1	E	3	1	WTCHG_760691_70835059_1.fastq.gz	WTCHG_760691_70835059_2.fastq.gz
BC	0	0	1	1	E	3	2	WTCHG_763910_70835059_1.fastq.gz	WTCHG_763910_70835059_2.fastq.gz
BC	0	0	1	2	E	1	1	WTCHG_760691_70845060_1.fastq.gz	WTCHG_760691_70845060_2.fastq.gz
BC	0	0	1	2	E	1	2	WTCHG_763910_70845060_1.fastq.gz	WTCHG_763910_70845060_2.fastq.gz
BC	0	0	1	2	E	2	1	WTCHG_760691_70855061_1.fastq.gz	WTCHG_760691_70855061_2.fastq.gz
BC	0	0	1	2	E	2	2	WTCHG_763910_70855061_1.fastq.gz	WTCHG_763910_70855061_2.fastq.gz
BC	0	0	1	2	E	3	1	WTCHG_760691_70865062_1.fastq.gz	WTCHG_760691_70865062_2.fastq.gz
BC	0	0	1	2	E	3	2	WTCHG_763910_70865062_1.fastq.gz	WTCHG_763910_70865062_2.fastq.gz
BC	0	0	1	4	E	1	1	WTCHG_760691_70875063_1.fastq.gz	WTCHG_760691_70875063_2.fastq.gz
BC	0	0	1	4	E	1	2	WTCHG_763910_70875063_1.fastq.gz	WTCHG_763910_70875063_2.fastq.gz
BC	0	0	1	4	E	2	1	WTCHG_760691_70885064_1.fastq.gz	WTCHG_760691_70885064_2.fastq.gz
BC	0	0	1	4	E	2	2	WTCHG_763910_70885064_1.fastq.gz	WTCHG_763910_70885064_2.fastq.gz
BC	0	0	1	4	E	3	1	WTCHG_760691_70895065_1.fastq.gz	WTCHG_760691_70895065_2.fastq.gz
BC	0	0	1	4	E	3	2	WTCHG_763910_70895065_1.fastq.gz	WTCHG_763910_70895065_2.fastq.gz
BC	0	0	1	7	E	1	1	WTCHG_760691_70905066_1.fastq.gz	WTCHG_760691_70905066_2.fastq.gz
BC	0	0	1	7	E	1	2	WTCHG_763910_70905066_1.fastq.gz	WTCHG_763910_70905066_2.fastq.gz
BC	0	0	1	7	E	2	1	WTCHG_760691_70915067_1.fastq.gz	WTCHG_760691_70915067_2.fastq.gz
BC	0	0	1	7	E	2	2	WTCHG_763910_70915067_1.fastq.gz	WTCHG_763910_70915067_2.fastq.gz
BC	0	0	1	7	E	3	1	WTCHG_760691_70925068_1.fastq.gz	WTCHG_760691_70925068_2.fastq.gz
BC	0	0	1	7	E	3	2	WTCHG_763910_70925068_1.fastq.gz	WTCHG_763910_70925068_2.fastq.gz
BC	1	3	1	2	E	1	1	WTCHG_760691_70935069_1.fastq.gz	WTCHG_760691_70935069_2.fastq.gz
BC	1	3	1	2	E	1	2	WTCHG_763910_70935069_1.fastq.gz	WTCHG_763910_70935069_2.fastq.gz
BC	1	3	1	2	E	2	1	WTCHG_760691_70945070_1.fastq.gz	WTCHG_760691_70945070_2.fastq.gz
BC	1	3	1	2	E	2	2	WTCHG_763910_70945070_1.fastq.gz	WTCHG_763910_70945070_2.fastq.gz
BC	1	3	1	7	E	1	1	WTCHG_760691_70955071_1.fastq.gz	WTCHG_760691_70955071_2.fastq.gz
BC	1	3	1	7	E	1	2	WTCHG_763910_70955071_1.fastq.gz	WTCHG_763910_70955071_2.fastq.gz
BC	1	3	1	7	E	2	1	WTCHG_760691_70965072_1.fastq.gz	WTCHG_760691_70965072_2.fastq.gz
BC	1	3	1	7	E	2	2	WTCHG_763910_70965072_1.fastq.gz	WTCHG_763910_70965072_2.fastq.gz
BC	1	5	1	1	E	1	1	WTCHG_760691_70015073_1.fastq.gz	WTCHG_760691_70015073_2.fastq.gz
BC	1	5	1	1	E	1	2	WTCHG_763910_70015073_1.fastq.gz	WTCHG_763910_70015073_2.fastq.gz
BC	1	5	1	1	E	2	1	WTCHG_760691_70025074_1.fastq.gz	WTCHG_760691_70025074_2.fastq.gz
BC	1	5	1	1	E	2	2	WTCHG_763910_70025074_1.fastq.gz	WTCHG_763910_70025074_2.fastq.gz
BC	1	5	1	1	E	3	1	WTCHG_760691_70035075_1.fastq.gz	WTCHG_760691_70035075_2.fastq.gz
BC	1	5	1	1	E	3	2	WTCHG_763910_70035075_1.fastq.gz	WTCHG_763910_70035075_2.fastq.gz
BC	1	5	1	2	E	1	1	WTCHG_760691_70045076_1.fastq.gz	WTCHG_760691_70045076_2.fastq.gz
BC	1	5	1	2	E	1	2	WTCHG_763910_70045076_1.fastq.gz	WTCHG_763910_70045076_2.fastq.gz
BC	1	5	1	2	E	2	1	WTCHG_760691_70055077_1.fastq.gz	WTCHG_760691_70055077_2.fastq.gz
BC	1	5	1	2	E	2	2	WTCHG_763910_70055077_1.fastq.gz	WTCHG_763910_70055077_2.fastq.gz
BC	1	5	1	2	E	3	1	WTCHG_760691_70065078_1.fastq.gz	WTCHG_760691_70065078_2.fastq.gz
BC	1	5	1	2	E	3	2	WTCHG_763910_70065078_1.fastq.gz	WTCHG_763910_70065078_2.fastq.gz
BC	1	5	1	4	E	1	1	WTCHG_760691_70075079_1.fastq.gz	WTCHG_760691_70075079_2.fastq.gz
BC	1	5	1	4	E	1	2	WTCHG_763910_70075079_1.fastq.gz	WTCHG_763910_70075079_2.fastq.gz
BC	1	5	1	4	E	2	1	WTCHG_760691_70085080_1.fastq.gz	WTCHG_760691_70085080_2.fastq.gz
BC	1	5	1	4	E	2	2	WTCHG_763910_70085080_1.fastq.gz	WTCHG_763910_70085080_2.fastq.gz
BC	1	5	1	4	E	3	1	WTCHG_760691_70095081_1.fastq.gz	WTCHG_760691_70095081_2.fastq.gz
BC	1	5	1	4	E	3	2	WTCHG_763910_70095081_1.fastq.gz	WTCHG_763910_70095081_2.fastq.gz
BC	1	5	1	7	E	1	1	WTCHG_760691_70105082_1.fastq.gz	WTCHG_760691_70105082_2.fastq.gz
BC	1	5	1	7	E	1	2	WTCHG_763910_70105082_1.fastq.gz	WTCHG_763910_70105082_2.fastq.gz
BC	1	5	1	7	E	2	1	WTCHG_760691_70115083_1.fastq.gz	WTCHG_760691_70115083_2.fastq.gz
BC	1	5	1	7	E	2	2	WTCHG_763910_70115083_1.fastq.gz	WTCHG_763910_70115083_2.fastq.gz
BC	1	5	1	7	E	3	1	WTCHG_760691_70125084_1.fastq.gz	WTCHG_760691_70125084_2.fastq.gz
BC	1	5	1	7	E	3	2	WTCHG_763910_70125084_1.fastq.gz	WTCHG_763910_70125084_2.fastq.gz
