# Supplementary material for: Pleiotropic hubs drive bacterial surface competition through parallel changes in colony composition and expansion
Source: PLoS Biol. 2023 Oct 16;21(10):e3002338. doi: 10.1371/journal.pbio.3002338 (PMC10578586; doi:10.1371/journal.pbio.3002338)
Supplement: S5 Data — (XLSX) [file pbio.3002338.s034.xlsx]

## Sheet: Count matrix BS
	0-0-1-E	0-0-1-E	0-0-1-E	0-0-2-E	0-0-2-E	0-0-2-E	0-0-4-E	0-0-4-E	0-0-4-E	0-0-7-E	0-0-7-E	0-0-7-E	1-3-2-E	1-3-2-E	1-3-7-E	1-3-7-E	1-5-1-E	1-5-1-E	1-5-1-E	1-5-2-E	1-5-2-E	1-5-2-E	1-5-2-C	1-5-2-C	1-5-4-E	1-5-4-E	1-5-4-E	1-5-7-E	1-5-7-E	1-5-7-E	1-5-7-C	1-5-7-C	2-1-2-E	2-1-2-E	2-1-7-E	2-1-7-E	2-2-2-E	2-2-2-E	2-2-7-E	2-2-7-E	2-6-1-E	2-6-1-E	2-6-1-E	2-6-2-E	2-6-2-E	2-6-2-E	2-6-2-C	2-6-2-C	2-6-4-E
EO946_RS00005	1066.09	1154.19	1253.1	980.485	1004.48	1047.01	1255.51	1179.31	1195.35	1162.93	1521.06	1079.69	2069.17	2205.36	2030.22	1972.62	1908.73	1877.83	1898.43	1837.36	1882.38	1814.65	1911.11	1827.59	1974.77	1902.19	1880.53	2199.08	2228.14	2023.89	1233.35	1267.54	983.952	1067.17	1124.7	1072.55	1483.74	1454.77	1751.4	1940.34	1949.6	1782.5	1762.47	1646.09	1596.05	1529.52	1534.58	1497.79	1923.27
EO946_RS00010	1148.45	1165.83	1097.11	1055.81	986.191	888.286	1301.21	1134.89	1215.18	1014.41	1532.83	990.57	1025.23	1133.45	956.733	1051.65	961.757	1021.43	981.04	859.763	896.011	807.174	972.335	1033.59	929.794	906.934	823.79	1093.62	1121.87	1111.89	834.634	822.604	809.364	827.682	805.366	815.788	882.886	959.064	1076.1	1201.3	1331.13	1199.4	1192.18	914.494	930.017	922.734	1002.88	926.162	966.578
EO946_RS00015	77.7833	96.5706	77.3518	94.4739	92.8511	87.7148	64.7432	69.807	69.9719	62.6426	54.9191	67.771	66.2696	68.2531	75.4228	76.7474	82.1313	82.5135	92.8618	61.9728	80.2272	85.2017	85.343	76.2322	82.669	71.2252	49.0882	88.2543	81.7075	82.6469	65.0968	76.7134	56.5142	76.1548	68.3624	67.6906	73.5738	71.9702	75.5857	68.234	65.5326	95.7622	88.1706	64.7047	58.7674	77.2971	49.7118	59.5265	79.0657
EO946_RS00020	1894.25	1852.29	1828.08	2032.46	1956.91	2025.79	2417.08	2397.76	2419.86	2635.03	3456.96	2721.98	2218.86	2424.66	2889.83	2726.61	2036.03	1942.11	2026.49	2355.84	2137.42	2230.94	3319.75	2981.97	2601.75	2590.7	2366.05	2859.62	2852.42	2909.94	4233.62	4225.14	1881.11	1908.88	2126.73	2085.57	1926.06	1956.94	2864.3	2880.24	2073.49	2159.86	2222.09	2116.28	2070.85	2255.14	3081.05	2943.06	2636.84
EO946_RS00025	165.861	178.016	198.536	123.837	163.193	281.244	215.811	257.017	185.425	350.596	286.364	383.417	311.857	323.363	377.114	400.331	303.886	303.997	274.092	300.263	331.887	322.122	466.989	401.952	348.325	415.005	357.005	388.501	373.651	414.196	588.196	585.382	264.406	246.501	324.019	269.595	288.164	253.109	408.76	391.144	309.232	307.197	308.597	328.7	309.695	329.479	462.536	445.573	409.165
EO946_RS00030	3047.27	3026.27	3265.54	2808.68	2947.32	4066.9	3743.68	3951.5	3372.64	4848.74	4615.17	4807.1	4040.89	3872.52	4847.72	4842.35	3983.37	3938.06	4014.03	4214.15	4197.99	4124.06	5849.35	5487.73	4438.12	4597.35	4164.47	4785.75	5087.9	4833.88	7050.22	7233.48	3808.65	3689.5	4252.52	4004.25	4149.91	4055.4	5591.36	5186.74	4468.51	4566.24	4706.81	4521.57	4553.07	4602.08	5893.02	5973.66	5265.78
EO946_RS00035	6374.8	6631.96	6425.36	7610.25	7475.92	7019.97	8327.75	7867.04	8010.61	9013.46	10936.7	9292.05	7454.94	7538.05	10643.9	10234.4	6626.35	6628.87	6756.45	7904.59	7392.72	7201.79	10605.5	10052.8	9349.96	8886.05	8252.18	10010.9	9838.87	10171.3	10298.1	10764.7	6629.31	6463.14	7868.24	7458.8	7653.43	7570.62	11505.9	10749.3	7272.07	7216.3	7649.27	7906.06	7682.67	8192.53	9798.64	9818.37	8826.7
EO946_RS00065	132.689	145.438	131.498	127.667	125.208	97.4609	88.8632	57.1148	93.2958	34.3524	31.3824	30.6362	13.2539	11.189	11.3651	5.18564	19.7115	17.3713	23.2155	6.98285	14.3564	17.9372	16.3015	14.8504	11.1464	6.64768	11.6027	6.36886	9.18062	14.4152	17.4366	15.3427	101.927	64.1304	52.4424	74.693	67.4427	57.4144	22.8746	10.5715	15.3592	11.3777	19.6977	22.431	24.2532	29.9526	23.7752	14.0062	9.88321
EO946_RS00070	2652.64	2538.76	3277.14	2709.1	2739.11	3942.99	3185.11	3812.94	3216.37	4236.46	3296.13	3553.8	6103.82	5374.09	6432.64	6220.69	5762.33	5642.18	6045.01	5978.19	5555.94	5627.05	6977.99	6378.76	5964.24	5736.95	5456.82	6357.04	6177.64	6248.49	3902.32	4210.97	4689.67	4522.19	4376.13	4138.46	3942.33	4087.75	5112.98	4963.78	3314.52	4033.39	4189.98	4028.09	4302.15	3804.95	2989.2	2817.88	4039.27
EO946_RS00075	3805.66	3798.83	3204.94	3176.36	2770.06	2064.78	2384.07	2045.56	2440.85	1257.9	2373.29	1218.02	3583.24	5276.75	2931.16	3121.75	4131.2	4134.36	3735.44	3077.69	3665.96	3198.05	2598.65	2546.35	2778.24	2860.4	3030.97	3330.01	2867.11	2956.07	1534.43	1647.57	1580.38	1643.34	1336.35	1427.34	1862.99	1923.79	1612.16	1781.77	2558.84	1813.79	1905.05	1802.24	1891.75	1857.06	1126.08	1258.81	1702.88
EO946_RS00080	2904.29	2959.95	3038.64	3002.74	3118.95	3029.64	3539.3	3734.67	3404.13	3816.14	3962.02	3694.91	4189.02	4978	4385.89	4796.72	4628.1	4425.33	4683.53	4168.76	4347.47	4220.47	4321.81	4475.92	4362.88	4341.89	4237.65	4800.3	4663.75	4644.56	4152.25	4650.01	3310.12	3332.77	3498.66	3391.53	4038.68	4035.99	4839.48	4923.42	4105	4607.01	4800.61	4568.15	4438.34	4477.43	2912.47	2998.21	4999.92
EO946_RS00085	2519.95	2445.68	2328.29	2795.92	2715.19	2312.61	3192.73	3023.91	3221.04	2968.45	3933.58	2988.42	2822.31	3646.51	3253.51	3517.94	3163.7	3178.94	3182.76	2873.44	2878.04	2659.19	3054.13	3160.17	2984.44	2998.1	2812.31	3581.12	3413.35	3421.2	3325.75	3276.25	2057.72	2128.33	2313.09	2233.79	2761.65	2661.28	3372.52	3583.72	3154.78	3023.62	3075.65	3029.91	3152.92	3046.47	2048.99	2040.53	3544.12
EO946_RS00090	1826.76	1709.18	1659.2	1413.28	1302.73	1040.05	1090.48	888.453	1037.92	530.441	730.62	536.598	803.812	1106.6	429.807	491.598	1158.87	1189.93	1098.62	713.996	820.006	743.646	442.058	494.024	562.892	543.21	578.348	484.944	537.066	522.79	494.038	446.118	1149.46	1069.17	663.959	855.469	832.961	908.927	419.7	389.222	1240	1118.81	1133.09	761.79	911.361	766.207	390.13	383.421	644.385
EO946_RS00095	239.069	247.826	287.491	334.489	337.64	97.4609	222.158	192.498	309.042	179.845	340.302	142.041	332.128	436.372	903.007	674.133	435.296	331.791	277.088	397.15	363.978	476.831	544.661	560.356	718.013	760.685	669.385	1044.49	731.695	899.506	600.983	704.583	35.3214	32.0652	52.4424	42.0148	100.726	87.3346	142.221	246.988	196.598	131.791	172.589	129.409	140.855	106.283	75.6485	98.919	196.676
EO946_RS00100	116.675	91.9166	90.2438	70.2171	68.9349	129.484	92.6716	124.806	89.7972	111.14	90.2243	118.831	326.67	318.887	212.837	174.237	342.487	330.922	318.276	253.128	304.019	284.753	229.18	194.046	217.355	208.927	212.418	204.713	194.629	203.734	117.407	164.049	120.093	139.283	120.805	95.7005	196.197	190.842	177.03	174.91	207.861	219.969	236.372	203.604	213.615	198.074	138.329	126.932	147.26
EO946_RS00105	109.812	93.0801	150.836	68.9404	90.0374	210.237	82.5159	148.075	117.786	173.783	104.935	175.462	476.362	474.415	307.89	320.472	501.822	468.155	449.331	446.029	483.052	440.956	393.153	329.68	313.957	295.347	356.113	325.722	297.452	328.666	216.214	241.942	179.634	213.434	192.913	178.563	283.785	308.906	242.67	219.118	311.28	368.827	376.132	252.78	305.964	343.006	217.219	242.483	260.917
EO946_RS00110	3986.39	4296.81	5845.22	4779.87	5683.61	7478.03	3328.56	4546.97	3339.99	2883.58	1268.04	2312.57	873.2	642.251	122.95	86.0816	1224.58	1222.94	1445.35	1162.64	980.461	1440.21	245.481	234.637	188.56	212.726	342.725	71.8772	123.938	99.9451	1334.48	932.363	12855	11612.6	6696.71	9914.34	5588.11	7322.36	1421.21	878.392	1401.78	2056.52	2364.66	4013.42	3761.11	2864.82	2327.81	2231.37	1648.52
EO946_RS00115	179.588	144.274	38.6759	104.687	56.2734	18.0999	104.097	43.3649	118.952	21.2176	82.3787	170.82	10.1354	5.59452	22.7302	12.4455	28.7459	27.794	15.7266	7.85571	12.6675	8.22122	24.9317	33.661	13.933	8.54702	6.24759	30.9345	16.5251	53.8166	129.031	70.8124	5.04591	11.0224	14.9835	9.33663	9.63467	30.7289	19.891	23.065	212.981	102.399	67.5349	37.0974	94.2144	144.932	27.0173	44.6449	47.4394
EO946_RS00120	28.5968	30.251	34.8083	42.1302	29.5435	36.1998	24.12	34.9035	40.8169	34.3524	35.3051	31.5646	19.4911	15.6646	17.5642	23.8539	22.9968	19.1084	23.2155	7.85571	14.3564	18.6846	20.1371	20.7906	34.368	19.943	17.8503	20.0164	16.5251	16.3372	17.4366	24.7843	44.404	41.0835	36.5224	40.8478	30.6558	33.9635	24.8637	29.7923	21.5029	33.1849	31.8915	22.431	28.9173	25.1216	30.2594	24.5109	23.7197
EO946_RS00125	157268	137745	124317	191601	173623	115841	172694	129461	191724	125584	255827	153171	132869	218598	241223	226249	115254	107842	93611.5	135129	127772	140755	215511	222893	178771	178214	156579	257976	241617	243579	371867	375779	75300.1	79340.3	81954.4	84510.5	63427.6	53963.9	122286	149103	74309.9	47763.5	42844.3	57659.7	59678.7	64800.1	99790.1	110687	89152.5
EO946_RS00130	2292.32	2278.14	2097.52	2167.79	2056.79	1842.01	1656.66	1745.17	1869.41	1722.67	1868.23	1638.57	3423.41	3377.97	3808.34	3851.89	3239.26	3179.81	3189.5	3385.81	3403.32	3384.15	3866.33	3770.03	3659.73	3540.36	3392.44	3773.1	3816.38	3608.6	3680.3	3763.68	1776.16	1731.52	1594.81	1724.94	2065.32	2227.03	2408.8	2393.95	2003.86	2104.87	2085.14	2039.49	2084.84	2027.12	2218.66	2233.99	2112.04
EO946_RS00135	268.81	246.662	251.393	247.675	202.584	185.176	222.158	224.228	265.893	208.135	264.789	207.026	366.432	358.049	429.807	386.849	335.096	361.322	325.765	373.582	355.533	363.228	401.783	432.643	402.199	381.767	375.748	379.402	417.718	397.858	418.48	435.496	229.084	194.395	218.198	247.421	276.778	277.368	331.185	379.611	350.19	293.923	267.326	289.877	295.703	297.594	263.689	259.991	300.45
EO946_RS00140	1596.85	1564.91	1331.74	1812.88	1548.93	987.139	774.38	780.569	850.158	380.907	502.118	303.577	482.599	641.132	371.948	399.294	600.38	590.623	574.395	464.359	478.83	437.967	385.482	391.061	371.546	399.811	399.846	375.763	442.506	409.391	403.368	378.846	856.795	745.515	466.363	589.375	704.207	739.918	384.891	377.689	663.518	625.773	658.466	553.01	555.958	516.924	364.193	366.788	515.904
EO946_RS00145	56.0497	50.0306	30.9407	40.8536	42.2051	18.0999	20.3116	13.7499	12.8282	6.06218	14.7105	8.35532	11.6946	12.3079	5.16595	9.33415	13.141	11.2913	12.7311	8.72856	3.37799	11.9581	8.63019	8.91026	8.35979	4.74834	6.24759	4.54919	4.59031	5.76606	3.48733	12.9823	28.2571	24.0489	17.793	17.5062	28.0281	18.599	6.96184	11.5325	9.21553	19.9109	6.5659	12.9409	9.32816	7.72971	7.56485	9.62929	8.89489
EO946_RS00150	244.789	296.693	274.599	273.208	309.504	218.591	171.379	158.652	190.09	55.57	57.8612	62.2008	17.9318	29.0915	14.4646	21.7797	45.9935	38.2168	45.682	27.0585	32.0909	43.3482	15.3426	12.8704	24.1505	16.1444	25.8829	15.4672	17.4432	19.2202	27.8986	11.8021	155.414	143.291	99.266	114.374	104.23	128.576	43.7602	23.065	75.7721	40.77	41.2713	87.9984	86.7519	63.7701	58.3574	45.5203	35.5796
EO946_RS00155	46.8987	36.0686	55.4355	43.4069	36.5777	40.3767	26.659	16.9229	26.8225	22.228	11.7684	12.9972	4.67786	7.83232	2.06638	5.18564	14.7836	15.6341	14.9777	7.85571	7.60047	5.97907	6.71237	3.96012	2.7866	1.89934	3.57005	0.909838	1.83612	3.84404	2.32489	1.18021	27.2479	10.0204	12.1741	28.0099	21.0211	26.6856	3.9782	3.84417	6.14368	18.9628	6.5659	9.49003	13.9922	12.5608	6.48415	7.87851	13.8365
EO946_RS00180	1129	1007.59	1035.23	1409.45	1336.49	750.449	723.601	450.572	852.49	136.399	185.352	144.826	26.5079	24.6159	3.09957	2.07426	42.7083	59.0623	30.7043	24.44	22.8014	31.3901	5.75346	9.90029	15.7907	6.64768	8.92513	0.909838	9.18062	2.88303	29.0611	22.4239	431.93	349.711	244.419	430.652	329.33	292.733	36.7983	27.8702	34.8142	8.53326	20.6357	70.7439	49.4392	32.8513	74.5678	66.5296	42.4978
EO946_RS00185	306.558	269.932	287.491	279.592	258.858	217.199	281.823	199.902	251.899	218.239	263.808	184.746	453.752	513.577	753.195	624.351	368.769	376.088	332.505	507.129	423.937	411.061	575.346	554.416	561.035	613.486	486.42	614.14	643.561	653.487	693.979	739.989	167.524	163.332	198.532	198.403	231.232	173.861	280.463	313.3	240.628	166.873	182.907	205.33	175.369	204.837	296.11	305.511	258.94
EO946_RS00190	1006.61	1079.73	884.389	1003.47	1018.55	828.417	1085.4	978.355	995.933	761.814	1147.42	841.103	1281.73	1361.71	1781.22	1972.62	1006.11	1017.09	948.838	1322.38	1173.85	1180.12	1775.9	1660.28	1636.66	1585	1448.55	1713.22	1880.19	1740.39	2155.17	2190.46	638.812	569.157	702.354	746.93	679.682	639.645	1019.41	1034.08	655.326	537.595	546.845	583.205	557.824	601.951	1001.8	1056.6	799.552
EO946_RS00195	673.74	708.573	703.902	656.21	678.094	583.373	809.925	729.8	738.203	838.602	1093.48	776.117	1715.21	1846.19	2160.4	2187.3	1585.95	1520.85	1579.4	1771.9	1748.11	1665.92	2510.43	2487.94	1995.2	1811.97	1876.95	2059.87	2397.98	2046.95	4053.44	4018.6	600.463	614.249	678.942	644.228	698.951	769.839	1089.03	1107.12	984.013	824.882	869.512	898.102	812.482	889.883	1319.53	1310.46	980.415
EO946_RS00200	149.847	115.187	180.488	95.7505	120.988	197.706	151.067	151.248	128.282	301.088	226.541	295.221	767.948	558.333	891.642	886.744	583.953	591.491	668.755	727.089	770.181	746.636	1064.39	1169.22	773.745	835.708	827.36	834.321	906.127	886.052	1739.02	1829.32	229.084	252.513	263.149	267.261	317.944	317.801	479.373	477.638	363.501	414.337	429.597	387.366	415.103	386.485	519.813	525.234	406.2
EO946_RS00205	744.661	750.459	689.721	707.277	730.147	498.443	732.487	724.512	734.704	555.7	774.752	547.738	884.895	860.437	1121.01	1052.68	795.031	803.421	760.868	847.543	868.143	858.743	1217.82	1184.07	1007.82	1016.15	918.396	1117.28	1136.56	1052.31	1720.42	1672.35	475.325	417.849	475.728	498.343	568.445	503.791	912.002	951.431	654.302	519.581	441.791	586.656	548.496	579.728	877.522	854.38	873.676
EO946_RS00210	457.549	500.306	527.282	393.216	441.746	342.505	478.592	376.535	400.006	419.301	420.72	425.193	786.66	806.729	1042.49	1020.53	706.329	742.621	708.446	801.282	759.203	734.678	1143.02	1143.48	937.225	953.467	858.598	1011.74	1100.76	1116.69	1399.58	1442.21	361.287	324.66	406.429	389.804	522.9	494.088	793.65	897.613	514.022	451.315	448.357	538.343	481.333	520.789	733.79	739.704	829.202
EO946_RS00215	1630.02	1657.99	1696.58	1483.49	1533.45	1266.99	1666.82	1606.62	1715.48	1599.41	1890.79	1701.7	4840.8	5412.14	5842.68	5468.77	4431.8	4451.38	4289.62	4817.29	4585.62	4627.05	5858.94	5923.34	5328.9	5378.92	5148.02	5143.31	5691.98	5314.39	7194.36	7393.99	1173.68	1208.46	1474.01	1332.8	1674.68	1693.32	2818.55	2748.58	2035.61	1782.5	1737.15	2064.51	2057.79	2059.97	2757.93	2753.98	2864.16
EO946_RS00220	1187.34	1134.41	1055.85	886.012	966.496	838.164	1004.15	963.548	930.626	920.441	1131.73	958.077	4445.52	5366.26	5576.12	4935.69	4827.68	4579.06	4482.08	4600.82	4656.55	4650.97	6034.42	5718.41	5242.52	5237.42	5077.51	4964.07	5145.74	4998.22	7171.11	7785.82	805.327	854.737	957.074	839.13	1384.76	1384.42	1877.71	1921.12	1759.14	1739.84	1677.12	1729.77	1721.04	1704.4	2011.17	2118.44	2281.05
EO946_RS00225	356.888	400.245	299.094	280.868	278.553	231.122	346.567	280.286	352.192	244.508	371.685	299.863	1461.05	1650.38	1697.53	1685.33	1570.35	1495.67	1421.39	1442.83	1415.38	1494.77	1805.63	1857.29	1619.94	1638.18	1502.99	1577.66	1613.03	1566.45	2269.09	2474.89	212.937	204.415	265.022	267.261	468.595	398.666	565.899	627.56	573.411	493.033	473.682	508.148	536.369	508.228	551.153	619.776	632.526
EO946_RS00230	130.401	105.879	125.052	105.964	61.9007	86.3225	100.288	79.3261	87.4648	82.8498	93.1664	90.0518	332.128	368.119	421.541	490.561	323.597	327.448	341.492	344.778	387.624	348.281	525.483	493.034	392.91	389.364	407.878	410.337	413.128	403.624	670.73	712.844	90.8263	85.1731	78.6636	73.526	100.726	124.533	161.117	167.221	142.329	140.325	159.457	148.39	158.579	161.358	162.104	149.692	158.131
EO946_RS00240	142.984	115.187	139.233	111.071	92.8511	59.8688	83.7853	66.6339	85.1324	66.684	67.6682	52.9171	156.708	168.954	244.866	230.242	179.867	177.187	181.23	215.595	205.213	195.067	257.947	228.697	203.422	188.034	198.138	246.566	247.877	200.851	349.895	369.404	61.5601	72.1466	59.9342	87.5309	89.3396	91.3779	90.504	91.299	84.9876	106.192	105.992	86.273	103.543	79.2295	92.9395	105.047	101.797
EO946_RS00245	1362.35	1084.38	1079.06	1316.25	1236.61	864.617	1437.05	1261.81	1502.06	849.716	2005.53	1059.27	1827.48	1706.33	2052.95	2517.11	2152.66	2245.23	1770.37	1986.62	1654.37	1872.94	3115.5	2329.54	2393.69	2339.03	1768.07	2518.43	2507.23	2455.38	1884.32	2284.88	527.802	378.77	834.396	585.874	1888.39	1255.84	2438.63	3058.03	1843.11	1116.91	1252.21	1599.5	1765.82	1955.62	2190.56	2121.94	3433.43
EO946_RS00250	2468.48	2545.74	2457.21	2181.84	2211.54	2348.81	2602.42	2506.71	2580.8	2610.78	2756.74	2575.3	3229.28	3541.33	3053.07	3040.86	2992.86	3006.1	3059.95	2842.89	2868.76	2768.31	2472.07	2641.4	2864.62	2806.27	2853.36	2886.92	3087.44	2768.67	2111	2037.04	2437.17	2449.98	2744.8	2576.91	2399.91	2438.9	2837.45	2904.27	2312.07	2221.49	2359.97	2429.45	2420.66	2290.89	2355.91	2366.18	2386.8
EO946_RS00255	226.487	261.788	228.188	174.904	182.889	167.076	204.385	174.517	178.428	129.327	151.028	109.548	229.215	275.25	266.563	243.725	281.71	251.015	234.401	219.96	204.368	242.152	169.727	220.776	226.643	264.008	195.46	252.935	224.925	255.629	170.879	155.787	182.662	169.344	187.294	175.062	165.541	165.774	144.21	160.494	174.071	169.717	176.341	160.468	155.78	144.932	132.925	126.056	150.225
EO946_RS00260	17317.1	16990.6	13470.8	16892.9	15743.9	10800.1	10794.3	8604.24	10843.3	3637.31	5967.55	4032.84	4220.99	6253.55	3625.46	3526.23	6637.85	6665.35	5732.72	4192.33	4468.23	4391.62	3451.12	3655.19	3769.34	3795.83	3866.37	3067.06	3108.56	3172.3	4133.65	4229.86	7632.44	7299.84	4835.94	6227.53	6305.45	6723.15	3806.14	3591.41	2789.23	1939.89	1983.84	3666.6	3907.56	3730.55	3295.03	3461.29	3337.56
EO946_RS00265	194.458	195.468	210.139	211.928	187.109	210.237	145.99	168.171	129.448	112.15	126.51	113.261	108.37	129.793	88.8543	85.0445	137.981	124.204	124.315	101.251	119.074	109.118	87.2608	84.1525	95.6731	98.7655	76.7561	85.5247	82.6256	86.491	62.7719	49.5686	229.084	203.413	138.598	193.735	207.583	230.466	150.177	148	211.957	205.746	195.101	194.977	190.294	165.223	110.231	120.804	148.248
EO946_RS00270	538.764	521.249	554.355	523.436	498.02	641.85	359.261	478.072	464.147	352.617	393.26	358.351	444.396	419.589	388.479	425.222	472.255	411.699	454.574	393.658	429.004	390.881	375.893	365.321	404.056	414.056	383.781	363.025	323.158	348.847	224.352	282.069	632.757	608.236	468.236	517.016	535.162	636.411	438.596	400.754	500.71	548.025	563.729	458.972	530.772	487.938	309.078	323.894	374.574
EO946_RS00275	11571.4	12074.8	10360	16139.7	14721.1	8988.68	7755.22	6682.43	7700.4	2364.25	2943.08	2422.12	467.006	434.134	46.4935	25.9282	335.096	510.715	396.909	269.713	150.32	364.723	233.974	217.806	81.7402	53.1814	138.34	12.7377	13.7709	14.4152	527.749	302.133	6777.66	6147.5	4730.12	7045.66	5983.13	5481.87	656.402	324.832	132.089	115.673	118.186	525.402	450.55	329.479	1030.98	839.499	553.46
EO946_RS00280	5383.06	4832.02	4106.09	8183.48	7753.07	3727.18	8190.65	6135.61	8619.37	5232.67	10350.3	5735.47	2125.31	2725.65	4554.3	4606.92	2224.94	2085.42	1658.03	2135.88	2339.26	2386.4	4471.4	4177.92	3630.01	3795.83	3464.74	4908.57	4714.25	4901.15	9390.22	11140	2086.99	2024.11	2636.17	2608.42	2979.74	2544.83	5557.54	6319.81	6498.99	3730.93	3856.99	3369.82	3521.38	4356.66	5440.21	5291.73	5254.9
EO946_RS00285	4823.71	3983.83	5083.3	7751.96	7713.68	3075.59	2776.34	2250.75	4093.35	808.291	1042.48	691.635	84.2014	126.436	57.8586	51.8564	115.805	134.627	97.3552	82.0485	85.2942	108.371	92.0554	78.2123	51.0876	51.2821	68.7235	51.8608	44.985	54.7776	311.535	210.077	902.208	881.792	488.838	829.793	555.307	524.008	67.6293	49.9742	68.6045	47.407	44.0853	138.9	132.46	115.946	85.3747	91.0405	95.8672
EO946_RS00290	336.298	326.944	332.613	277.038	324.979	433.005	288.171	329.997	274.056	287.954	238.31	284.081	363.314	394.973	286.193	284.173	441.045	449.916	475.543	361.362	399.447	375.186	358.632	330.67	358.542	316.24	340.047	322.083	282.763	299.835	241.788	287.97	496.517	425.866	397.064	420.148	378.38	335.591	296.376	292.157	353.262	471.226	439.915	339.916	373.126	367.161	273.415	278.374	367.656
EO946_RS00295	614.259	622.473	667.804	620.463	647.144	959.294	652.51	798.55	690.389	727.462	658.049	787.257	972.215	1107.71	942.268	880.521	1140.8	1006.66	1134.56	1076.23	1090.25	1048.58	1164.12	1029.63	909.359	968.662	962.129	1030.85	875.831	932.18	670.73	797.819	873.951	919.87	851.253	835.628	844.347	858.79	831.443	850.522	846.804	980.377	947.365	817.868	954.27	896.646	720.822	735.327	909.256
EO946_RS00300	417.513	402.572	411.254	417.472	467.069	409.336	435.43	412.496	457.149	421.322	441.314	393.629	410.872	448.68	425.674	389.96	441.045	414.304	431.358	446.902	412.114	386.397	471.784	419.772	406.843	458.69	374.855	437.632	399.357	465.129	361.52	444.938	298.718	335.682	348.368	319.78	444.071	400.284	513.187	510.313	512.998	466.485	431.473	414.973	430.961	486.972	420.389	440.321	511.95
EO946_RS00305	14780	13710.7	13406.4	17846.6	16943.9	8863.37	17619	14021.7	20051.6	10023.8	20008.2	10021.7	8718.75	14624.1	5438.71	5133.78	13305.3	13467.9	11944.7	8547.88	9509.88	8698.79	6285.66	6484.69	6245.69	7208.94	7973.71	4308.08	4810.64	4297.64	4369.62	4641.75	5903.71	5779.75	7322.27	7169.37	6449.97	6670.59	4250.7	3988.32	15680.7	9329.7	9069.38	7148.58	7496.11	7802.17	6532.79	6354.45	5619.59
EO946_RS00310	1695.22	1788.3	1746.86	1345.61	1536.26	1179.28	1400.23	1223.74	1420.43	1111.4	1372	1006.35	1147.63	1405.34	891.642	827.628	1437.3	1425.31	1365.22	1160.03	1228.74	1184.6	763.292	740.542	1000.39	1011.4	1149.56	725.141	705.99	711.148	542.861	587.743	1239.28	1237.52	1034.8	1137.9	786.539	832.914	529.1	511.274	1126.34	956.673	952.993	791.986	790.095	734.322	563.041	625.028	653.28
EO946_RS00315	1671.2	1744.09	1817.77	1542.22	1600.98	1740.37	1595.73	1637.29	1607.02	1604.46	1543.62	1565.23	1769.79	2019.62	1322.48	1276.7	1995.79	1897.81	2036.97	1572.01	1770.07	1482.06	1185.21	1221.7	1398.87	1409.31	1518.16	1122.74	1209.09	1127.27	839.284	889.875	1926.53	2083.23	1696.89	1794.97	1150.03	1248.56	781.716	826.496	1373.11	1420.31	1458.57	1248.37	1197.74	1153.66	939.122	969.056	933.964
EO946_RS00320	13222	10703.1	5552.57	11107.1	8757.55	4032.1	9533.75	5971.67	11057.9	3204.87	8628.19	12545.1	1906.23	2517.53	2094.27	1479.98	3198.19	2745.53	2770.13	1716.91	2023.41	1780.27	2005.08	1963.23	1606.01	1524.22	1669	1977.08	1396.37	3523.07	6863.07	4625.23	2856.99	3404.92	2151.08	2557.07	1848.1	2810.88	1719.58	1760.63	10976.7	6005.52	5854.9	3634.68	7086.6	8748.1	2699.57	2583.28	3574.76
EO946_RS00325	1323.46	1232.15	1080.35	1718.4	1570.03	867.402	1162.84	914.895	1240.83	478.912	693.354	655.429	433.481	518.052	393.645	416.925	537.96	522.006	474.045	406.751	400.291	429.745	424.797	429.673	328.818	335.233	338.262	410.337	439.752	530.478	607.958	507.489	641.84	539.096	477.601	547.36	532.534	575.762	384.891	378.65	672.733	481.655	406.148	415.836	541.966	535.282	383.646	379.919	400.27
EO946_RS00330	1116.42	1044.82	932.09	1343.06	1278.81	889.679	845.47	667.397	977.274	319.275	420.72	391.772	229.995	198.046	157.045	198.091	271.855	250.146	219.424	210.358	218.725	233.931	219.59	210.876	158.836	139.601	145.48	209.263	177.186	220.071	298.748	247.843	559.087	550.118	425.158	546.193	476.478	447.186	214.823	187.403	313.328	200.058	216.675	273.485	357.268	285.999	216.138	224.1	180.863
EO946_RS00335	2704.11	2801.71	2877.49	2414.19	2512.61	2791.56	2259.66	2230.65	2082.83	1880.29	1721.13	1938.44	1980.29	1796.96	1746.09	1773.49	1984.29	1972.51	2025.74	1743.97	1824.11	1801.19	1925.49	1984.02	1594.86	1599.24	1635.98	1941.59	1881.11	1943.16	2087.75	1902.49	3083.05	2987.07	2309.34	2746.14	2221.23	2396.04	1814.06	1925.93	1711.02	1746.47	1817.82	1724.6	1733.17	1685.08	1858.79	1783.17	1673.23
EO946_RS00340	5383.06	5236.92	4357.49	6308.05	5967.79	3159.12	2982	2345.94	3208.21	930.545	1343.56	959.006	396.059	448.68	209.737	259.282	487.86	526.349	454.574	399.768	354.689	415.545	281.92	252.457	225.714	210.826	236.516	272.041	268.074	267.161	459.165	308.034	2368.55	2337.75	1311.06	2003.87	1429.43	1636.72	398.814	366.157	487.399	328.057	365.814	609.087	682.821	501.465	432.277	486.717	427.943
EO946_RS00345	185.307	166.381	190.801	185.118	219.466	231.122	182.804	182.979	174.93	172.772	238.31	189.387	483.379	434.134	410.176	424.185	448.437	449.047	480.785	425.954	506.698	410.313	392.194	379.181	410.559	417.854	394.491	420.345	392.012	360.379	278.986	330.458	282.571	246.501	206.024	211.241	261.012	250.683	264.55	269.092	175.095	205.746	221.364	226.035	227.607	208.702	192.363	221.474	245.104
EO946_RS00350	236.781	262.951	282.334	217.035	222.28	256.183	274.207	289.805	292.716	426.374	399.144	397.342	573.037	565.046	518.661	497.821	680.868	668.793	665.011	537.679	570.88	555.306	367.263	349.48	542.457	471.036	480.172	533.165	535.23	471.856	332.459	346.981	306.791	296.603	273.45	291.77	303.93	312.949	351.076	350.78	322.543	376.412	402.396	353.719	334.881	352.668	220.461	267.869	466.488
EO946_RS00355	77.7833	51.1941	34.8083	40.8536	19.6957	57.0842	36.8148	51.8264	47.8141	73.7566	57.8612	64.0575	95.1164	80.561	74.3896	82.9702	111.699	114.65	116.826	89.0313	86.9832	100.897	63.2881	64.3519	98.4597	102.564	75.8636	102.812	78.9533	73.0368	67.4217	77.8936	52.4774	50.1018	43.0777	36.1794	50.801	48.5192	50.722	73.0392	53.2453	54.044	66.5969	52.6265	59.7002	56.0404	48.6312	56.0249	72.1475
EO946_RS00360	1095.83	1160.01	856.027	1074.96	1056.53	721.211	766.763	721.339	689.223	378.886	389.337	386.202	246.367	269.656	182.874	201.203	342.487	360.454	310.788	247.891	269.394	288.49	146.713	134.644	182.058	214.625	207.063	207.443	213.908	197.968	232.489	219.518	750.831	605.23	448.57	618.552	568.445	545.841	228.746	241.221	308.208	309.094	294.527	372.699	408.573	363.296	298.271	302.885	285.625
EO946_RS00365	2026.94	2060.56	1763.62	1932.88	2046.95	1662.4	1934.68	1661.62	1758.63	1190.21	1494.58	1302.5	1628.67	1770.11	3285.54	3328.14	1306.71	1309.79	1142.8	1619.15	1529.38	1647.23	2741.52	2520.61	2714.14	2484.33	2144.71	2714.05	3036.95	2972.41	3088.61	3049.65	1437.07	1226.49	1219.29	1330.47	1474.1	1557.47	2261.6	2203.67	1232.83	910.215	915.473	1289.78	1289.15	1388.45	1751.8	1680.75	1538.82
EO946_RS00370	2649.21	2890.14	2115.57	2442.28	2432.42	2075.92	3006.12	2397.76	2549.31	1815.62	2658.67	2115.75	2301.51	2366.48	3964.35	3514.83	1976.9	1911.71	1713.45	2299.98	2040.3	2464.87	3474.13	3314.62	3156.28	3056.03	2666.83	3424.63	3441.81	3363.54	3855.82	4317.19	1685.33	1546.14	1918.83	1971.2	1827.08	1568.79	2684.29	2651.51	2049.94	1419.37	1349.76	1627.97	1641.76	1834.84	1942	2096.56	1867.93
EO946_RS00375	4984.99	4707.53	4437.42	5828.02	5600.61	3295.57	5284.82	4410.53	6070.06	3362.49	5519.37	3329.13	2755.26	3271.67	4587.36	4417.13	2766.18	2665.62	2281.86	2788.78	2604.43	2784	3896.05	3811.61	3731.25	3735.05	3225.54	3928.68	4265.32	3957.44	4069.71	4412.79	2002.22	1979.02	2456.37	2350.5	2274.66	2062.07	3439.15	3770.17	2721.65	1755.96	1754.97	2119.73	2132.42	2266.74	2662.83	2764.48	2889.85
EO946_RS00390	2732.71	2992.53	3253.93	3049.97	3508.65	4912.03	3729.72	3787.56	3523.08	2669.38	1974.15	2665.35	649.442	742.952	194.24	150.384	1374.88	1493.06	1525.48	1002.04	1026.91	1139.76	490.962	416.802	336.249	411.207	500.7	108.271	158.825	103.789	1417.02	1240.4	4635.17	4072.28	3789.9	4656.64	2969.23	3399.58	1978.16	629.482	1830.82	2078.32	2044.81	4346.43	3893.57	3342.13	3700.29	3464.79	2116.98
EO946_RS00395	1631.16	1765.03	1812.61	2013.31	2207.32	2806.87	2012.12	2103.73	2000.03	1423.6	1058.17	1457.54	300.942	317.769	126.049	110.973	554.386	578.463	583.382	390.167	405.358	485.799	234.933	254.437	140.259	175.689	219.558	85.5247	101.905	105.711	620.745	545.255	2859.01	2479.04	2124.85	2791.65	1563.44	1740.22	936.865	413.248	714.715	753.771	791.659	1685.77	1499.97	1284.1	1594.02	1491.66	891.466
EO946_RS00400	602.82	757.44	678.118	690.68	728.741	939.801	600.461	577.494	627.414	409.197	294.21	439.119	110.709	82.7988	36.1616	31.1138	174.118	182.398	175.988	127.437	104.718	163.677	52.7401	35.641	36.2258	44.6344	53.5508	31.8443	36.7225	29.7913	225.514	159.328	1144.41	1012.06	663.959	986.182	455.457	558.78	199.904	119.169	208.885	202.902	225.116	422.738	393.648	374.891	300.432	253.863	197.664
EO946_RS00405	5784.56	5653.45	4953.1	6269.74	5842.59	4995.57	4598.04	4148.23	4387.24	2418.81	2588.06	2522.38	2584.52	2718.94	1934.13	1902.09	2956.73	2861.91	2815.06	2622.93	2655.1	2807.17	2314.81	2168.16	2072.3	1999.05	2034.93	2066.24	1907.73	2017.16	2381.85	2176.3	4703.8	4195.53	3495.85	3983.24	4479.24	4449.21	2665.39	2735.12	2930.54	3281.51	3039.07	3321.51	3486.86	3414.6	2580.69	2636.67	3102.34
EO946_RS00410	1792.45	1883.71	1826.79	1782.24	1851.39	2151.1	1604.62	1574.89	1538.21	1423.6	1267.06	1419.48	1644.27	1636.96	1475.39	1509.02	1608.95	1652.01	1597.37	1679.38	1616.37	1736.17	1695.35	1595.93	1454.6	1537.51	1440.52	1600.4	1466.14	1607.77	1449.57	1514.2	2298.92	2146.36	1783.98	1985.2	2379.76	2455.88	2117.4	2058.55	1810.34	1956.96	1905.99	1991.18	2127.75	2041.61	1837.18	1819.94	2150.59
EO946_RS00415	11318.6	11872.4	13619.1	11265.4	11596.5	15009	12084.1	11977.2	11175.7	10852.3	11145.6	10995.6	14869.3	15560.6	10898.1	11748.6	15401.3	14832.4	15608.3	14439.7	14712.8	14364.7	12658.6	12486.2	11627.5	11984.8	11918.6	12140.9	11593.3	11763.7	10292.3	10408.2	16946.2	16308.1	13678.1	14802.1	17487.8	18018.4	13372.7	13766	16521.4	18658.5	18548.7	16017.4	16974.4	16779.3	13102.3	13313.8	15249.8
EO946_RS00420	638.28	700.428	645.888	614.08	711.859	458.066	464.628	437.88	513.127	222.28	390.318	267.37	687.645	795.54	659.175	648.205	720.291	731.33	700.957	663.371	693.332	682.361	700.004	625.698	634.415	634.379	638.147	648.714	595.822	625.618	503.338	512.209	444.04	428.872	324.019	408.478	437.064	411.605	378.923	368.079	399.339	422.871	405.21	371.837	396.447	411.607	290.706	326.52	388.41
EO946_RS00425	609.684	678.321	687.142	621.74	649.958	506.797	517.946	425.188	474.642	330.389	389.337	309.147	629.951	756.379	602.349	580.791	684.975	697.456	652.28	686.938	608.882	639.76	657.812	625.698	616.767	682.812	561.391	617.78	552.673	579.489	496.363	528.732	514.683	467.951	371.779	437.655	487.864	448.803	364.005	348.858	415.723	445.626	373.318	368.386	419.767	404.843	333.934	334.399	381.492
EO946_RS00430	585.662	638.762	554.355	685.574	624.635	398.197	512.868	469.611	509.628	390	457.006	350.924	453.752	435.253	458.736	486.413	435.296	439.493	402.152	411.988	373.268	376.681	387.4	428.683	423.563	432.099	375.748	446.73	514.115	442.065	405.693	511.029	430.921	416.847	395.191	369.964	425.677	393.814	438.596	486.287	595.937	547.077	486.814	650.498	595.136	580.694	702.45	628.53	690.837
EO946_RS00435	13260.9	13340.7	11868.3	19531.8	17847.1	12288.4	17718.1	15459.1	17153.6	11951.6	18708.8	12784.6	4420.57	7124.06	10401.1	12139.6	10199.1	10359.3	10051.5	5945.02	5684.31	5570.25	9634.17	11707.1	9662.06	8630.59	7705.07	10186.5	10702.8	10808.5	10216.7	11320.5	10658	9882.09	9353.48	11049.9	8757.04	8743.17	12890.4	12120.7	16334	15000.5	15482.4	10148.3	10025	10456.4	3617.08	4162.48	10777.6
EO946_RS00440	402.643	447.948	611.079	451.943	434.712	756.018	590.306	675.859	538.783	909.327	626.666	814.18	2390.38	1688.43	3562.44	3374.81	1654.95	1627.69	1682	2305.21	2226.94	2144.99	2638.92	2659.22	3179.51	2943.02	2896.2	2665.82	2774.38	2643.74	2045.9	2109.03	937.53	899.829	1184.64	1071.38	1247.25	1169.31	1655.92	1681.82	806.87	997.444	1025.22	1182.8	1097.92	1122.74	1367.08	1313.08	1408.36
EO946_RS00445	1004.32	1126.27	1063.59	1412	1312.58	1276.74	1608.42	1550.56	1465.91	1796.43	2445.86	1834.46	5968.17	5192.83	8796.57	8391.4	4233.05	4362.79	4622.87	6177.2	5798.31	5707.77	8098	7791.53	8225.1	7664.78	6883.06	7614.43	7987.14	8116.7	8380.05	8901.11	1389.64	1304.65	1626.65	1454.18	1851.61	1839.69	2994.59	2999.41	1465.27	1642.18	1739.96	1942.87	1843.24	1990.4	2717.94	2682.19	2476.73
EO946_RS00450	281.392	297.856	358.397	333.212	348.895	469.205	439.238	418.842	394.175	728.472	631.57	697.205	2563.47	1800.32	3708.12	3733.66	1930.08	1903.02	2147.06	2869.08	2669.45	2757.1	3468.38	3513.61	3753.55	3362.78	3186.27	3466.48	3551.98	3454.83	3704.71	3845.11	483.398	547.112	663.959	536.856	772.525	755.283	1241.2	1238.78	581.602	703.52	701.613	847.201	763.976	859.93	1103.39	1129.25	1088.14
EO946_RS00455	640.568	646.907	734.842	601.313	628.855	937.017	848.009	829.222	679.893	1157.88	1182.72	1256.08	3976.96	3189.99	5784.83	5694.87	3110.31	3024.34	3328.05	4258.67	4146.48	4047.08	5517.57	5342.2	5496.1	5278.26	4943.63	5241.58	5377.09	5502.75	5691.32	5804.25	1004.14	980.994	1194	1153.07	1299.8	1311.64	1879.7	1874.99	1099.72	1316.97	1355.39	1359.66	1385.23	1337.24	1828.53	1816.43	1633.7
EO946_RS00460	94.9414	97.7341	104.425	60.0037	73.1554	157.33	97.7495	95.1913	82.8	171.762	150.047	180.104	668.934	460.988	883.377	828.665	538.781	468.155	487.525	727.089	626.617	748.878	905.211	935.577	848.054	787.275	833.607	901.649	794.124	854.338	875.32	1014.98	145.322	185.377	229.436	186.733	228.604	202.972	276.485	354.624	138.233	205.746	177.279	233.8	228.54	225.128	264.77	259.115	256.964
EO946_RS00465	285.968	354.868	397.073	251.505	329.199	542.996	412.579	467.495	369.685	638.55	564.882	609.01	1859.45	1377.37	2541.65	2308.65	1420.05	1383.62	1550.19	1906.32	1868.87	1930.49	2597.69	2364.19	2304.52	2229.82	2219.68	2498.41	2346.57	2365.05	2629.45	2836.03	506.609	522.061	627.436	585.874	681.434	643.689	875.203	998.522	547.812	596.38	619.07	666.89	706.141	747.849	836.456	892.022	839.085
EO946_RS00470	134.977	132.639	141.812	117.454	109.733	133.661	140.912	139.614	107.29	175.803	148.085	155.966	590.969	402.805	714.967	701.098	482.932	463.813	441.843	543.789	571.724	596.412	843.841	781.133	708.724	685.661	672.955	777.001	730.777	700.577	738.152	768.314	178.625	198.403	191.977	199.57	239.991	203.781	261.566	301.767	182.263	212.383	211.047	207.918	225.741	236.722	245.317	244.234	249.057
EO946_RS00475	2906.58	2948.31	2979.33	3062.74	3193.52	2685.74	3356.49	3065.16	3286.34	2830.03	4035.57	2966.14	6754.83	6585.87	8562.04	8669.35	6179.56	6000.03	6010.56	6924.37	6868.29	6568	8331.01	8271.69	8166.58	8170.95	7639.91	8106.65	8460.86	8119.58	8863.63	9196.16	2537.08	2599.28	2718.58	2635.26	2999.01	3042.16	3663.92	3662.53	3235.67	2967.68	2979.98	2971.24	2996.2	3045.51	3558.72	3471.8	3185.36
EO946_RS00480	2411.28	2415.43	2525.54	2012.04	2077.9	2762.32	2246.97	2433.73	2176.12	2237.96	1961.4	2259.65	4943.71	4954.5	4248.47	4685.74	4793.18	4982.94	5152.33	4743.97	5002.8	4460.38	4799.34	4871.93	4498.5	4511.88	4708.9	4502.79	4908.88	4525.4	4709.06	4763.31	2537.08	2702.49	2353.35	2390.18	2594.35	2647.53	2518.2	2611.15	2999.14	2980.95	3128.18	2652.89	2766.73	2571.09	2556.92	2465.97	2530.1
EO946_RS00485	35.46	27.924	29.6515	20.4268	21.1025	11.1384	19.0421	16.9229	16.3268	16.1658	13.7298	3.71348	9.35571	11.189	14.4646	16.594	25.4607	19.1084	10.4844	13.9657	11.823	8.22122	7.67128	10.8903	10.2175	17.094	14.2802	7.2787	6.42643	12.4931	5.81222	8.26144	7.06427	7.01426	11.2377	5.83539	13.1382	13.7471	12.9291	8.64938	8.19158	8.53326	15.9457	9.49003	10.261	6.7635	3.24208	4.37695	13.8365
EO946_RS00520	21.7336	15.1255	9.02438	12.7667	11.2547	6.96149	3.80842	12.6922	10.4958	11.114	23.5368	10.2121	7.01679	11.189	13.4315	8.29702	15.6049	12.1599	6.73997	5.23714	5.06698	9.71598	14.3837	2.97009	9.28865	6.64768	14.2802	16.3771	11.0167	11.5321	11.6244	8.26144	6.05509	9.01833	4.68236	8.16955	14.0141	5.66058	15.9128	19.2208	11.2634	14.2221	7.50388	8.6273	7.46253	2.89864	7.56485	8.7539	5.92993
EO946_RS00540	301.982	302.51	349.372	256.611	294.029	187.96	275.476	222.113	243.735	188.938	300.094	179.175	192.572	279.726	187.007	213.648	214.363	216.272	221.67	194.647	200.99	173.393	173.563	187.115	214.568	213.675	174.933	212.902	209.318	220.071	163.905	129.823	160.46	156.318	109.567	123.71	133.134	163.348	225.763	225.845	218.101	191.524	186.659	160.468	179.101	135.27	171.83	181.206	214.466
EO946_RS00545	46.8987	50.0306	83.7978	33.1935	30.9504	57.0842	50.779	30.6728	38.4845	50.5182	36.2858	33.4213	35.0839	50.3507	45.4603	35.2623	36.9591	42.5596	45.682	34.0414	48.9808	26.1584	29.7262	29.7009	46.4433	39.8861	31.238	34.5738	41.3128	35.5574	24.4113	17.7031	29.2663	31.0631	19.6659	28.0099	30.6558	26.6856	45.7493	35.5585	39.9339	34.133	29.0775	38.8228	28.9173	28.0202	31.3401	21.8847	28.6613
EO946_RS00560	1028.34	921.493	541.463	819.625	654.178	462.243	755.337	471.726	754.53	291.995	482.504	733.412	267.417	228.256	319.255	345.363	351.522	287.494	261.361	240.908	282.906	276.532	316.44	303.939	326.961	377.018	290.959	369.394	338.765	460.324	914.843	769.494	338.076	304.619	270.64	340.787	271.522	309.714	297.37	312.339	825.302	427.611	404.272	315.759	457.08	598.086	274.496	223.224	350.854
EO946_RS00565	2375.82	2285.12	1487.73	1657.12	1686.8	1052.58	1712.52	1171.91	1596.52	892.151	1235.68	1897.59	930.114	946.592	1258.42	1397.01	964.221	943.259	894.919	888.568	989.75	878.175	1127.68	1152.39	1109.99	1146.25	985.334	1321.08	1607.53	1577.02	3444.32	2876.16	1083.86	1095.23	869.982	1022.36	951.204	1075.51	1221.31	1276.26	2000.79	1100.79	1068.37	848.926	1203.33	1312.12	1035.3	980.437	1146.45
EO946_RS00570	2118.45	2195.53	1736.55	1773.3	1779.65	1984.03	1664.28	1683.83	1678.16	1755	1458.3	2468.53	1830.6	1463.53	2402.16	2650.9	1600.74	1735.39	1691.73	1841.73	1889.14	1890.13	2155.63	2366.17	2394.62	2176.64	2080.45	2648.54	3046.13	3010.85	6033.08	5178.74	2350.38	2197.47	1980.64	2206.95	1904.16	2080.67	2244.7	2365.12	2244.49	1791.04	1727.77	1514.95	1803.13	1714.06	2007.93	1977.51	2031
EO946_RS00575	5695.34	6264.29	7081.56	6273.57	6709.2	9403.58	6671.09	7341.37	6363.94	8783.09	6410.83	8776.8	8664.17	6876.78	10491	12678.9	7377.03	7199.52	7901.49	8746.89	8922.95	8417.03	10497.2	11091.3	10255.6	9933.53	9489.2	11481.2	13586.4	12078.9	22014.4	20945.1	12307	12307	10188.8	11641.6	9024.18	9859.92	9938.53	9916.99	6265.53	7369.89	7343.49	7100.27	6890.71	6704.56	10042.9	9918.17	8889.95
EO946_RS00580	903.659	922.657	1170.59	990.699	1166.27	2159.45	1424.35	1742	1325.97	3012.91	1947.67	2775.82	3743.07	2848.73	7210.63	7165.51	2411.37	2355.54	2649.56	3814.38	3567.15	3538.11	5664.28	5749.1	5917.8	5422.61	4923.99	6527.18	7305.02	6713.62	9838.92	10008.1	2570.39	2562.21	3127.82	2864.01	2430.56	2387.96	5144.8	5001.26	1764.26	2030.92	2062.63	2663.25	2396.4	2549.84	4194.17	4011.91	3553.02
EO946_RS00585	1197.63	1324.06	1394.91	1401.79	1495.47	1708.35	1755.68	1750.46	1604.69	2180.37	2019.26	2017.35	2505.77	2332.91	4650.38	4693	1958.83	1985.53	2017.5	2488.51	2557.98	2498.5	3597.83	3453.22	3706.17	3355.18	3118.44	4351.75	4958.45	4633.99	5913.35	6112.29	1828.64	1846.75	2126.73	1883.67	1570.45	1609.22	3275.05	3266.58	1658.79	1598.56	1574.88	1801.38	1679.07	1763.34	2762.25	2648.93	2412.49
EO946_RS00590	2950.05	2918.06	2641.57	2880.18	2837.59	2536.77	3068.32	2797.57	3050.77	2579.46	2687.11	2877.95	2149.48	2235.57	3368.2	3483.71	1903.8	1827.46	1800.32	2135.88	2126.44	2067.26	2621.66	2681	2827.47	2713.2	2475.83	3425.54	3826.48	3404.86	4283.6	4515.47	2539.1	2471.02	2372.08	2310.82	1887.52	1990.91	2805.62	2922.53	2089.88	2041.35	2011.04	2042.08	2001.82	2220.36	2682.28	2591.15	2437.2
EO946_RS00595	1783.3	1817.39	1505.78	2258.44	1976.6	1460.52	2193.65	1907	2149.3	1701.45	2721.44	1774.11	1218.58	1387.44	1897.97	1958.1	968.328	991.03	965.314	1187.96	1234.65	1174.14	1629.19	1618.7	1495.47	1514.72	1435.16	1866.99	2069.31	1944.12	2564.35	2756.96	1338.17	1317.68	1395.34	1353.81	1215.72	1152.33	1793.17	1878.84	1326.01	1159.58	1121.83	1329.47	1226.65	1380.72	1638.33	1679.87	1625.79
EO946_RS00600	137.265	121.004	186.934	139.157	133.649	232.514	154.876	180.864	149.273	198.031	141.221	171.748	134.878	140.982	158.078	143.124	150.3	125.073	178.984	122.2	181.567	160.687	140.001	126.724	139.33	127.256	160.652	174.689	179.022	186.436	192.966	202.995	211.928	228.464	218.198	238.084	185.686	190.034	179.019	190.286	152.568	197.213	207.295	175.997	191.227	183.581	164.265	169.826	149.237
EO946_RS00605	8148.94	8265.52	7767.41	11197.7	11216.7	6737.33	7062.09	7322.33	7785.53	4751.74	5845.94	4452.46	4291.93	4962.34	4274.3	4305.12	4102.46	4097.01	4106.89	3932.22	4075.54	3903.58	4756.19	4606.6	4264.42	4030.39	3909.21	4488.23	4699.56	4535.01	4305.69	4330.18	6639.41	6879.98	5552.34	6425.94	6188.96	6745.79	4547.08	4741.78	3583.82	3400.03	3650.64	3708.88	3664.1	3583.69	4160.67	3978.65	4048.16
EO946_RS00610	200.178	230.373	275.888	173.628	234.941	367.567	191.691	237.978	185.425	189.948	135.336	169.892	294.705	238.326	215.937	246.836	285.817	290.969	323.519	295.898	321.753	300.448	237.81	240.577	270.3	245.964	255.259	285.689	286.435	274.849	273.174	257.285	513.673	500.016	423.285	599.879	377.504	367.938	241.675	257.559	325.615	378.308	343.303	288.152	249.062	253.148	192.363	175.078	287.601
EO946_RS00615	889.932	1023.88	1075.19	891.118	966.496	1253.07	806.116	914.895	765.026	733.524	466.812	686.065	1053.3	886.171	839.983	872.224	1120.27	1135.21	1186.98	977.599	1010.02	967.114	889.869	821.724	859.201	813.866	868.415	928.944	993.343	967.738	910.193	914.66	1654.05	1788.64	1454.34	1822.98	1234.99	1313.25	792.656	919.717	1113.03	1338.77	1282.23	823.044	765.842	773.937	630.044	672.299	972.508
EO946_RS00620	89.222	70.9736	94.1114	57.4503	74.5623	108.599	86.3243	85.6722	64.1409	85.8809	50.9963	74.2696	109.15	104.058	95.0534	108.898	151.943	125.942	135.548	116.963	134.275	123.318	102.603	109.893	117.037	96.8662	98.1764	116.459	136.791	125.892	102.295	143.985	143.304	134.273	116.123	108.538	103.354	107.551	100.449	128.78	155.64	161.184	147.264	105.253	91.4159	111.115	82.1326	69.1558	138.365
EO946_RS00625	353.456	395.591	391.916	201.714	218.059	414.905	357.992	329.997	263.561	385.959	282.441	339.783	526.259	476.653	458.736	510.267	575.74	574.989	644.042	484.435	541.322	514.947	475.619	471.254	471.864	409.307	479.28	563.19	538.902	551.62	431.266	482.704	535.875	544.106	415.793	475.001	419.546	433.439	441.58	488.209	733.146	732.912	638.768	458.972	446.819	413.539	345.822	391.299	482.301
EO946_RS00630	116.675	155.909	130.209	56.1736	47.8324	144.799	125.678	99.4221	81.6338	112.15	84.3401	124.402	195.69	183.5	191.14	182.534	216.827	221.484	223.917	162.351	179.878	202.541	168.768	153.454	151.405	154.796	160.652	230.189	197.383	227.76	180.179	200.635	158.442	168.342	146.09	150.553	146.272	139.897	207.861	191.247	240.628	251.257	221.364	168.232	166.974	151.696	125.36	130.433	207.547
EO946_RS00635	5861.2	5663.93	4626.93	5321.18	5642.82	4104.5	7251.24	6189.55	6877.07	4915.42	6886.47	4851.66	3903.67	5477.03	3304.14	3071.97	4387.45	4357.58	3581.17	3489.68	3765.61	3553.81	3035.91	3168.09	3563.13	3743.59	3952.05	2510.24	2805.6	2389.07	2724.77	2825.41	3241.49	3280.67	3760.87	3575.93	3462.35	3258.07	2796.67	2573.67	8774.2	5652.81	5563.19	4927.05	4788.14	5326.74	5582.86	5545.59	4438.55
EO946_RS00640	925.392	870.299	734.842	750.684	825.812	623.75	1145.07	869.414	888.643	638.55	1002.27	630.363	682.967	919.739	652.976	645.093	808.172	813.843	629.064	642.422	677.286	703.288	605.072	583.127	698.507	687.56	752.389	589.575	570.116	505.492	568.435	608.986	517.71	464.945	584.358	511.181	570.197	574.953	490.313	499.742	1383.35	886.511	859.194	814.417	814.348	847.369	854.828	889.396	760.019
EO946_RS00645	1428.7	1478.81	1143.52	1371.15	1512.35	1021.95	1807.73	1378.16	1708.48	1082.1	1710.34	988.713	1089.94	1555.28	1005.29	981.123	1213.08	1247.26	995.269	874.602	1093.62	976.083	964.664	1025.67	1015.25	1123.46	1145.09	919.846	982.326	912.96	795.111	909.939	706.427	672.367	829.714	787.778	873.251	825.636	803.596	832.262	1871.78	1154.83	1056.17	1140.53	1116.58	1204.87	1340.06	1292.95	1199.82
EO946_RS00650	1875.95	1891.85	1684.98	1779.68	1660.07	1170.92	1186.96	1082.01	1281.65	739.586	1035.62	845.745	902.047	1147.99	862.713	752.955	1245.11	1141.29	1089.63	936.575	941.614	921.524	810.279	737.572	837.837	791.074	833.607	849.788	746.384	872.598	623.07	610.166	905.236	792.611	693.926	756.267	924.052	1003.54	836.416	863.976	1121.22	929.177	982.07	872.22	916.958	942.058	627.882	642.536	873.676
EO946_RS00655	25728	24056.6	20057.3	26857.4	24249.6	13146.1	22925.4	17936.2	24019	12829.6	26995.7	13240.4	28348.6	43298.2	33296.6	33257.6	33595.8	33371.9	29299.4	27112.7	28218	25961.9	29424.2	29832.5	31037.1	30586	28856.7	31605.9	29777.3	29949.9	22468.9	22503	9487.32	10055.4	9594.15	8902.48	14837.4	15263.3	16109.7	16651	29840.9	19196	19235.3	16096.8	17495	16548.3	14928.7	15110.1	16411.1
EO946_RS00660	20896.3	19111.7	15665	17916.8	16915.8	12601.7	18284.2	15502.4	18142.5	11602	20961.5	11995.5	26890.7	38503.7	28336.2	27102.2	28530.8	28039.8	26056	25119.1	25879.6	23870.7	26123.6	26195.2	26640.8	26736	25856.1	25083.3	23951.3	25091	17862.1	18060.7	9448.97	10467.3	9172.74	9074.04	11958.4	12569.7	12382.1	12283.1	23163.7	16062.4	16436.3	12848.6	13777.7	13245.8	13185.5	12914.6	12001.2
EO946_RS00665	7192.67	7718.67	7046.75	6218.68	6254.79	5605.39	5608.54	5311.68	5365.67	4093.99	4942.72	4055.12	6619.17	8787.87	5283.73	5705.24	7552.79	7288.11	7567.49	6177.2	6690.95	6080.71	5841.68	5899.58	5649.36	5580.25	5735.29	5545.46	5609.36	5259.61	4038.33	4025.68	5776.56	5910.01	3701.87	4188.65	4801.57	4864.05	3532.64	3869.15	7596.67	7239.05	7387.57	4859.76	5353.43	4663.91	4123.92	4008.41	4256.7
EO946_RS00670	5294.98	5674.4	5470.06	5392.67	5390.99	4225.63	4596.77	4178.9	4321.93	3273.58	4524.94	3107.25	4504	5562.07	3463.25	3611.28	5166.88	4797.94	4919.43	4189.71	4584.77	4319.88	3820.3	3978.93	3813.92	3656.22	3933.31	3907.75	3719.99	3565.35	2815.44	2821.87	4208.29	4202.54	2880.59	3196.63	3504.39	3435.97	2723.08	3028.24	4702.99	4996.7	5072.62	3581.19	3762.05	3382.71	3027.02	3051.61	3127.05
EO946_RS00675	412.938	495.652	447.351	409.812	445.967	483.128	502.712	505.572	485.138	416.27	518.79	433.549	500.531	419.589	556.889	529.972	441.866	422.122	464.309	474.834	479.674	450.672	446.852	474.224	518.307	482.432	495.345	524.976	489.327	550.659	280.149	282.069	596.426	554.126	475.728	469.166	346.848	390.58	344.114	400.754	449.513	442.781	429.597	395.13	361	364.263	409.582	415.81	329.111
EO946_RS00680	14201.2	13589.7	15525.8	14905.2	15141.8	22250.3	15110.6	16594	14792	20428.5	15096.9	20834.5	26628.7	21074.5	29361.2	30748.8	26144	25657.3	28622.4	29115.9	28277.1	27730.2	32634.6	31697.8	29610.4	28881.3	26894.1	31354.8	30048.2	31660.5	31372	33606.4	25331.5	24601	24000.8	23594.8	20577	22504.8	25236.7	24121.2	21239.7	26186.7	26322.7	23065.1	24806.4	22910.9	24014.1	23572.5	24572.6
EO946_RS00685	15986.8	16109.8	19138.1	15571.6	17505.2	30831.1	21079.6	23956.5	18968.2	32795.4	22372.7	33557.8	35675.7	28309.4	39369.7	42938.1	32694.8	32607.6	35907.6	37990.2	36650.3	35902.1	47575.4	45769	39513.9	38592.6	35741.6	44101.7	42698.1	44239.2	46147.8	50108	36773.6	35276.7	36707.8	34637.7	28945.2	30337.5	38445.3	37534.4	29233.7	33996.5	35301.1	31154	32592.6	31942.1	37990.7	37423.8	35295.9
EO946_RS00690	7595.31	6545.86	6185.57	6328.47	6358.89	6151.17	5924.64	5265.14	6166.85	4907.34	5889.09	5174.73	8528.51	9676.28	9297.67	9409.86	8414.35	8411.16	8108.19	8254.6	8745.61	8295.21	9298.55	9461.71	9218.06	8918.34	9239.3	8771.75	8701.39	8778.83	7131.59	7595.81	5183.16	5562.31	4709.52	4764.02	5062.58	5182.66	5504.83	6009.39	7630.46	6327.89	6436.45	5501.63	5733.09	5344.13	5867.08	5768.82	5806.39
EO946_RS00695	8818.11	8421.42	8442.95	6757.43	6910.37	8497.2	6908.48	6817.82	6920.22	6399.64	5746.89	6674.98	11749.2	12407.5	10590.2	10654.4	12035.5	11654.4	12181.4	11869.1	12206.4	11381.2	11367.9	11139.8	11542.1	11821.5	11615.2	10273.9	10384.2	9850.36	7638.41	8165.84	7912.99	8331.94	6562.79	7094.67	7644.67	7933.7	7303.97	7600.88	12157.3	11197.5	11179.8	8997.41	9143.46	8719.11	8475.87	8528.05	8713.04
EO946_RS00700	8551.59	8451.68	7998.18	6509.76	6869.58	8388.6	7401.04	6996.56	6707.97	6873.51	6752.11	7170.73	11255.7	11676.9	10150	10195	10906.2	11033.4	11239.3	11061.7	11352.6	10544.8	10983.4	10745.8	10896.5	10908.8	10956.5	9901.76	9773.69	9601.46	7146.7	7702.02	8067.4	8564.41	6643.33	7150.69	7389.79	7708.09	7542.66	7884.39	11687.3	10982.3	11307.4	8578.99	8784.33	8548.09	9193.45	8735.51	8541.07
EO946_RS00705	45518.1	45945.5	47143.4	37917.2	40398.7	53971.1	46361.2	44325.3	43161	47878.1	48162.1	50355.7	67540.5	71263	60705	62754.5	66205.2	65854.4	70368.3	68276.6	69935.3	63740.6	70669.8	69205	65411.6	65888	66670.7	59554.3	59730.9	59089.7	48877.3	49946.3	54950.9	56673.2	46579.2	47083.5	49128	52015.9	49194.4	48764.2	72579.4	71985.6	74744.3	56019.6	58304.7	56253	61928	60610.2	56083.3
EO946_RS00710	83617	80697	70731.8	76594	73985.5	56279.5	84470.8	71883.2	81821.6	54930.5	90506.7	57186.6	52051.3	65565.5	43920.9	46075.4	58887.3	58647.1	56364.9	50731.3	52072.5	48079.2	51472.4	51831	48024.2	48641.1	48946.3	43711.3	44383.7	42895.7	38586.1	37640.3	49361.1	51080.8	45515.3	44925.5	49526.6	51102.9	47946.2	49952.1	96470.2	67710.5	71006.4	55416.6	58215.2	57310	61480.6	59554.5	57179.3
EO946_RS00715	163.574	152.419	165.017	182.564	175.854	167.076	133.295	138.556	142.276	109.119	125.529	103.977	253.384	252.872	265.53	208.463	225.04	264.043	255.37	240.908	230.548	254.11	255.07	256.417	240.576	217.474	235.623	243.837	190.039	248.902	158.092	186.473	145.322	159.324	150.772	159.89	162.038	165.774	174.046	172.026	196.598	198.161	226.992	150.978	177.235	178.75	146.974	140.062	167.026
EO946_RS00720	3711.86	3588.24	3848.25	3484.04	3695.76	3587.95	2789.04	2837.76	3133.57	2746.17	2704.77	2713.62	3439	3581.61	3333.07	3369.63	4126.28	4183	4279.13	3720.99	4215.73	3838.56	3515.36	3220.56	3491.61	3468.19	3458.49	3538.36	3215.05	3502.88	2081.94	2359.23	3472.59	3687.5	2729.82	2970.22	3050.69	3403.62	2909.06	3053.23	5294.83	4854.48	4671.17	3638.13	3859.06	3364.36	2851.95	2844.14	3224.89
EO946_RS00725	7376.83	7404.52	7247.87	6426.78	6488.32	8296.71	5584.42	5905.04	5553.43	6709.83	5306.56	6901.5	8732	8941.16	8104.34	8019.07	9457.42	9339.66	10398.3	8950.27	9856.97	9026.15	8840.19	8408.32	8461.04	8440.66	8527.96	8567.03	7854.94	8401.16	5293.77	5706.3	8768.78	9377.06	6977.65	7456.47	7757.66	8324.28	7537.69	7646.05	10348	11647	11652.6	8852.47	9310.43	8177.07	7572.41	7682.42	8013.31
EO946_RS00730	4892.34	4778.5	5058.81	3987.05	4171.27	6145.6	3714.48	3937.75	3743.49	5121.53	3665.85	5039.19	6753.27	6249.08	6265.26	6159.5	7302.29	7161.3	7801.89	7126.87	7626.65	6895.36	6916.62	6618.34	6773.29	6425.46	6530.52	6529.91	6174.88	6474.33	4176.66	4367.94	7101.61	7628.51	5928.8	6009.29	6183.7	6807.25	6120.46	6078.59	8912.44	9614.14	9535.56	7135.64	7570.73	6789.58	6405.26	6358.83	6344.03
EO946_RS00735	1045.5	1097.18	1227.32	751.961	903.188	1734.8	854.356	917.01	772.023	1407.44	751.215	1386.98	2147.92	1629.12	1917.6	1964.32	2259.43	2261.74	2369.47	2229.27	2438.06	2364.72	2229.47	2192.91	2146.61	2179.49	2088.48	2255.49	1935.27	2177.65	1331	1411.53	2337.26	2410.9	1767.12	1895.34	1963.72	1884.97	1800.13	1923.04	2288.52	2724.01	2470.65	2135.26	2305.92	1972.04	1973.34	1885.59	2069.54
EO946_RS00740	6208.94	6499.32	7483.79	5921.21	6349.05	9978.6	5658.05	6411.67	5596.58	8635.58	5589	8345.11	11282.2	9023.96	10245.1	10633.7	11684.8	11749.9	13003.7	12159.8	12967.2	11703.3	11354.5	11334.8	11017.3	10863.3	10985.1	10917.1	10334.6	10800.8	6820.05	7201.62	12643	13429.3	10040.9	10355.5	10782.9	11415	10217	10452.3	13181.3	16333.6	16475.7	12054.1	12816.9	11307.6	11424	10908.2	10878.5
EO946_RS00745	1203.35	1247.27	1481.29	1129.86	1230.98	2180.34	1212.35	1266.04	1128.88	1867.15	1173.9	1893.87	2452.76	1699.61	2327.78	2218.42	2371.13	2370.31	2598.63	2546.12	2725.19	2588.94	2504.67	2353.3	2324.95	2327.64	2395.51	2371.95	2139.08	2255.49	1429.81	1606.26	2771.21	2821.74	2146.39	2364.5	2184.44	2238.35	2051.76	2169.07	2586.49	3351.68	3251.99	2469.13	2536.33	2383.65	2251.08	2173.59	2142.68
EO946_RS00750	1411.54	1535.82	1673.38	1203.9	1346.34	2198.44	1374.84	1556.91	1204.68	2049.02	1312.17	2099.04	2511.23	1757.8	2331.91	2266.12	2531.29	2524.91	2859.99	2792.27	2997.12	2794.47	2630.29	2616.65	2554.38	2503.33	2540.98	2447.46	2215.28	2347.75	1421.67	1648.75	2946.81	3075.25	2358.04	2530.23	2220.35	2343.48	2057.72	2059.51	2990.95	3592.5	3635.63	2669.29	2694.9	2329.54	2261.89	2160.46	2204.94
EO946_RS00755	3379	3823.27	4434.84	2949.12	3443.93	6309.9	3946.8	4347.07	3513.75	5863.14	3756.08	5878.44	7275.63	5327.1	6471.9	6605.47	7224.27	7183.88	8310.39	7865.31	8174.73	7761.58	7470.87	7569.76	7251.65	7284.91	7248.1	6917.5	6718.38	6973.09	4344.05	4615.79	8782.91	9090.48	6751.96	7097.01	6466.61	6923.7	6416.83	6466.85	8059.49	10314.8	10410.7	7479.01	7711.59	7043.7	7109.87	7047.76	6267.93
EO946_RS00760	1107.27	1242.62	1419.41	933.249	1022.77	2105.16	1344.37	1417.29	1173.19	2023.76	1444.57	1927.29	2273.44	1672.76	2077.74	2177.97	2371.95	2399.84	2687.75	2645.63	2795.28	2669.65	2466.32	2397.85	2350.96	2274.46	2410.68	2236.38	2119.81	2241.08	1407.72	1450.47	2906.44	2926.95	2229.74	2351.66	2239.62	2281.21	2025.9	2075.85	2816.88	3439.85	3253.87	2443.25	2554.98	2276.4	2287.83	2267.26	2190.12
EO946_RS00765	203.609	254.807	281.045	128.944	213.839	403.767	233.583	242.209	160.935	331.399	212.812	348.139	539.513	336.79	449.437	436.631	571.634	607.994	581.884	590.924	670.53	691.33	582.058	525.705	520.165	580.248	608.694	574.108	488.409	563.152	331.296	397.729	640.83	693.409	553.455	531.021	450.202	508.643	448.542	550.677	622.56	819.193	724.124	551.284	582.077	525.62	445.245	492.844	490.207
EO946_RS00770	875.062	1022.72	1188.64	758.344	908.815	1640.13	1035.89	1096.82	872.316	1435.73	894.397	1376.77	1379.97	920.857	1273.92	1331.67	1491.5	1562.54	1555.44	1601.69	1794.56	1709.27	1486.31	1491.97	1419.31	1460.59	1471.75	1501.23	1418.41	1420.37	775.35	932.363	1683.31	1751.56	1341.03	1388.82	1240.24	1279.29	1178.54	1430.03	1811.36	2071.69	1890.98	1547.74	1568.06	1410.67	1284.94	1292.08	1271.97
EO946_RS00775	533.044	598.04	697.456	450.666	486.765	991.316	581.419	578.552	501.465	797.177	529.577	799.326	1176.48	759.735	1030.09	1016.39	1199.94	1229.88	1297.82	1294.45	1375.69	1431.24	1254.25	1203.88	1079.34	1110.16	1142.42	1196.44	1032.82	1121.5	677.704	727.007	1347.26	1371.79	1059.15	1172.91	1081.71	1069.85	940.844	1098.47	1297.34	1608.05	1506.4	1201.78	1206.13	1124.67	998.56	1098.61	1068.38
EO946_RS00780	855.616	923.82	1039.09	690.68	934.138	1441.03	934.333	1011.14	796.513	1456.94	911.069	1365.63	1513.29	1040.58	1334.88	1321.3	1553.92	1498.27	1710.46	1774.52	1860.43	1779.52	1617.68	1630.58	1542.85	1561.26	1580.64	1549.45	1426.67	1426.14	925.305	1057.46	1892.22	1892.85	1524.58	1569.72	1442.57	1428.08	1230.26	1448.29	1845.15	2276.48	2062.63	1725.46	1595.11	1571.06	1477.31	1472.41	1427.14
EO946_RS00785	2800.2	3033.25	3390.59	2312.06	2788.35	4591.8	3214.31	3420.54	2679.92	4674.95	2877.37	4396.76	5348.35	3841.2	4804.33	5011.4	5318.82	5541.43	6071.22	5923.2	6363.28	5762.33	5745.79	5846.12	5195.14	5406.46	5533.58	5106.01	5021.8	5078.94	3176.96	3350.6	6812.99	7129.49	5196.48	5445.59	4925.07	5222.29	4715.16	4891.7	6435.51	7873.36	7558.28	5563.75	5746.14	5161.51	5528.82	5372.27	4806.21
EO946_RS00790	213.904	322.29	346.794	232.355	244.789	466.42	322.447	337.4	257.73	457.695	288.325	448.402	660.357	406.162	546.557	559.012	655.408	637.525	659.02	721.852	793.827	748.878	673.155	681.14	679.001	633.429	629.222	686.018	610.511	566.996	378.957	447.298	753.859	804.635	595.596	659.4	578.956	540.989	540.04	633.326	690.141	877.03	775.714	625.479	707.074	597.12	618.156	591.763	525.787
EO946_RS00795	1714.66	1852.29	2189.06	1526.9	1918.92	3067.23	1927.06	2210.55	1792.45	2943.19	1824.1	2657.92	3523.99	2471.66	3232.85	3410.08	3509.47	3708.76	3992.31	3759.39	4284.98	3809.41	3690.84	3818.54	3613.29	3455.84	3645.92	3567.47	3421.62	3407.74	2030.79	2228.23	4416.18	4772.7	3437.79	3552.59	3038.42	3479.64	3229.3	3266.58	4312.87	5190.12	4885.96	3720.95	3596	3430.06	3731.63	3662.63	3170.53
EO946_RS00800	1401.24	1511.39	2004.7	1062.19	1387.14	3405.56	1546.22	2176.71	1364.45	3278.63	1154.28	2939.22	4398.74	2909.15	3832.1	3919.31	4028.54	4273.33	4741.2	4619.15	4987.6	4603.13	4484.82	4789.76	4203.12	4217.48	4268	4059.7	4104.66	4042.01	2549.24	2764.04	5335.54	5596.38	4070.84	4206.15	3863.5	4234.92	3791.22	3850.89	4497.18	6132.57	6156	4524.16	4347.85	4149.89	4579.97	4299.04	3771.43
EO946_RS00805	949.414	1033.19	1363.97	593.653	830.033	2577.14	1063.82	1470.18	918.964	2421.84	760.041	2141.75	3353.24	2270.25	2986.95	3189.17	3162.05	3281.43	3656.81	3581.33	3884.68	3682.36	3468.38	3502.72	3254.74	3286.8	3335.32	3224.47	3225.15	3235.72	1913.38	2149.15	4043.79	4417.98	3258.92	3339.01	2911.42	3181.24	2946.85	3159.91	3309.4	4757.77	4657.1	3498.37	3443.02	3107.34	3421.47	3324.73	3037.11
EO946_RS00810	1623.15	1875.56	2185.19	1597.12	1893.6	3537.83	1968.96	2210.55	1758.63	3210.94	1963.36	3077.54	4041.67	2936	3427.09	3765.81	3868.38	3931.12	4290.37	4305.8	4549.3	4245.88	4302.63	4403.65	3878.01	3763.54	4043.08	3762.18	3569.43	3674.9	2290.01	2540.98	4867.28	5353.88	3815.19	4042.76	3643.66	3903.37	3638.06	3671.18	4423.45	5759	5626.97	4160.95	4008.31	3917.03	4153.1	4120.46	3533.25
EO946_RS00815	305.414	326.944	367.421	334.489	340.454	548.566	326.255	304.612	248.4	498.109	289.306	438.19	682.967	494.555	548.623	603.608	625.019	618.417	688.226	662.498	752.447	707.772	741.237	735.591	637.202	560.305	688.128	714.223	648.152	679.435	385.931	450.839	802.299	865.76	614.326	640.726	579.832	651.775	610.653	640.054	696.284	920.644	848.877	600.46	637.113	602.917	659.222	642.536	616.712
EO946_RS00820	1529.36	1804.59	1937.66	1673.72	1748.7	2528.41	1796.31	1724.02	1546.38	2468.32	1944.73	2532.59	3124.03	2388.86	2748.28	2707.94	2991.22	2986.99	3101.14	3405.88	3422.75	3525.41	3459.75	3621.53	3077.33	2970.56	3159.5	3279.06	2837.73	3024.3	1933.14	2269.54	3649.2	3647.41	3102.53	3088.09	2870.25	2783.39	2854.36	3108.01	3348.31	4234.39	3868.25	3154.14	3035.38	2970.14	3041.07	3103.26	2803.87
EO946_RS00825	10681.5	11110.3	11841.3	8872.88	9719.82	13832.5	11585.2	11218.8	9931.34	13827.8	11393.8	13784.4	14989.4	13683.1	13641.2	14740.7	15100.7	15825.2	16653.7	16254.3	17077.4	15807.2	16331.2	16768.1	14960.3	14961.1	14942.5	14544.7	14541.2	14174.9	10488.7	10628.9	18480.1	19275.2	15436.8	14866.3	14280.3	15475.2	15040.6	14974	21023.7	20924.5	21108.4	16022.6	16041.6	15580.2	17649.9	17148	14636
EO946_RS00830	3521.98	3689.46	3960.41	2361.85	2764.43	5130.62	3611.66	3521.02	2867.68	4862.88	3586.41	5139.45	5445.03	4769.88	4995.47	5001.03	5423.13	5692.56	5916.2	6017.47	6115.84	5947.68	5972.09	6074.82	5341.91	5193.74	5502.34	5148.77	5113.61	5020.32	3712.84	3941.89	6631.33	6957.14	5610.4	5649.83	5009.15	5503.7	5357.64	5348.2	7789.17	8060.14	7775.9	5754.41	5774.13	5500.65	6008.65	6210.01	5087.88
EO946_RS00835	4422.21	4794.79	4920.87	3641.07	3956.02	6127.5	4375.88	4239.19	3764.49	5672.18	4357.24	5931.35	7115.02	6177.47	5952.2	6440.56	7055.08	7265.53	7810.13	7618.29	8046.36	7680.86	7529.36	7635.1	6799.29	6753.09	7066.03	6508.98	6354.83	6289.81	4602.11	5058.36	7936.2	8325.92	6606.81	6521.64	6145.17	6544.44	6252.73	6230.43	8621.64	8985.52	8761.72	6801.76	6817.02	6567.35	7022.34	7143.18	6105.85
EO946_RS00840	1432.13	1514.88	1587	1097.94	1261.93	2003.52	1266.94	1343.26	1176.69	1783.29	1209.2	1725.84	2133.88	1721.99	1767.79	1822.23	2171.55	2252.18	2223.44	2196.11	2401.75	2393.87	2152.75	2159.25	2013.78	2002.85	2097.41	1950.69	1826.94	1879.74	1331	1481.16	2358.46	2388.86	2059.3	1968.86	1820.95	1856.67	1715.6	1858.65	2470.78	2631.09	2484.72	2030	2020.48	1967.21	1963.62	2050.16	1776.01
EO946_RS00845	185.307	205.94	275.888	130.221	182.889	387.059	181.535	175.575	178.428	314.223	158.873	333.285	559.784	415.113	430.84	486.413	519.891	561.092	539.947	539.425	598.748	613.602	541.784	609.858	558.248	533.714	547.111	569.558	552.673	545.854	362.682	402.45	583.307	703.43	426.095	431.819	402.028	512.687	499.264	626.599	490.471	603.965	544.969	446.031	474.803	390.35	507.925	460.455	489.219
EO946_RS00850	86.9343	98.8976	121.185	53.6203	66.1212	213.022	78.7074	85.6722	57.1437	160.648	57.8612	127.187	284.57	154.409	205.605	181.497	291.566	211.929	255.37	306.373	284.595	347.533	301.098	302.949	236.861	248.813	267.754	294.787	227.679	238.331	190.641	224.239	272.479	330.672	214.452	262.593	232.108	216.719	184.986	243.144	219.125	329.953	276.706	255.368	265.852	214.499	215.058	246.86	243.127
EO946_RS00855	1467.59	1429.94	1843.55	1044.32	1252.08	2528.41	1405.31	1629.89	1224.51	2333.94	1203.32	2271.72	2936.91	2389.98	2392.87	2460.07	2851.6	2978.3	2974.57	3000.88	3287.63	2981.31	2971.66	3030.48	2524.66	2639.13	2787.32	2510.24	2480.6	2537.07	1798.3	2022.87	3363.6	3543.2	2645.53	2922.37	2610.12	2797.94	2551.02	2508.32	3033.96	3835.23	3595.3	2836.66	2841.36	2660.95	2836.82	2915.92	2541.96
EO946_RS00860	1430.98	1415.98	1853.87	1138.79	1281.63	2783.2	1431.97	1930.27	1398.27	2692.62	1178.8	2514.02	3269.82	2678.65	2698.69	2712.09	3010.11	3145.93	3331.04	3331.69	3492.84	3446.93	3384.95	3482.92	2970.51	2841.41	3010.45	2842.33	2579.75	2696.6	2154.01	2310.84	3878.28	3976.08	3213.97	3302.83	2958.72	2981.51	2783.74	2906.19	3218.27	4125.36	3965.8	3157.59	3042.84	2954.68	3138.33	3266.08	2824.62
EO946_RS00865	10129	10022.4	11391.3	8842.24	9501.76	14340.7	10399.5	11200.8	9352.9	12553.8	8863.55	11917.5	14746.2	13373.1	11885.8	12555.5	14405.8	14584.9	15809.7	14702.4	15557.3	14485	14038.4	14835.6	13388.7	12940.2	13348.4	12476.6	12295.6	12258.7	9605.27	10145.1	17696	18263.1	14098.6	14355.1	13514.8	14802.4	13006.7	13043.3	16328.9	18101.9	18332.9	14354.1	13949.3	13789.8	15033.5	14840.5	12721.7
EO946_RS00870	2009.78	1836.01	2774.35	1669.89	1999.11	3100.65	2267.28	2844.11	2523.65	3358.45	1985.91	2797.18	2984.47	2594.74	2374.27	2534.74	2910.73	2967.01	3280.12	3049.76	3302.83	3041.1	2714.67	2925.54	2682.56	2666.67	2824.8	2683.11	2719.3	2497.67	1919.19	2051.2	3435.25	3540.2	2815.03	3118.43	2734.49	3102	2654.45	2767.8	3205.98	3623.79	3459.29	2909.99	2860.95	2739.22	2988.11	2718.09	2686.26
EO946_RS00875	255.083	264.115	324.878	229.801	241.976	499.835	303.404	334.227	233.24	431.425	301.074	372.276	440.498	349.098	390.545	395.146	354.807	373.482	429.86	462.614	473.763	455.156	522.606	484.124	405.914	406.458	409.663	413.976	441.588	417.079	353.383	405.991	577.252	602.224	476.664	553.195	399.401	393.006	392.847	373.845	334.831	406.752	374.256	340.778	338.612	357.499	425.793	439.446	326.146
EO946_RS00880	406.074	478.199	407.386	356.192	381.252	469.205	479.861	411.438	420.997	493.058	426.604	545.881	452.193	494.555	436.006	441.816	467.327	444.704	478.538	473.088	492.342	543.348	564.798	555.406	500.658	461.539	467.677	461.288	470.048	483.388	412.667	435.496	625.693	580.179	524.424	504.178	437.939	385.728	485.34	443.04	413.675	434.248	463.365	434.816	408.573	429.965	534.943	555.872	391.375
EO946_RS00885	346.593	380.465	327.456	279.592	291.215	417.689	357.992	380.765	316.04	391.011	284.403	370.419	335.246	297.628	292.393	289.359	317.848	337.002	301.052	337.795	358.911	319.133	373.016	423.732	295.379	325.736	306.132	329.361	319.486	293.108	274.337	316.295	399.636	379.772	303.417	344.288	324.951	282.22	305.327	289.274	370.669	314.783	309.535	312.308	299.434	283.101	386.888	349.281	261.905
EO946_RS00890	328.291	369.994	393.205	279.592	326.386	544.389	389.729	364.9	328.868	424.353	349.129	440.975	539.513	460.988	427.74	416.925	570.812	551.537	518.978	502.765	505.854	523.168	566.716	550.456	436.567	440.646	464.999	439.452	446.178	474.739	433.591	433.136	547.986	564.147	457.935	507.679	453.705	499.748	454.509	430.547	438.249	478.811	448.357	470.188	433.759	432.864	558.718	547.119	422.013
EO946_RS00895	1951.45	1640.54	2673.8	1262.63	1555.96	3937.42	1711.25	2879.01	1840.26	4027.31	1300.41	3279.93	7504.06	5779.14	7742.72	7140.62	7259.58	6967.61	7513.57	8310.46	8147.7	8093.41	7843.88	7087.62	7908.36	7957.27	7833.59	6619.98	6268.53	6475.29	4448.67	4654.73	4446.45	4377.9	4695.47	4611.13	5477.75	5724.46	5448.14	4969.55	6331.07	7404.03	7553.59	6790.55	7221.86	6882.34	6020.54	5827.47	6043.58
EO946_RS00900	3167.38	2586.46	4177	2356.74	2582.95	6333.56	3093.71	5106.49	3032.11	6614.85	2971.52	5594.35	10699.8	8933.32	11128.5	10303.9	9946.1	9588.93	10210.3	11394.3	11413.4	10940.2	11381.3	11303.2	11398.1	11287.8	10867.2	9859	9197.14	9738.88	6685.21	7175.65	6808.95	6918.06	7111.57	6988.47	7968.75	8111.61	8178.18	8067.95	8099.42	9815.15	10256.9	9383.05	9894.38	9561.65	8863.84	8990.25	9113.31
EO946_RS00910	2159.63	2097.79	1719.79	1954.59	1990.67	1439.64	2267.28	1985.27	2207.61	1319.54	2024.16	1259.8	1280.95	1965.91	811.053	806.885	1557.21	1489.59	1363.72	1045.68	1205.94	1133.03	788.224	799.943	926.079	981.957	1189.72	638.706	748.221	620.813	742.801	803.72	1106.06	1010.05	1120.02	1146.07	1016.9	983.323	705.135	665.041	2170.77	1638.39	1517.66	1042.18	1107.25	1100.52	965.058	896.399	705.661
EO946_RS00915	395.78	399.081	402.23	477.476	399.541	282.637	247.548	194.613	218.079	85.8809	85.3208	64.0575	31.9654	24.6159	10.3319	9.33415	29.5673	33.8739	24.7132	20.9485	22.8014	38.8639	4.79455	5.94017	16.7196	6.64768	13.3877	5.45903	10.0987	8.6491	25.5738	15.3427	310.828	267.544	171.374	256.757	203.204	182.756	23.8692	12.4935	141.305	121.362	130.38	87.9984	102.61	101.452	92.9395	59.5265	62.2642
EO946_RS00920	1036.35	1094.86	1129.34	1256.25	1308.36	803.356	597.923	585.956	679.893	299.068	247.136	281.296	74.8457	76.0854	9.2987	6.22277	151.122	133.759	142.288	79.4299	85.2942	123.318	14.3837	11.8803	28.7948	15.1947	33.9155	6.36886	16.5251	9.61011	74.3964	47.2082	1018.26	930.892	499.139	755.1	585.963	645.306	131.28	64.3898	255.987	284.442	290.775	389.091	381.522	325.614	175.072	215.346	163.073
EO946_RS00925	1833.63	1873.24	2347.63	2019.7	2187.63	2547.91	2301.56	2502.47	2377.88	3342.28	2850.89	3070.12	3260.47	2829.71	3194.62	3325.03	2999.43	3111.19	3075.67	3240.91	3182.06	3110.61	3313.03	3238.38	2911.06	3034.19	3052.39	3370.04	3298.6	3319.33	3659.37	3873.44	2796.44	2636.36	2857.18	2771.81	3368.63	3417.37	4125.39	4233.39	3594.06	3936.68	4073.67	3816.72	3880.51	3676.44	4010.45	3928.75	3853.46
EO946_RS00930	734.366	712.063	593.031	902.608	866.61	434.397	464.628	384.996	572.603	110.13	171.622	129.972	33.5246	40.2805	3.09957	6.22277	40.2443	41.691	30.7043	25.3128	24.4904	42.6009	16.3015	11.8803	6.50206	6.64768	11.6027	4.54919	6.42643	4.80505	60.4471	21.2437	357.25	302.615	187.294	317.445	331.958	334.783	41.7711	21.1429	37.8861	28.4442	19.6977	110.429	97.9456	75.3647	89.6975	65.6542	42.4978
EO946_RS00935	324.86	333.925	408.676	297.465	330.606	612.611	368.148	467.495	354.524	656.737	323.631	497.606	488.836	475.534	398.811	478.116	511.678	513.321	521.225	496.655	526.121	508.968	509.181	470.264	399.412	417.854	411.449	475.845	515.951	479.544	634.694	663.276	701.381	663.348	709.846	671.07	629.757	655.818	701.157	718.859	635.871	684.557	713.807	659.126	639.912	683.113	835.375	713.443	610.783
EO946_RS00940	2853.96	3019.29	2608.05	3606.6	3493.17	2361.34	1895.33	1869.98	2131.81	782.022	840.459	765.905	146.573	203.64	19.6306	23.8539	328.525	350.031	304.048	213.85	199.301	258.595	46.9866	51.4815	37.1546	51.2821	83.0037	10.9181	21.1154	11.5321	281.311	244.303	2400.84	1963.99	1226.78	1891.83	1974.23	2227.84	462.465	246.027	808.918	806.867	832.931	1382.09	1285.42	1149.79	1018.01	1041.71	696.767
EO946_RS00985	85.7904	61.6656	91.533	63.8337	64.7144	51.515	30.4674	29.6151	48.9803	30.3109	35.3051	20.4241	19.4911	27.9726	23.7633	18.6683	25.4607	32.1368	29.2065	17.4571	21.9569	28.4006	13.4247	17.8205	26.9371	21.8424	35.7005	22.7459	32.1322	30.7523	19.7615	16.5229	37.3397	35.0713	30.9036	23.3416	22.7728	23.451	19.891	24.026	24.5747	32.2368	24.3876	28.4701	27.9845	21.2567	24.8559	18.3832	24.708
EO946_RS01000	22.8774	29.0875	18.0488	8.93672	15.4752	13.923	24.12	11.6345	6.99719	8.08291	5.88419	8.35532	20.2707	19.0214	17.5642	17.6312	17.2476	23.4512	8.23774	15.7114	16.8899	15.6951	16.3015	14.8504	17.6484	12.3457	8.92513	22.7459	14.689	7.68809	18.5991	15.3427	13.1194	16.0326	8.42825	17.5062	14.8899	8.89519	9.94549	13.4546	21.5029	20.8591	13.1318	9.49003	11.1938	11.5946	11.8876	12.2555	7.90657
EO946_RS01025	881.925	756.276	942.403	735.364	852.542	980.178	914.022	978.355	906.135	1029.56	886.551	1001.71	1513.29	1611.22	1520.85	1688.44	1388.84	1270.71	1425.88	1414.03	1366.4	1332.58	2250.56	2150.34	1549.35	1574.55	1429.81	1701.4	1731.46	1774.03	2364.41	2452.47	1075.79	1122.28	1029.18	864.805	879.382	871.729	1177.55	1240.7	808.918	789.801	877.954	881.71	936.547	851.234	1177.95	1131.88	1126.69
EO946_RS01030	1436.7	1478.81	1371.71	1791.17	1710.71	973.217	1767.11	1538.93	1798.28	1542.83	2492.94	1527.17	923.097	1111.07	1573.55	1622.07	841.846	844.243	810.294	1016.88	912.901	903.586	1651.24	1562.27	1406.3	1312.44	1170.98	1481.22	1685.56	1473.23	3584.98	3375.39	1039.46	958.949	1143.43	1107.56	1050.18	1003.54	2036.84	1907.67	1114.05	938.659	958.621	1171.59	1022.37	1183.61	2003.6	1914.48	1682.12
EO946_RS01035	199.034	159.4	268.153	205.544	249.01	342.505	342.758	422.015	320.704	694.12	465.832	648.93	712.594	543.787	971.198	951.046	787.639	833.82	802.806	861.509	863.92	831.09	416.167	492.044	946.514	1023.74	736.323	1188.25	1141.15	1127.27	607.958	600.725	426.884	568.155	923.361	745.763	881.134	921.057	1449.06	1634.73	1080.26	1311.28	1284.1	1009.39	1077.4	1060.9	417.147	431.567	1735.49
EO946_RS01040	252.796	240.845	376.446	273.208	346.081	657.165	472.245	657.878	479.307	1222.54	610.975	1169.75	1546.03	1017.08	2028.15	2024.47	1469.33	1582.52	1601.12	1759.68	1765	1544.09	828.498	902.906	2018.42	2103.52	1503.88	2207.27	2147.35	2171.88	1068.29	973.67	857.804	1014.06	1858.9	1404	1605.49	1743.46	2798.66	2942.71	1974.17	2665.22	2535.37	1935.1	2004.62	2069.63	624.64	799.231	3102.34
EO946_RS01045	425.52	435.15	587.874	559.183	679.501	910.563	1038.43	1188.83	1036.75	2289.48	1423.97	2163.1	2400.52	1810.39	4166.85	3950.42	2197.83	2365.97	2270.62	3011.35	2573.18	2370.7	1518.91	1830.56	4005.27	3989.56	2541.88	4146.13	4174.43	4169.83	2155.17	2144.43	1115.15	1435.92	2776.64	1852.15	2319.33	2372.59	5022.47	5295.34	2914.15	3165.84	3115.99	2844.42	2904.79	3067.73	1276.3	1509.17	5489.14
EO946_RS01050	2924.88	3134.47	3357.07	4155.57	4122.03	3328.99	5402.88	4868.51	5448.47	6907.86	6860.97	6828.16	9482.8	9041.86	15913.2	14388.1	9187.2	10100.5	9246.49	10947.4	9793.63	9069.5	5062.09	5823.35	15438.7	15227.9	10315.7	14807.6	15181.1	14318.1	5873.83	5524.54	3342.41	4357.86	7890.71	5861.07	8914.69	9635.92	18107.8	20227	14181.7	12795.2	12751	11683.1	11861.7	12206.2	4023.42	4972.21	22928.1
EO946_RS01055	210.472	246.662	315.853	356.192	362.963	349.467	521.754	509.803	494.468	842.643	722.775	737.125	1366.71	1087.57	2463.12	2101.22	932.19	1037.06	979.543	1523.13	1392.58	1330.34	1266.72	1206.85	2189.34	2215.58	1575.29	1823.31	2142.76	1934.51	1807.6	1884.79	402.663	462.941	727.639	556.697	641.143	621.046	1146.72	1059.07	698.332	724.379	794.473	812.692	815.281	832.876	529.539	599.642	1298.65
EO946_RS01060	967.716	1030.86	893.414	1770.75	2014.59	2131.61	1570.34	1994.79	1665.33	2008.6	1194.49	1781.54	559.004	481.128	792.456	1294.34	514.142	476.841	588.624	730.581	605.504	699.551	2329.19	2015.7	832.263	773.98	770.239	1374.76	1684.64	1402.11	4538.18	4581.56	2722.77	2273.62	1824.25	2299.15	2164.3	2208.43	1541.55	1396.39	346.094	446.574	506.512	1057.71	1066.21	1006.79	1745.32	1587.96	1318.42
EO946_RS01065	901.371	893.569	988.814	1298.38	1533.45	2873.7	1497.98	2110.07	1516.06	2398.6	1068.96	2251.3	879.437	622.11	1048.69	1767.27	704.686	717.433	844.743	1153.92	961.882	1154.71	3528.79	3079.98	1231.68	1241.22	1123.67	1914.3	2426.44	1994.1	6673.59	6697.67	4283.98	3562.24	2874.03	3677.47	3224.11	3318.72	2319.29	2078.73	463.848	745.238	703.489	1709.93	1560.6	1440.62	2642.29	2282.14	1826.42
EO946_RS01070	656.582	762.094	636.863	1178.37	1329.46	1818.34	1066.36	1523.06	1043.75	1509.48	727.678	1320.14	566.8	437.491	723.232	1015.35	483.753	491.607	635.804	689.556	605.504	758.594	2181.52	2008.77	766.314	760.685	730.968	1176.42	1524.9	1315.62	4046.47	4379.74	2766.17	2257.59	1762.44	2282.81	2000.51	2142.12	1380.43	1349.3	357.358	477.863	521.52	1112.92	992.516	917.903	1525.94	1369.11	1006.11
EO946_RS01075	557.066	467.728	712.926	831.115	984.785	2242.99	844.201	1731.42	945.786	2072.26	617.84	1596.8	772.626	588.543	1018.72	1453.02	637.339	654.896	811.043	974.98	870.676	1037.37	3070.43	2645.36	1081.2	1037.99	1025.5	1474.85	1920.59	1654.86	5247.27	5559.95	3588.65	2867.83	2563.12	3004.06	2440.2	2629.74	1904.56	1653.95	435.178	628.617	698.799	1470.95	1293.82	1228.06	2051.15	1749.9	1321.39
EO946_RS01080	385.485	381.629	474.425	584.717	637.296	1392.3	596.653	1219.51	625.082	1241.74	407.971	973.86	601.105	427.421	714.967	950.009	477.183	469.892	628.315	659.879	627.461	698.056	1888.09	1604.84	656.708	676.164	638.147	967.158	1112.69	1122.46	2982.83	3070.9	2157.63	1821.7	1524.58	1898.84	1524.9	1677.15	1184.51	1068.68	286.705	405.804	470.869	912.768	848.862	770.072	1142.29	1075.85	766.937
EO946_RS01085	485.002	507.287	470.557	889.842	1035.43	1549.63	848.009	1240.66	904.969	1370.05	594.303	1118.69	816.286	568.403	1036.29	1266.33	658.693	638.394	723.424	878.966	785.382	952.914	2471.11	2077.08	933.51	902.185	935.354	1466.66	1543.26	1552.03	3614.04	4101.22	1946.71	1535.12	1423.44	1820.64	1623	1555.85	1407.29	1310.86	391.148	591.639	591.869	1004.22	971.994	897.612	1364.91	1153.76	891.466
EO946_RS01090	25.1652	18.616	28.3623	29.3635	40.7982	58.4765	43.1621	68.7493	51.3127	74.7669	33.3437	83.5532	72.5068	46.9939	73.3564	60.1534	60.7771	59.9308	73.3908	78.5571	78.5382	64.275	93.0143	70.292	68.736	90.2185	74.0786	62.7788	65.1824	81.6859	74.3964	67.2717	79.7253	65.1324	82.4095	86.3638	42.9181	46.9019	58.6784	70.156	40.9579	49.3033	50.6512	56.9402	53.1705	42.5134	76.7292	43.7695	41.5095
EO946_RS01095	34.3162	36.0686	64.4599	24.2568	52.0529	76.5764	40.6232	80.3838	51.3127	108.109	67.6682	64.0575	90.4386	79.4421	77.4892	86.0816	64.0624	76.4335	86.8708	87.2856	70.0932	77.7279	95.891	96.0328	85.4556	106.363	82.1112	64.5985	99.1507	89.374	75.5588	99.1373	61.5601	72.1466	95.5201	95.7005	54.3045	47.7106	64.6457	73.0392	43.0058	43.6144	37.5194	47.4501	42.9095	50.2431	62.6802	60.4019	44.4745
EO946_RS01125	8567.6	8139.86	6475.64	11967.5	12589.8	8609.97	23555.1	21900.4	23233	32168	37872.6	33962.5	11040.5	14074.7	28917.9	25084	5463.37	5289.55	4654.33	13462.9	11252.9	10726.4	25518.5	23615.2	25949.7	25959.2	21350.7	18941	24506.7	19985.2	41975.8	47145.7	5514.17	6376.96	17796.7	10761.6	12790.5	11757.8	32481	23739.7	13895	8736.16	9210.08	15953.6	11157.4	16236.3	51805.1	52916.4	20614.4
EO946_RS01130	5672.46	5484.75	4420.66	7866.86	8342.53	5800.31	15865.9	15014.8	15624.7	22336.1	27395.8	23645.6	7645.18	9753.48	19791.8	16326.5	3550.53	3570.66	3152.81	9436.45	7554.02	7796.7	17974.8	16086	17755.3	17582.2	14642.6	13203.6	16140.4	13617.5	29018.1	33005.6	3841.95	4409.96	12570.3	7653.7	9068.85	8031.55	21682.2	15909.1	8614.47	5862.35	6163.5	11189.6	7855.24	11048.7	34821	36404	14608.4
EO946_RS01135	1050.07	956.398	871.497	1166.88	1017.14	807.533	1063.82	902.202	1008.76	807.281	1242.55	861.527	1301.22	1412.06	1419.6	1400.12	1114.52	1151.71	1034.96	1309.28	1191.58	1171.15	1376.04	1245.46	1227.03	1243.12	1257.55	1440.27	1387.19	1428.06	1095.02	1125.92	692.299	689.401	752.923	713.085	1016.9	1005.16	1429.17	1412.73	1016.78	912.111	928.605	980.924	1128.71	1097.62	1134.73	1189.65	1176.1
EO946_RS01140	2331.21	2552.72	2272.85	2443.55	2674.39	2174.77	2365.03	2197.86	2243.76	2031.84	2530.2	2073.98	2644.55	2880.06	2840.24	2948.55	2415.48	2285.19	2367.98	2466.69	2601.05	2516.44	2783.72	2791.88	2501.43	2480.53	2507.07	2977.9	2875.37	3179.02	2392.31	2576.39	1993.13	1938.94	1936.62	1995.7	2405.16	2449.41	2844.41	3146.45	2358.15	2250.88	2314.01	2371.64	2330.17	2570.13	2683.36	2683.07	2565.68
EO946_RS01145	2916.87	3021.61	2648.01	2914.65	2746.14	2528.41	2806.81	2283.53	2608.78	2189.46	2737.13	2326.49	2352.18	2846.49	1823.58	2061.81	2596.17	2473.67	2484.8	2103.58	2214.27	2153.21	1959.05	1872.14	1793.64	1821.46	1934.97	2154.5	1946.29	2067.13	1665.78	1805.72	2081.94	2129.33	2039.64	2054.06	2297.43	2236.74	2102.48	2166.19	2807.66	2488.87	2557.89	2265.53	2443.04	2325.68	2063.04	2097.43	2151.58
EO946_RS01150	862.479	884.261	749.024	947.292	958.055	758.803	1236.47	1019.61	1015.76	953.783	1583.83	1020.28	1070.45	1027.15	1832.88	1439.53	673.476	648.816	542.193	903.406	830.985	1011.21	1728.91	1648.4	1405.37	1370.37	1199.54	1512.15	1467.98	1449.2	1303.1	1581.48	632.757	486.99	1021.69	728.257	641.143	474.68	781.716	813.041	616.416	537.595	508.388	529.716	540.1	675.383	744.597	813.237	708.626
EO946_RS01155	15281	15956.3	17285.6	19958.2	19380.6	22954.8	23716.3	24476.9	22197.4	27106	28613.8	28767.4	28149	28518.6	46531.7	43542.8	17862.7	17563.2	18485.5	27875.5	24900.8	24961.9	47160.2	43111.8	38228.4	38657.2	33057.8	36848.4	38795.5	39185.2	35688.2	41663.6	18301.5	15763	30337	21979.6	18176.2	16119.7	23465.4	20552.8	17125.5	17263.7	17869.6	17208.9	15810.3	21335	24261.5	24082	19822.8
EO946_RS01160	88.0781	54.6846	65.7491	165.968	153.345	72.3995	105.366	85.6722	99.1268	49.5078	36.2858	50.1319	681.408	495.674	1299.75	980.086	296.494	296.18	290.568	1068.38	506.698	656.203	746.032	606.888	1323.63	888.89	494.452	1579.48	896.947	1539.54	176.691	212.437	48.4407	64.1304	387.699	131.88	268.019	202.972	564.904	659.275	24.5747	33.1849	30.0155	135.449	149.251	211.601	70.245	177.704	1461.73
EO946_RS01165	173.869	157.073	224.32	344.702	436.119	384.274	316.099	296.151	353.358	306.14	219.676	265.514	2685.87	1357.23	4742.34	3878.86	1085.78	1170.82	1088.13	4412.29	1996.39	2674.88	2996.59	2461.21	4770.65	3033.24	1759.14	6448.02	3663.07	6289.81	705.603	843.847	260.369	348.709	1795.22	623.22	1174.55	893.563	2496.32	2550.6	149.496	220.917	228.868	727.281	653.904	969.112	391.211	779.972	6012.95
EO946_RS01175	28.5968	17.4525	29.6515	49.7903	64.7144	15.3153	26.659	16.9229	40.8169	19.1969	12.7491	17.639	170.742	92.869	284.127	212.611	103.485	71.2222	77.8841	254.874	120.763	143.498	157.261	120.784	273.086	150.048	102.639	339.369	223.089	345.003	43.0104	30.6854	17.1561	22.0448	114.25	47.8502	67.4427	69.5442	160.122	179.715	18.4311	17.0665	17.8217	56.0774	53.1705	71.4998	34.5822	49.8972	425.966
EO946_RS01180	69.7762	40.7226	48.9895	94.4739	88.6306	48.7304	58.3958	51.8264	64.1409	22.228	32.3631	21.3525	193.351	126.436	327.521	236.465	123.197	125.942	92.8618	219.087	119.919	158.445	125.617	108.903	296.308	190.883	118.704	402.148	233.188	383.443	43.0104	48.3884	36.3305	31.0631	100.202	49.0173	100.726	72.7789	187.97	213.351	29.6945	26.5479	13.1318	74.1948	47.5736	73.4322	32.4208	63.0281	545.553
EO946_RS01190	53.762	67.4831	73.4842	40.8536	57.6802	45.9458	58.3958	34.9035	41.9831	30.3109	45.1121	43.6334	37.4229	51.4696	42.3608	35.2623	50.9214	42.5596	43.4354	41.8971	51.5143	44.0956	34.5208	32.671	55.7319	37.0371	44.6257	33.664	37.6405	32.6744	32.5484	27.1447	65.5968	37.0754	52.4424	32.6782	30.6558	33.1548	36.7983	46.13	93.1792	102.399	118.186	45.7247	48.5064	33.8175	36.7435	43.7695	40.5212
EO946_RS01195	110.956	122.168	145.679	107.241	78.7828	91.8917	119.331	123.749	123.617	90.9327	106.896	90.9802	46.7786	63.7775	42.3608	45.6336	70.6329	62.5365	51.6731	59.3542	48.9808	57.5485	38.3564	75.2422	48.301	40.8358	43.7331	27.2951	42.2309	41.3235	55.7973	57.8301	101.927	88.1792	81.473	74.693	55.1804	71.9702	70.613	73.0392	93.1792	110.932	77.8528	72.4693	59.7002	51.2093	65.9222	88.4144	60.2876
EO946_RS01200	90.3659	115.187	103.136	91.9205	81.5964	87.7148	90.1327	77.2108	76.969	71.7358	90.2243	77.983	42.8804	44.7561	42.3608	50.8193	45.9935	68.6165	46.4309	38.4057	31.2464	41.1061	21.096	51.4815	48.301	47.4834	36.593	45.4919	45.9031	26.9083	51.1475	46.028	72.6611	84.1711	47.7601	64.1893	51.6768	60.649	37.7929	47.091	84.9876	70.1624	75.0388	45.7247	43.8423	43.4796	56.196	60.4019	53.3693
EO946_RS01205	129.258	138.457	134.077	148.094	173.041	107.207	199.308	209.421	226.242	164.689	188.294	142.969	84.9811	149.933	82.6551	103.713	95.2723	94.6733	90.6152	91.6499	98.8061	79.97	87.2608	116.823	92.8865	100.665	104.424	79.1559	105.577	92.257	89.5081	123.922	94.8631	123.251	139.534	134.214	112.988	108.36	99.4549	98.9873	82.9397	62.5773	72.2249	86.273	75.5581	90.8241	149.136	149.692	88.9489
EO946_RS01210	20542.8	22201.9	24561.8	16727	18293.1	22670.8	18870.7	17663.3	16768.8	16163.8	14519.2	13577.4	15022.9	19890.7	2506.52	1906.24	23208.7	23018.7	23573.4	12996	17150	15328.8	3243.99	4862.03	4900.69	6490.04	9512.4	676.009	996.097	626.579	2417.88	3179.47	27215.6	26379.6	19869.1	22726.5	10869.7	12826.1	1516.69	616.989	26148.5	26307.1	25911.8	13703.6	14354.2	15134.8	4038.55	4088.07	4025.43
EO946_RS01215	10258.2	12015.5	13934.9	8515.41	9963.21	16250.9	10498.6	10342	8689.34	12023.3	9378.42	10093.2	9801.67	11741.8	1661.37	1254.92	14978.3	14785.5	16064.3	9082.94	11809.4	10825.8	2310.97	3502.72	3290.97	4361.83	6401.1	494.042	627.036	425.728	1770.4	2091.32	20308.8	20234.1	15165.2	17502.7	7985.39	9169.33	1089.03	506.469	16937.1	20157.5	19903.1	10146.6	10845.8	11017.7	2926.51	2942.18	2849.33
EO946_RS01220	7586.16	8407.46	8952.19	5041.58	6251.97	8696.3	6611.42	5944.17	5616.41	6227.88	5098.65	5076.32	5558.85	6489.64	930.903	663.762	9458.24	9102.54	9639.66	4840.86	6565.12	5878.17	1096.03	1534.54	1646.88	2303.9	3279.09	240.197	358.962	223.915	895.081	1048.02	11710.5	11932.3	8372.06	9537.37	4782.3	5606.4	576.839	232.572	14140.7	12258.5	11962.1	6297.93	6524.11	6595.37	1469.74	1506.55	1681.13
EO946_RS01225	1557.95	1761.54	2127.18	1053.26	1323.83	2488.04	1451.01	1467	1250.16	1767.13	1096.42	1358.2	1680.13	1696.26	266.563	198.091	2775.22	2744.66	2930.39	1527.5	2016.66	1869.95	308.769	471.254	506.232	650.523	1064.77	75.5165	107.413	69.1928	298.748	318.656	3665.35	3691.5	2557.5	2995.89	1576.58	1779.04	173.052	67.2729	3503.95	4154.75	3822.29	2063.65	2167.86	2083.16	491.715	476.212	516.892
EO946_RS01230	1244.53	1285.67	1788.12	755.791	962.275	2882.06	1217.43	1611.91	960.947	1993.45	975.795	1574.51	1825.92	1670.52	241.766	203.277	2933.73	2950.51	3041.97	1671.52	2163.6	2085.95	346.167	451.453	545.244	717	1073.69	85.5247	106.495	78.8029	296.423	352.882	4107.37	4083.3	2831.89	3329.68	1647.53	1767.72	174.046	93.221	3485.52	4826.98	4444.17	2216.35	2316.18	2291.86	449.568	488.467	513.927
EO946_RS01235	5242.36	5093.81	7037.73	2683.57	3823.78	9448.14	4770.69	5836.29	4037.38	7061.43	2951.9	5503.37	5736.61	6160.68	814.153	679.319	9902.57	9735.72	10282.2	5410.84	7119.95	6450.67	1096.99	1604.84	1637.59	2283.95	3454.03	284.779	356.208	204.695	1063.64	1214.43	13125.4	13267	9171.81	10873.7	5118.64	6110.19	626.566	246.027	14187.8	15814	15191.6	7352.18	7679.87	7951.94	1695.61	1597.59	1825.43
EO946_RS01240	9721.77	10038.7	10066.1	5805.04	7114.36	10619.1	8577.84	7954.82	7306.23	7549.44	6380.42	6506.01	5371.74	6950.63	759.394	569.383	9634.82	9431.72	10067.3	4853.95	6459.56	5796.71	1022.2	1472.17	1494.54	2037.99	3049.72	252.935	336.011	236.409	906.706	1136.54	11939.6	12258.9	8335.54	9845.48	5076.59	5785.11	543.024	244.105	20155.4	15320	14721.7	6647.33	7370.18	7842.76	1578.89	1665.87	1727.59
EO946_RS01245	6688.22	7341.7	8147.73	3449.57	4539.86	9478.77	5758.34	5533.79	4627.47	6302.65	3780.59	5496.88	5478.55	6391.18	727.365	608.794	9097.68	8961.83	9195.57	4640.98	6413.11	5725.7	1061.51	1471.18	1554.92	1958.22	3081.85	249.296	357.126	221.993	983.427	1203.81	11900.3	12098.6	8004.96	9869.99	5028.42	5820.69	549.986	274.858	13464.9	13486.3	12872	6432.51	6901.9	6892.97	1576.73	1552.94	1647.53
EO946_RS01250	4289.52	4818.06	5061.39	2483.13	2844.62	5287.95	4062.32	3472.37	3091.59	3737.34	2514.51	3399.69	2819.19	3805.39	406.043	334.992	4893.38	4841.37	4875.25	2508.59	3263.98	2899.1	548.497	797.963	705.009	1006.65	1629.73	109.181	180.858	118.204	534.724	581.842	6223.62	6347.9	4415.46	5326.55	2702.09	2976.66	304.332	142.234	8878.65	7634.42	7111.8	3520.8	3829.21	3958.58	867.796	853.505	907.279
EO946_RS01255	7862.97	8689.03	9253.86	4021.52	4508.91	9033.23	6531.45	6055.23	5418.15	5944.98	4130.7	5489.45	4765.96	6403.48	683.971	568.346	8452.13	8269.59	8317.13	4078.86	5438.56	5058.29	927.266	1345.45	1266.97	1731.25	2763.22	224.73	389.258	225.838	936.929	986.652	10339.1	10260.9	7452.44	8788.1	4564.2	5173.77	488.324	261.403	13282.6	11933.3	11398.4	5523.2	6030.65	6451.41	1504.32	1463.65	1544.75
EO946_RS01260	2152.77	2214.14	2412.09	1283.06	1465.92	2361.34	1795.04	1655.27	1555.71	1455.93	976.776	1333.14	1102.41	1341.57	113.651	134.827	2159.23	2114.95	1907.41	1016	1362.17	1337.07	233.015	297.999	302.81	416.905	675.632	67.328	92.7243	56.6996	223.189	258.465	2469.47	2200.47	1761.5	2107.74	1202.58	1159.61	130.286	65.3508	3299.16	2694.61	2480.03	1319.11	1486.91	1600.05	307.997	323.894	332.076
EO946_RS01265	1791.3	1790.63	1704.32	958.782	1153.6	1726.45	1481.48	1399.31	1134.71	1141.71	866.937	1005.42	866.183	1075.27	127.082	114.084	1650.84	1545.17	1480.55	724.471	993.973	982.809	181.234	272.258	241.505	324.787	473.924	46.4017	83.5436	54.7776	194.128	200.635	2001.21	1830.72	1481.5	1652.58	837.34	857.982	107.411	52.8573	2795.38	2173.14	2013.85	989.551	1148.3	1188.44	247.479	281.875	277.718
EO946_RS01270	8055.15	8827.49	8150.3	5849.72	6534.75	8424.8	7486.09	6576.66	6087.55	5998.53	5601.75	5201.65	3538.8	5158.14	575.486	490.561	6292.08	6140.74	6262.18	3005.24	4123.68	3724.21	846.718	1212.79	1042.19	1363.72	2009.05	247.476	375.487	232.565	827.66	974.85	8419.6	8264.8	6058.04	7161.2	3487.75	3732.75	450.531	301.767	10130.9	9167.57	8624.77	4421.49	4817.99	4968.27	1255.76	1286.82	1308.54
EO946_RS01275	1481.31	1613.78	1437.45	1668.61	1823.26	1376.98	1721.41	1437.39	1642.01	1423.6	1685.82	1240.3	694.662	949.949	439.105	468.782	993.788	963.236	995.269	624.092	727.112	756.352	573.428	608.868	480.223	563.154	591.736	398.509	485.655	370.95	766.05	821.423	1278.63	1248.54	1031.99	1207.93	621.874	657.436	398.814	403.638	1573.81	1436.43	1273.78	854.965	824.609	938.193	558.718	470.96	532.705
EO946_RS01280	239.069	268.769	295.226	420.026	329.199	222.768	214.541	210.479	216.913	131.347	178.487	125.33	155.149	181.262	245.899	184.609	128.125	127.679	109.337	148.386	161.299	147.982	231.097	233.647	192.275	207.028	190.998	205.623	235.024	213.344	283.636	292.691	188.717	209.426	154.518	186.733	145.396	144.749	179.019	188.364	104.443	95.7622	86.2946	119.919	110.072	106.283	180.476	179.455	154.178
EO946_RS01285	912.81	848.193	1271.15	496.626	640.11	1471.66	827.697	912.779	663.566	849.716	434.449	618.294	840.455	986.873	118.817	106.824	947.795	796.472	870.954	505.384	747.38	667.413	108.357	150.484	251.723	278.253	575.671	47.3116	66.1005	52.8556	67.4217	68.4519	1700.47	1787.63	597.469	1066.71	472.975	561.206	66.6348	44.2079	1420.21	1505.65	1377.9	442.58	412.305	529.485	197.767	190.835	121.564
EO946_RS01290	265.378	278.077	278.467	220.865	220.873	144.799	293.249	294.035	264.727	604.198	613.917	446.546	340.704	497.912	238.667	187.72	699.758	639.262	678.491	384.057	464.473	394.618	120.823	151.474	268.442	262.109	290.959	160.131	211.154	169.138	142.981	128.642	128.166	136.277	116.123	117.875	152.403	165.774	118.351	103.793	613.344	592.588	462.427	269.172	271.449	224.162	136.167	140.938	208.536
EO946_RS01295	3465.93	2992.53	2659.61	3841.51	3842.07	3175.83	4425.39	4208.52	4699.78	4023.27	5603.71	4262.14	3809.33	4529.32	5063.66	5046.66	3222.83	3187.63	3144.57	3868.5	3835.7	3680.12	5274.96	5018.46	4690.77	4766.39	4054.69	5045.05	5476.24	5306.7	5074.07	5456.09	2267.63	2259.59	2863.73	2432.19	2552.31	2434.05	3934.44	4113.26	2116.5	1869.73	1905.99	2069.69	2160.4	2358.53	3238.83	3087.5	2946.19
EO946_RS01300	93.7975	80.2816	58.0139	84.2605	67.5281	51.515	44.4316	26.442	40.8169	19.1969	9.80699	14.8539	7.01679	8.95123	8.26551	8.29702	13.141	10.4228	8.98663	15.7114	6.75597	11.9581	2.87673	4.95014	11.1464	7.59735	5.35508	6.36886	9.18062	9.61011	13.9493	9.44165	37.3397	39.0794	20.6024	39.6807	44.6698	28.3029	4.97275	3.84417	7.16763	3.79256	8.44187	11.2155	9.32816	5.79728	6.48415	1.75078	4.94161
EO946_RS01305	170.437	161.727	88.9546	172.351	185.702	91.8917	73.6295	50.7687	107.29	38.3938	32.3631	24.1376	10.915	8.95123	3.09957	0	14.7836	9.55419	10.4844	7.85571	5.06698	14.9477	5.75346	1.98006	8.35979	4.74834	7.1401	9.09838	3.67225	6.72707	5.81222	11.8021	70.6427	52.1059	34.6495	64.1893	41.1663	43.6673	5.9673	7.68833	9.21553	5.68884	3.75194	15.5291	13.9922	11.5946	4.32277	7.00312	3.95329
EO946_RS01310	578.799	635.272	471.846	702.171	554.293	380.097	638.546	555.283	686.89	433.446	799.269	436.334	258.841	339.028	236.6	218.834	312.099	284.889	283.079	239.163	242.371	237.668	256.988	321.759	240.576	245.964	258.829	182.877	209.318	158.567	252.25	271.447	306.791	328.668	353.05	333.785	227.728	257.152	218.801	172.988	289.777	263.583	261.698	218.271	202.421	222.229	255.043	265.243	174.933
EO946_RS01315	525.037	517.758	350.662	408.536	365.777	353.644	411.31	284.516	389.51	277.85	368.743	898.662	120.065	105.177	198.372	115.121	220.933	159.816	161.01	123.073	129.208	132.287	222.467	221.766	140.259	150.997	122.274	177.418	112.004	293.108	788.137	508.669	406.7	408.831	197.596	341.954	194.445	263.621	129.291	130.702	728.027	532.855	456.799	270.034	590.472	771.038	223.703	266.118	260.917
EO946_RS01320	862.479	478.199	232.055	306.402	250.417	242.26	404.962	393.458	487.471	279.871	193.198	1218.02	87.32	89.5123	189.074	91.2672	243.93	154.604	152.773	114.344	109.785	90.4334	221.508	205.926	123.539	112.061	112.457	148.304	85.3798	338.276	768.375	475.623	133.212	134.273	176.993	162.224	118.244	236.127	153.161	211.429	1492.92	840.052	740.07	471.051	1157.62	1531.45	279.899	343.153	551.483
EO946_RS01325	3477.37	3092.59	3172.71	4246.22	3998.23	3881.73	4556.14	4673.89	4614.64	4706.27	5861.64	4495.16	8174.55	7794.28	11019	10528.9	5700.73	5565.75	5888.49	8707.61	8211.04	7679.36	9329.24	8904.32	10916	10805.3	9268.75	9002.84	9352.3	9088.28	6093.53	6340.07	3122.41	3158.42	4626.17	3677.47	4739.38	4454.07	7037.43	6717.68	4195.11	4431.61	4720.88	4602.66	5135.15	5008.85	6605.19	6948.84	6759.13
EO946_RS01330	160.142	188.487	297.805	71.4937	95.6648	155.937	110.444	123.749	100.293	187.928	160.835	169.892	392.16	274.131	170.476	160.755	493.609	475.104	471.049	375.328	320.909	395.366	157.261	146.524	203.422	233.619	265.969	151.943	145.054	106.672	72.0715	100.318	475.325	453.923	206.024	262.593	280.281	279.794	148.188	147.039	292.849	336.59	326.419	277.799	222.01	217.398	167.507	164.573	213.477
EO946_RS01335	147.559	155.909	344.216	74.0471	59.0871	105.815	83.7853	81.4415	85.1324	114.171	63.7454	95.6221	357.856	258.467	131.215	121.344	502.643	502.029	556.422	404.132	316.686	375.934	87.2608	81.1824	185.773	217.474	243.656	152.853	112.004	86.491	39.5231	43.6676	466.242	483.984	214.452	232.249	241.743	209.441	82.5476	102.831	294.897	329.953	295.465	226.898	208.018	193.243	77.8098	74.4081	168.015
EO946_RS01345	1150.74	998.284	877.943	1141.35	1034.02	730.957	492.556	401.919	525.955	87.9017	117.684	81.6965	34.3043	34.686	9.2987	4.14851	80.4886	68.6165	51.6731	27.9314	32.9354	41.8535	7.67128	6.9302	12.0753	5.69801	8.92513	3.63935	5.50837	2.88303	40.6855	27.1447	556.059	439.894	239.737	393.306	194.445	266.856	10.94	12.4935	47.1016	30.3405	30.9535	74.1948	72.7596	52.1755	32.4208	28.0125	27.673
EO946_RS01350	648.575	621.31	642.02	500.456	489.579	614.004	337.68	325.766	305.544	195	126.51	198.671	146.573	85.0367	134.315	125.492	139.623	142.444	149.777	137.038	134.275	137.519	162.056	191.076	133.757	134.853	124.059	151.033	156.071	123.009	117.407	102.678	760.923	678.379	418.603	612.716	372.248	423.735	139.237	171.065	72.7003	118.518	135.07	225.172	196.824	177.783	193.444	170.701	196.676
EO946_RS01355	187.595	191.978	283.623	107.241	106.919	311.875	175.187	160.768	117.786	195	114.742	169.892	222.198	170.073	251.065	261.356	192.187	199.769	205.944	217.341	200.99	218.236	323.153	326.71	219.212	233.619	217.773	268.402	289.19	206.617	198.778	204.176	561.105	454.925	348.368	472.667	327.579	384.919	281.457	280.624	139.257	201.954	192.287	276.074	221.077	216.432	319.885	302.885	240.162
EO946_RS01360	51.4742	65.1561	63.1707	44.6836	39.3914	47.3381	44.4316	39.1342	52.4789	14.1451	33.3437	18.5674	21.0504	36.9238	13.4315	10.3713	32.8525	36.4796	29.2065	21.8214	23.6459	17.9372	8.63019	11.8803	13.933	12.3457	18.7428	16.3771	12.8529	19.2202	12.7869	12.9823	37.3397	30.0611	21.5389	38.5136	21.897	24.2596	12.9291	13.4546	32.7663	36.0293	24.3876	22.431	15.8579	21.2567	29.1787	21.0094	12.8482
EO946_RS01365	62.9129	80.2816	76.0626	56.1736	57.6802	25.0614	54.5874	45.4803	64.1409	34.3524	50.0156	28.7795	37.4229	53.7074	26.8629	26.9653	68.9903	76.4335	45.682	49.7528	42.2248	27.6532	25.8906	27.7208	28.7948	34.1881	41.0556	32.7542	23.8696	20.1812	18.5991	27.1447	52.4774	27.055	37.4589	42.0148	38.5387	32.3462	20.8855	23.065	51.1974	35.0812	66.5969	51.7638	36.3798	34.7837	27.0173	30.6386	35.5796
EO946_RS01370	32.0284	22.1065	36.0975	40.8536	36.5777	57.0842	41.8927	42.3073	50.1465	77.798	28.4403	44.5617	72.5068	66.0153	55.7922	43.5594	68.9903	59.9308	68.1486	58.4814	73.4712	62.7802	90.1375	69.302	64.0917	63.6278	55.3358	69.1477	63.3463	66.3097	83.6959	112.12	60.5509	69.1405	90.8378	75.8601	63.9392	60.649	87.5203	75.9223	56.3171	77.7475	60.031	69.0184	71.8268	58.939	76.7292	83.162	69.1825
EO946_RS01375	60.6252	46.5401	67.0383	70.2171	81.5964	97.4609	85.0548	127.979	118.952	137.409	121.607	125.33	76.405	73.8476	114.684	103.713	79.6673	68.6165	71.1442	89.9042	79.3827	96.4125	118.905	117.813	86.3845	111.111	93.7139	106.451	102.823	100.906	175.529	162.868	102.937	88.1792	133.915	106.204	63.9392	79.2481	113.379	115.325	48.1255	66.3698	64.721	81.0966	74.6253	79.2295	137.248	113.801	84.9956
EO946_RS01380	247.076	218.738	364.843	154.478	216.653	458.066	243.739	291.92	213.414	436.477	273.615	388.987	613.579	493.436	446.338	432.482	635.696	610.6	682.984	591.796	570.88	605.381	430.551	445.513	473.721	497.626	504.27	510.419	439.752	430.533	316.185	370.585	509.637	526.069	463.554	479.669	397.649	412.414	422.683	422.858	413.675	524.322	570.295	423.6	466.408	436.729	283.141	330.897	390.387
EO946_RS01385	1662.05	1562.58	2644.14	1243.48	1474.36	3004.58	1429.43	2175.65	1422.76	3008.86	1206.26	2515.88	2338.15	1984.93	4284.64	3832.19	1640.98	1738.86	1783.85	2964.22	2536.87	2666.66	5360.31	5086.77	4016.41	3949.67	3371.02	3770.37	4116.59	3978.58	7895.31	8457.36	4703.8	4077.29	3591.37	3809.35	3160.17	3156.99	5949.39	4850.38	2076.57	2496.45	2646.99	3280.96	3220.08	3671.61	6265.85	6077.83	4925.79
EO946_RS01390	185.307	162.89	344.216	84.2605	84.4101	460.851	185.343	222.113	120.118	426.374	137.298	336.998	454.532	297.628	886.476	751.918	277.604	316.157	266.603	558.628	462.784	537.369	1093.16	1086.06	774.674	761.634	648.857	717.862	850.125	809.171	1324.02	1593.28	811.382	752.53	582.485	665.235	624.502	559.589	1120.86	1090.78	273.394	390.634	382.698	574.578	509.317	604.85	1115.27	1110.87	1028.84
EO946_RS01395	46.8987	26.7605	63.1707	43.4069	50.6461	86.3225	83.7853	105.768	73.4704	163.679	149.066	150.396	191.012	175.668	209.737	227.131	203.686	219.746	211.186	183.3	222.947	210.015	220.549	180.185	225.714	201.33	193.675	211.992	242.368	198.929	204.59	213.617	98.8998	82.167	122.678	107.371	127.002	133.428	125.313	144.156	167.927	207.643	184.783	150.978	152.982	141.067	161.023	161.072	169.003
EO946_RS01400	326.003	250.153	295.226	324.275	385.473	321.621	322.447	349.035	355.69	328.368	314.804	270.156	597.206	551.619	623.013	578.717	546.994	550.669	534.704	528.951	572.569	494.02	513.017	535.606	571.252	548.909	536.4	545.903	508.606	525.673	384.769	460.28	324.956	302.615	258.466	281.266	299.551	300.819	341.13	323.871	434.154	428.559	411.775	347.68	348.873	376.823	364.193	299.383	326.146
EO946_RS01405	162.43	141.947	136.655	144.264	173.041	116.953	143.451	139.614	145.775	111.14	178.487	133.685	243.249	229.375	267.596	248.911	235.717	216.272	242.639	220.833	236.459	218.236	269.454	265.328	223.857	211.776	222.236	256.574	228.597	272.927	191.803	200.635	116.056	120.244	115.186	115.541	135.761	146.366	150.177	129.741	215.029	208.591	196.039	153.566	154.847	148.797	145.893	145.315	142.318
EO946_RS01410	136.121	129.149	116.028	128.944	105.513	132.268	96.4801	131.153	96.7944	124.275	138.278	124.402	300.162	293.153	307.89	294.544	368.769	330.922	372.196	326.448	302.33	292.974	286.714	223.747	274.015	278.253	283.819	303.886	301.124	277.732	255.738	228.96	127.157	125.255	120.805	119.042	191.817	168.2	172.057	175.871	237.556	319.523	265.45	188.938	213.615	202.905	172.911	132.184	155.166
EO946_RS01415	16.0142	13.962	20.6272	21.7035	21.1025	13.923	25.3895	15.8652	15.1606	11.114	13.7298	10.2121	24.9486	20.1403	26.8629	15.5569	22.1754	26.9254	25.4621	21.8214	17.7344	28.4006	16.3015	18.8105	24.1505	16.1444	16.9577	24.5656	27.5419	22.1032	12.7869	27.1447	14.1285	13.0265	7.49177	5.83539	16.6417	8.89519	13.9237	13.4546	25.5987	26.5479	16.8837	12.0782	21.4548	15.4594	14.049	14.8816	8.89489
EO946_RS01420	895.652	840.048	1382.02	457.049	588.057	1683.29	750.26	858.837	590.096	1715.6	932.644	1561.52	1589.69	1409.82	896.808	742.583	1447.97	1468.74	1568.17	1675.01	1710.95	1565.77	768.087	723.711	1174.09	1357.08	1363.76	617.78	547.165	584.294	478.927	619.608	1898.27	2044.15	1793.34	1801.97	1227.98	1360.16	758.841	542.028	2859.88	3275.82	3124.43	1562.4	1325.53	1688.94	1629.68	1812.93	955.707
EO946_RS01425	2759.02	2612.06	2382.44	2430.79	2227.02	1867.07	2833.47	2332.19	2735.9	2042.96	3262.78	2144.53	4277.9	5662.77	4984.1	4798.79	4003.9	3984.1	3615.62	4098.06	3977.58	3769.8	4770.58	4670.96	4625.75	4498.58	4272.46	4250.76	4620.61	4295.72	4772.99	5046.56	1552.12	1666.39	1680.97	1567.39	1836.72	1745.08	2229.78	2189.25	3453.77	2471.8	2487.54	1949.77	1737.84	2002.96	2394.81	2565.77	2139.72
EO946_RS01430	13.7265	17.4525	34.8083	6.38337	22.5094	22.2768	7.61685	16.9229	17.493	15.1555	7.84559	15.7823	10.1354	7.83232	15.4978	15.5569	9.85575	15.6341	8.98663	14.8386	9.28946	11.9581	14.3837	17.8205	13.0041	16.1444	19.6353	28.205	14.689	29.7913	65.0968	38.9468	53.4866	29.0591	29.0306	28.0099	22.7728	19.4077	8.95094	18.2598	10.2395	11.3777	10.3178	9.49003	12.1266	11.5946	29.1787	23.6355	13.8365
EO946_RS01440	130.401	95.4071	128.92	86.8138	98.4785	93.284	123.139	131.153	102.625	127.306	141.221	128.115	102.133	189.095	229.368	252.022	160.156	183.267	172.993	126.564	168.055	124.066	139.042	198.996	188.56	224.122	174.933	193.795	264.402	203.734	449.866	396.549	77.707	110.224	86.1554	91.0322	134.885	149.601	169.073	212.39	162.808	152.651	150.078	153.566	145.519	111.115	331.773	314.265	195.688
EO946_RS01445	68.6323	63.9926	72.195	58.727	73.1554	104.422	44.4316	69.807	50.1465	83.8602	79.4366	62.2008	153.59	119.723	150.846	145.198	132.231	127.679	168.499	129.183	143.564	142.75	137.124	128.704	153.263	159.544	147.265	147.394	144.136	144.152	166.229	171.13	102.937	130.265	90.8378	119.042	125.251	109.168	173.052	150.884	108.538	145.065	136.946	118.194	126.863	136.236	144.813	122.555	157.143
EO946_RS01450	48.0426	33.7415	30.9407	57.4503	59.0871	45.9458	50.779	40.1919	44.3155	49.5078	49.0349	37.1348	76.405	66.0153	73.3564	78.8217	58.3132	58.1937	52.422	51.4985	65.8707	58.2959	64.247	55.4416	60.3763	73.1245	58.9059	83.7051	61.5102	76.8809	95.3204	93.2363	54.4958	32.0652	44.0142	38.5136	60.4356	57.4144	75.5857	76.8833	29.6945	54.9921	53.4652	50.9011	42.9095	57.0066	51.8732	56.9003	48.4277
EO946_RS01460	1087.82	1282.18	1376.86	1247.31	1305.54	1981.24	1908.02	2269.78	1702.65	2411.74	2311.51	2349.7	4274.78	3877	4923.15	4830.94	3241.72	3349.18	3311.57	4702.95	4325.51	4482.81	8032.79	7942.01	5147.77	5288.7	4867.77	5227.93	5625.88	5245.2	6682.89	7081.24	1811.48	1488.02	3303.87	2951.54	3213.6	2630.55	4743.01	5029.13	1718.18	2199.69	2139.54	2621.84	2441.18	2861.92	5885.45	5832.72	4489.94
EO946_RS01465	336.298	322.29	413.832	367.682	313.724	470.597	338.95	384.996	334.699	306.14	331.476	282.224	226.096	230.494	282.061	313.213	597.094	555.012	596.113	347.397	295.574	301.195	296.303	340.57	262.869	245.964	249.011	331.181	313.059	306.562	225.514	250.204	550.004	470.957	346.495	413.146	405.532	422.926	464.454	451.69	800.727	1012.61	995.202	578.029	658.568	579.728	78.8905	96.2929	531.717
EO946_RS01470	236.781	269.932	306.829	252.781	240.569	186.568	194.23	199.902	205.251	147.513	190.256	129.043	183.996	221.543	84.7215	119.27	280.889	272.729	294.312	180.681	197.612	147.982	108.357	136.624	129.112	123.457	132.092	128.287	117.512	109.555	76.7213	83.7946	262.387	237.483	165.756	183.231	190.942	178.713	149.182	131.663	195.574	218.072	204.481	169.958	194.026	178.75	100.504	104.171	185.804
EO946_RS01490	56.0497	40.7226	46.4111	56.1736	29.5435	40.3767	50.779	27.4997	27.9887	46.4767	26.4789	33.4213	53.7954	55.9452	72.3232	49.7821	59.9558	39.9539	60.6598	54.9899	57.4258	53.0642	61.3702	59.4017	60.3763	64.5775	53.5508	69.1477	67.0185	73.0368	53.4724	71.9926	62.5693	40.0815	25.2847	39.6807	44.6698	47.7106	62.6566	53.8183	47.1016	48.3552	59.0931	43.1365	51.3049	50.2431	49.7118	51.648	52.381
EO946_RS01495	94.9414	108.206	108.293	134.051	104.106	103.03	102.827	61.3455	78.1352	60.6218	81.398	48.2752	56.1343	66.0153	49.5931	52.8935	56.6706	52.9823	68.1486	55.8628	44.7583	56.8011	59.4524	50.4915	58.5185	58.8795	41.0556	47.3116	42.2309	71.1148	59.2846	57.8301	89.8172	90.1833	70.2354	73.526	84.9602	79.2481	65.6402	51.8963	45.0537	47.407	72.2249	60.3911	55.0361	50.2431	54.0346	64.7788	61.2759
EO946_RS01500	33.1723	31.4145	47.7003	42.1302	53.4597	87.7148	107.905	111.057	101.459	276.84	213.792	338.855	245.587	134.268	1029.06	1038.16	94.451	89.462	82.3774	345.651	215.347	286.248	1041.38	895.976	727.302	652.422	466.784	1091.81	1136.56	1330.04	925.305	1140.08	84.7713	72.1466	254.72	184.398	301.302	206.207	1368.5	1557.85	134.137	143.169	175.403	330.426	291.971	386.485	824.568	924.412	882.571
EO946_RS01505	24.0213	26.7605	32.2299	30.6402	23.9162	111.384	87.5937	133.268	73.4704	363.731	162.796	409.411	383.584	166.717	1321.45	1453.02	102.664	118.125	104.095	482.689	297.263	371.45	1398.09	1198.92	1044.97	892.689	626.544	1651.36	1490.93	1651.02	1340.3	1579.12	141.285	109.222	369.906	252.089	413.415	316.992	2062.7	2191.18	147.448	182.991	180.093	454.659	462.677	574.897	1154.18	1210.66	1232.44
EO946_RS01510	110.956	100.061	77.3518	177.458	181.482	125.307	212.002	195.671	209.916	231.373	300.094	238.591	224.537	135.387	682.938	904.375	110.056	138.101	120.571	320.338	230.548	237.668	779.594	793.013	530.382	524.217	391.813	819.764	968.555	930.258	1127.57	1155.42	101.927	105.214	207.897	180.897	218.97	202.163	887.138	1003.33	131.065	147.91	164.147	257.094	240.666	282.134	878.603	794.854	705.661
EO946_RS01515	13.7265	18.616	36.0975	8.93672	4.22051	55.6919	43.1621	50.7687	15.1606	143.472	53.9384	186.602	367.991	129.793	858.58	1118.02	215.184	211.061	206.692	484.435	364.823	434.977	1150.69	1067.25	745.879	664.768	528.368	1140.03	1110.86	1169.55	1500.71	1602.72	102.937	86.1752	171.374	100.369	281.157	224.806	1149.7	1311.82	172.023	255.998	241.062	318.347	292.904	400.979	1095.82	1020.7	922.104
EO946_RS01520	176.156	184.997	181.777	181.288	173.041	265.929	215.811	209.421	221.578	275.829	247.136	286.866	366.432	336.79	641.61	768.512	319.491	316.157	324.268	418.098	382.557	440.956	788.224	765.292	569.395	542.261	471.247	837.051	834.518	861.066	961.341	970.129	250.277	235.479	282.814	292.937	331.958	299.202	790.667	907.223	247.795	327.108	364.876	352.857	301.299	404.843	744.597	680.178	696.767
EO946_RS01525	46.8987	45.3766	79.9302	47.2369	19.6957	168.468	82.5159	135.383	72.3042	241.477	123.568	232.092	272.095	132.031	453.57	587.014	188.081	211.929	201.45	303.754	279.528	301.195	712.47	666.289	443.069	394.113	345.403	659.632	686.71	662.136	971.803	985.472	185.689	180.367	259.403	231.082	223.349	181.947	694.195	694.833	157.688	201.006	255.132	257.094	234.137	270.54	653.819	639.035	588.051
EO946_RS01530	478.138	494.488	607.212	500.456	569.768	520.72	364.339	365.958	353.358	336.451	257.924	269.227	293.925	292.034	219.036	252.022	266.105	227.563	246.383	267.967	282.906	254.11	260.824	293.049	224.785	226.021	248.119	272.951	302.96	241.214	363.845	382.387	859.823	761.548	355.859	574.203	322.323	348.53	251.621	302.728	263.154	292.975	317.039	256.231	238.801	270.54	310.159	357.159	251.034
EO946_RS01540	48.0426	54.6846	81.2194	45.9603	87.2238	43.1612	69.8211	68.7493	73.4704	80.8291	68.6489	46.4185	82.6421	69.372	58.8918	45.6336	73.9181	61.668	59.162	60.2271	62.4928	54.559	58.4935	71.2821	72.4515	52.2318	57.1208	61.869	45.9031	64.3877	45.3353	75.5332	57.5234	56.1141	66.4895	56.0198	51.6768	54.1798	55.6948	61.5067	37.8861	58.7847	52.5272	47.4501	45.708	55.0742	55.1153	40.2679	60.2876
EO946_RS01545	90.3659	94.2436	97.979	80.4304	84.4101	157.33	110.444	113.172	102.625	130.337	123.568	123.473	122.404	125.317	96.0866	99.5642	110.056	122.467	140.791	96.0142	118.23	139.761	99.7266	111.873	109.606	95.9165	108.887	94.6231	82.6256	72.0758	113.919	106.219	137.249	129.263	148.899	148.219	106.857	135.854	100.449	116.286	129.017	167.821	121.938	113.018	103.543	96.6214	130.764	123.43	107.727
EO946_RS01550	98.373	121.004	116.028	57.4503	95.6648	94.6763	100.288	85.6722	86.2986	103.057	133.375	117.903	92.7775	102.939	77.4892	56.0049	133.874	113.782	123.566	70.7013	106.407	92.6755	70.0004	82.1724	72.4515	85.4702	83.0037	82.7952	56.0018	56.6996	66.2593	102.678	110.001	100.204	107.694	119.042	98.9743	113.212	74.5912	70.156	133.113	133.688	126.628	102.665	108.207	99.52	102.666	99.7944	89.9372
EO946_RS01555	811.005	687.629	671.672	1252.42	1139.54	588.942	726.139	584.898	732.372	253.601	335.399	289.651	142.675	219.305	115.717	120.307	181.51	204.112	179.733	123.073	134.275	115.844	126.576	118.803	91.9577	114.91	130.307	107.361	134.037	87.452	130.194	120.381	392.572	361.735	325.892	428.318	219.846	207.824	122.33	112.442	194.55	147.91	151.954	127.684	138.99	125.608	157.781	147.941	123.54
EO946_RS01560	848.753	564.298	576.271	754.514	804.71	756.018	573.803	649.416	682.226	353.627	235.368	734.34	83.4218	68.2531	73.3564	35.2623	136.338	117.256	128.808	81.1756	92.8946	105.381	92.0554	131.674	46.4433	43.6848	65.1535	48.2214	37.6405	145.113	346.408	179.391	720.556	729.483	475.728	658.233	374	477.914	73.5966	47.091	394.22	318.575	309.535	263.995	458.945	577.796	163.185	133.059	189.758
EO946_RS01565	534.188	655.051	718.083	591.1	734.368	874.363	509.059	702.301	473.476	402.125	258.904	365.778	149.691	124.198	36.1616	25.9282	152.764	159.816	190.217	137.911	135.964	186.846	54.6579	61.3818	50.1587	49.3828	72.2936	47.3116	43.1489	29.7913	162.742	114.48	1364.41	1239.52	882.156	1223.1	800.553	879.816	188.964	150.884	91.1313	174.458	156.644	338.19	374.059	277.303	230.187	208.343	195.688
EO946_RS01570	3028.97	3049.54	3194.63	3247.86	3145.68	1970.1	1310.1	1433.16	1609.35	516.296	443.276	501.319	113.828	114.128	8.26551	14.5198	138.802	141.576	147.531	93.3956	82.7607	142.003	24.9317	29.7009	14.8618	19.943	33.9155	11.8279	12.8529	15.3762	136.006	66.0915	1753.96	1659.37	829.714	1457.68	703.331	736.684	90.504	74.9613	47.1016	73.0068	75.9768	206.192	179.101	157.493	129.683	113.801	107.727
EO946_RS01575	96.0852	89.5896	69.6166	114.901	92.8511	55.6919	54.5874	33.8458	69.9719	37.3835	29.421	37.1348	20.2707	26.8537	29.9625	32.151	19.7115	26.9254	30.7043	26.1857	20.2679	24.6637	37.3975	31.6809	33.4392	39.8861	25.8829	32.7542	50.4934	36.5184	55.7973	62.5509	59.5417	48.0978	40.2683	52.5186	39.4145	50.1365	40.7765	43.2469	26.6226	13.274	17.8217	22.431	14.9251	27.054	31.3401	28.0125	32.6146
EO946_RS01585	24.0213	20.943	27.0731	22.9801	26.7299	26.4537	19.0421	20.096	16.3268	23.2384	13.7298	24.1376	22.6096	23.497	35.1284	14.5198	25.4607	21.7141	21.7177	22.6943	16.0454	21.6741	23.0138	27.7208	26.0082	31.3391	24.0979	28.205	24.7877	24.0253	23.2489	23.6041	58.5325	51.1039	30.9036	35.0124	38.5387	34.7721	34.8092	26.9092	13.3113	12.3258	17.8217	25.0192	27.9845	21.2567	32.4208	24.5109	21.7431
EO946_RS01600	216.192	246.662	252.683	348.532	340.454	275.675	322.447	336.343	348.693	368.783	388.357	303.577	282.231	316.65	366.782	378.552	221.754	213.666	232.155	266.221	262.638	231.689	354.797	372.251	310.241	331.434	314.165	286.599	342.437	294.069	440.566	481.524	295.69	257.523	286.56	291.77	204.956	202.163	276.485	262.364	187.382	278.753	236.372	200.153	188.429	199.04	266.931	278.374	230.279
EO946_RS01605	263.091	255.97	274.599	238.738	257.451	222.768	278.015	253.844	244.901	176.814	222.619	165.25	176.199	262.942	102.286	113.047	195.472	216.272	206.692	165.843	187.478	168.909	132.33	149.494	143.045	148.148	167.792	96.4428	100.069	84.5689	91.833	110.939	244.222	247.503	208.833	213.575	174.3	198.12	91.4985	86.4938	184.311	167.821	195.101	147.527	119.4	141.067	143.732	127.807	107.727
EO946_RS01610	521.606	588.732	513.1	656.21	624.635	588.942	426.543	504.514	503.797	420.311	462.89	421.48	817.845	824.632	704.635	791.328	865.664	872.037	953.332	865	911.212	810.911	853.43	875.186	787.678	834.759	805.939	808.846	806.976	803.405	867.183	891.055	711.473	607.234	438.269	526.353	732.235	719.702	521.144	518.001	736.218	822.038	766.334	545.245	605.397	644.464	512.248	527.86	599.911
EO946_RS01615	218.48	210.594	275.888	252.781	218.059	299.344	204.385	230.575	226.242	169.741	244.194	189.387	453.752	474.415	437.039	470.856	523.176	511.583	487.525	453.012	483.897	491.031	490.003	499.965	468.148	480.532	431.976	484.944	504.934	506.453	475.439	507.489	316.883	299.609	221.007	221.745	336.337	384.919	262.561	310.416	268.274	342.279	348.93	240.702	294.77	277.303	256.124	233.729	320.216
EO946_RS01620	932.256	971.524	1040.38	737.917	749.843	679.442	357.992	335.285	443.155	160.648	120.626	90.9802	106.031	179.025	13.4315	19.7054	233.253	237.986	230.657	117.836	161.299	147.982	10.548	8.91026	35.2969	60.7788	97.2839	10.0082	9.18062	11.5321	4.64977	9.44165	718.537	665.352	154.518	404.976	123.499	143.94	10.94	10.5715	286.705	285.39	289.837	87.9984	83.0206	73.4322	18.3718	8.7539	23.7197
EO946_RS01625	36.6039	43.0496	54.1463	35.7469	36.5777	30.6306	25.3895	23.269	37.3183	12.1244	18.6333	10.2121	28.8468	33.5671	15.4978	20.7426	28.7459	28.6626	23.2155	18.33	30.4019	25.411	25.8906	11.8803	32.5103	28.4901	23.2053	21.8361	18.3612	11.5321	18.5991	4.72082	29.2663	33.0672	19.6659	23.3416	28.0281	21.8337	10.94	13.4546	27.6466	12.3258	11.2558	17.2546	21.4548	18.3581	10.8069	8.7539	18.7781
EO946_RS01630	867.055	817.942	739.999	577.057	510.681	622.357	524.293	481.245	478.141	353.627	514.867	420.551	866.183	1269.96	642.644	704.21	1053.74	1018.82	1025.97	733.199	819.162	788.489	773.84	666.289	766.314	741.691	756.851	776.092	705.99	768.809	596.333	636.131	545.967	582.183	324.956	408.478	513.265	541.798	537.057	549.716	965.582	840.052	847.939	518.501	648.307	607.748	433.358	486.717	543.577
EO946_RS01645	409.506	351.378	493.763	425.132	422.051	570.842	394.807	507.687	408.169	444.56	333.437	378.775	1139.84	1070.79	898.875	829.702	1167.09	1181.25	1282.09	1135.59	1127.4	1100.15	1055.76	1125.66	1054.26	1020.89	1105.82	753.346	792.287	729.407	768.375	878.073	729.638	772.57	550.645	650.063	594.722	648.54	357.043	319.066	494.567	583.106	629.388	511.599	470.139	489.87	445.245	481.464	393.352
EO946_RS01650	5233.21	5316.04	5796.23	4689.22	4064.35	4544.46	1878.82	1955.65	1965.04	1011.37	643.338	954.364	1214.68	1606.75	686.038	683.467	1797.85	1737.99	1704.46	1271.75	1302.21	1272.79	414.249	406.902	942.798	1056.98	1040.67	678.739	687.628	528.556	211.565	210.077	5441.51	5057.28	1582.64	2718.13	4226.12	4627.93	1346.62	1282.03	2456.45	2471.8	2291.5	2518.31	2776.99	2073.49	661.384	711.692	2104.14
EO946_RS01655	264.234	314.145	244.947	243.845	211.025	182.391	111.714	90.9606	116.62	33.342	40.2086	29.7078	36.6432	57.0641	26.8629	19.7054	53.3853	68.6165	39.6909	48.0071	50.6698	49.3273	16.3015	26.7308	20.435	31.3391	37.4855	20.9263	17.4432	22.1032	5.81222	10.6219	189.726	188.383	53.3789	107.371	169.045	120.489	38.7874	41.3248	92.1553	81.5401	81.6047	91.4494	103.543	80.1957	16.2104	24.5109	85.984
EO946_RS01660	571.936	554.99	554.355	534.926	520.529	477.558	426.543	434.707	492.135	335.441	393.26	349.067	592.529	648.964	375.048	354.698	689.903	778.232	775.097	646.786	641.817	614.349	449.729	534.616	470.006	470.086	498.022	322.083	365.389	302.718	410.342	470.902	475.325	460.937	358.669	429.485	512.389	567.675	226.757	208.546	546.788	548.025	519.644	410.659	428.162	426.1	278.819	336.15	310.333
EO946_RS01665	10.2948	5.81751	10.3136	7.66004	14.0684	11.1384	11.4253	11.6345	9.32958	10.1036	2.9421	4.64185	20.2707	16.7836	22.7302	11.4084	13.9623	13.0284	11.9822	16.5843	22.8014	29.148	15.3426	26.7308	13.933	17.094	17.8503	7.2787	11.9348	11.5321	8.1371	7.08124	16.1469	20.0407	13.1106	5.83539	28.0281	25.8769	39.782	18.2598	19.455	22.7554	28.1396	24.1564	27.0517	35.7499	16.2104	9.62929	23.7197
EO946_RS01675	8.0071	9.30801	14.1812	28.0868	22.5094	13.923	5.0779	16.9229	12.8282	8.08291	19.614	9.28369	9.35571	4.47561	10.3319	9.33415	13.141	9.55419	8.98663	11.3471	9.28946	8.9686	6.71237	19.8006	7.43092	13.2954	5.35508	10.0082	17.4432	7.68809	8.1371	10.6219	9.08263	12.0244	9.36472	11.6708	7.00703	11.3212	10.94	8.64938	4.09579	2.84442	3.75194	4.31365	6.52971	7.72971	11.8876	11.3801	13.8365
EO946_RS01685	158.998	148.928	145.679	159.584	173.041	174.037	124.409	145.96	131.78	110.13	92.1857	118.831	286.129	275.25	198.372	149.346	233.253	256.226	238.895	249.637	244.904	233.931	183.152	187.115	202.493	239.317	230.268	124.648	136.791	124.931	130.194	133.363	178.625	181.369	160.137	200.738	241.743	219.145	114.373	91.299	199.67	201.006	247.628	193.251	185.63	196.141	138.329	133.935	142.318
EO946_RS01690	1270.84	1305.45	1113.87	1345.61	1363.22	782.472	1477.67	1212.1	1472.91	914.379	1652.48	1019.35	879.437	1284.5	860.647	836.962	970.792	985.819	873.95	844.925	870.676	795.963	820.827	868.255	867.56	925.927	914.826	692.387	829.01	673.668	1005.51	1019.7	631.748	635.291	732.321	700.247	715.593	697.06	753.868	766.911	1336.25	802.127	836.683	819.593	720.134	788.43	898.055	927.913	819.318
EO946_RS01695	224.199	200.122	77.3518	102.134	59.0871	83.5379	105.366	79.3261	115.454	54.5596	88.2629	464.185	43.66	15.6646	58.8918	31.1138	92.8083	40.8225	56.1664	35.7871	43.0693	38.8639	48.9044	53.4616	48.301	27.5404	28.5604	64.5985	31.2141	98.0231	187.153	97.9571	24.2204	43.0876	35.5859	60.6881	27.1522	54.9885	25.8583	23.065	436.202	327.108	378.946	143.213	364.731	485.039	59.4381	54.2742	93.8905
EO946_RS01700	334.011	295.529	197.247	200.438	164.6	164.291	186.613	161.825	177.262	138.42	142.201	414.053	77.1846	78.3232	97.1198	80.896	159.335	133.759	119.073	109.107	81.0717	81.4648	120.823	133.654	97.5309	95.9165	88.3588	110.09	62.4282	155.684	235.976	171.13	157.432	127.259	119.868	134.214	105.981	106.742	44.7547	65.3508	550.884	365.034	326.419	94.9003	330.217	315.952	110.231	125.181	118.599
EO946_RS01705	14928.7	15179	14217.3	16866.1	16633	8427.58	12506.9	11821.7	13382.1	5088.19	5784.16	4188.8	12946	16692.9	12141	12008.9	12363.2	12300.6	11903.5	12555.2	13055.1	12493.3	10887.5	11185.3	12815.6	12992.4	11486.6	12362.9	12066.1	11661.9	4498.66	5027.68	6115.64	8655.59	10630.8	9140.56	14506.3	14315.6	11766.5	13058.6	11486.6	9457.7	10127.4	13153.2	13885.9	13477.7	11422.9	12012.1	15431.6
EO946_RS01710	131.545	121.004	152.125	111.071	129.429	200.491	83.7853	132.21	103.792	93.9638	60.8033	76.1263	370.33	296.509	648.843	541.381	243.109	280.546	304.797	412.861	381.712	415.545	285.755	347.5	552.675	523.267	431.976	619.6	473.72	590.061	125.544	121.561	182.662	264.538	297.798	224.079	335.462	317.801	286.43	330.598	203.766	237.983	220.426	322.661	360.067	293.729	196.686	214.47	379.515
EO946_RS01715	308.845	325.78	345.505	342.149	375.625	359.213	278.015	295.093	263.561	205.104	141.221	163.393	637.748	599.732	1192.3	990.457	577.383	549.8	588.624	810.883	661.241	692.077	487.126	548.476	953.016	945.87	716.688	1060.87	920.816	1080.18	197.615	215.978	313.855	474.965	551.582	459.829	577.204	612.151	564.904	552.599	370.669	388.737	394.892	597.872	638.979	571.998	444.165	447.324	663.164
EO946_RS01720	75.4955	98.8976	123.763	88.0905	71.7486	171.253	116.792	120.576	82.8	146.503	101.993	146.682	165.284	137.625	87.8211	88.1558	163.441	153.736	190.217	122.2	124.141	148.729	134.247	118.803	108.677	129.155	126.737	83.7051	86.2978	89.374	108.107	121.561	193.763	193.393	160.137	185.566	145.396	143.94	75.5857	77.8444	136.185	184.887	164.147	112.155	92.3488	118.844	121.038	119.053	89.9372
EO946_RS01725	197.89	178.016	342.926	145.541	153.345	581.981	314.83	388.169	274.056	817.384	446.218	803.04	1707.42	1152.47	1903.13	1813.94	1341.2	1291.55	1258.13	1860.93	1632.41	1672.64	2004.12	1973.13	1958.98	1926.88	1845.72	1772.36	1763.6	1696.18	1557.67	1863.55	635.784	664.35	902.759	800.616	1181.56	1100.58	1616.14	1590.52	1311.68	1622.27	1629.28	1436.45	1421.61	1467.68	1787.47	1929.36	1693.98
EO946_RS01730	584.518	566.625	827.665	612.803	687.942	1112.45	1072.71	1181.43	845.493	2142.98	1619.13	2121.32	2258.63	1723.11	2626.37	2373.99	1737.9	1817.9	1923.14	2629.92	2392.46	2318.38	2880.57	2767.13	2592.46	2712.25	2562.4	2349.2	2312.6	2289.13	2548.08	2825.41	1068.72	1096.23	1644.44	1303.63	1546.8	1473.37	2192.98	2091.23	2294.67	2747.71	2664.82	2170.63	2079.25	2281.23	2770.9	3058.61	2458.94
EO946_RS01735	601.677	586.405	754.18	559.183	576.802	1017.77	914.022	1044.99	876.981	1982.33	1476.93	1936.58	1910.9	1512.76	2235.82	1979.88	1542.43	1582.52	1620.59	2213.56	2028.48	1985.05	2297.55	2310.73	2251.57	2324.79	2141.14	1985.27	2047.28	1961.42	2306.29	2552.79	1023.31	1005.04	1463.71	1193.92	1416.3	1362.58	1963.24	1869.23	2109.33	2299.24	2111.4	1912.67	1807.8	1955.62	2482.35	2428.33	2188.14
EO946_RS01740	1498.47	1263.56	1389.75	1494.98	1451.85	1757.08	2184.77	2158.73	2228.6	3300.86	3356.93	3361.63	3265.14	3101.6	3459.12	3622.69	2732.51	2729.89	2817.31	3622.35	3285.09	3050.07	3746.46	3709.64	3738.68	3708.46	3653.06	3399.15	3656.64	3321.25	3862.8	3987.92	1746.89	1909.88	2638.04	2140.42	2421.8	2474.48	3504.79	3339.62	3663.68	3742.31	3952.67	3277.51	3070.83	3495.76	4692.37	4668.45	3910.79
EO946_RS01745	208.185	216.411	306.829	168.521	174.448	556.919	341.489	411.438	291.549	777.98	477.6	764.048	1077.47	772.043	880.277	964.529	1014.32	912.86	1076.9	1149.55	1157.8	1051.57	921.513	1002.9	946.514	971.511	946.956	919.846	932.751	856.261	854.396	876.893	718.537	666.354	864.363	791.279	771.649	827.253	1036.32	921.639	1143.75	1439.28	1452.94	1072.37	1101.66	1070.56	1099.06	1145.01	1052.56
EO946_RS01750	307.702	439.804	399.651	316.615	308.097	410.728	476.053	482.303	474.642	631.477	743.369	653.572	659.578	585.186	575.486	587.014	737.539	613.205	742.895	685.192	739.779	715.993	605.072	679.16	600.976	632.479	646.179	584.116	624.282	589.1	519.612	554.697	518.719	520.057	633.991	533.355	571.073	573.336	635.517	699.638	923.6	1013.56	1083.37	760.928	729.462	712.099	785.663	761.589	712.58
EO946_RS01755	392.348	410.716	461.533	491.519	474.103	260.36	436.699	372.304	445.487	399.094	581.554	396.414	565.241	585.186	637.478	569.383	840.203	737.41	799.81	720.106	662.93	586.696	665.484	589.067	556.39	656.221	539.078	568.649	597.658	617.93	656.78	660.915	298.718	418.851	366.16	362.962	383.635	404.327	412.738	479.56	600.033	682.661	610.628	534.893	543.832	424.168	511.167	454.327	613.748
EO946_RS01765	4.57549	11.635	5.15679	3.83002	8.44101	11.1384	1.26947	10.5768	5.83099	5.05182	0.980699	13.9255	4.67786	3.35671	16.531	14.5198	5.74919	4.34281	0.748886	3.49142	5.91148	2.98953	33.5619	25.7408	7.43092	5.69801	8.03262	15.4672	11.0167	18.2592	49.9851	71.9926	3.02754	7.01426	13.1106	9.33663	8.75879	6.46923	17.9019	14.4156	3.07184	0.94814	4.68993	3.45092	1.86563	3.86485	18.3718	12.2555	8.89489
EO946_RS01770	4612.09	4579.54	3938.5	5244.58	4814.19	3416.7	4245.12	3621.5	4340.59	2391.53	3938.49	2449.04	1956.12	2941.6	1495.02	1542.21	2876.24	2660.41	2555.2	1843.47	2159.38	1881.91	1472.89	1401.88	1494.54	1596.39	1685.06	1582.21	1274.27	1539.54	1232.19	1405.63	2855.98	2658.4	2264.39	2603.75	2060.07	2259.38	1597.25	1474.24	4051.76	2980	2965.91	2233.61	2584.83	2566.26	1576.73	1683.37	2037.92
EO946_RS01775	1589.98	1533.5	1612.79	1534.56	1661.47	1777.96	1378.65	1494.5	1264.16	1289.22	1190.57	1240.3	1360.48	1671.64	1052.82	1047.5	1682.05	1718.89	1723.94	1355.55	1536.98	1398.35	1103.71	981.119	1058.91	1158.6	1202.22	1110	982.326	1147.45	883.457	1023.24	1901.3	1810.68	1255.81	1616.4	1326.96	1459.62	922.942	785.171	1942.43	1944.64	1837.51	1501.15	1539.15	1670.58	983.43	1066.22	1333.25
EO946_RS01780	1511.05	1609.12	1508.36	1680.1	1591.13	1417.36	1377.38	1278.74	1465.91	1083.11	1206.26	1081.55	1040.82	1145.76	765.593	827.628	1250.04	1282.87	1246.15	1050.05	1160.34	1040.36	770.964	782.123	845.268	844.255	937.139	874.354	757.401	846.65	660.268	764.773	1380.56	1402.85	997.342	1342.14	1107.99	1074.7	672.315	712.132	1524.66	1609.94	1388.22	1090.49	1270.49	1130.47	759.727	737.078	1044.66
EO946_RS01785	669.165	575.933	818.64	689.404	685.129	1201.55	698.211	704.416	685.724	622.384	573.709	725.057	1427.53	1306.88	877.178	984.234	1592.53	1549.52	1609.36	1593.84	1557.25	1582.21	1972.48	1994.91	1041.26	1169.99	1383.4	1075.43	1201.74	1091.71	1990.1	2038.22	935.511	763.552	894.331	967.508	1206.96	1040.74	1129.81	1235.9	1254.34	1370.06	1400.41	1140.53	1234.12	1301.49	2352.67	2301.4	1442.95
EO946_RS01790	815.581	652.724	681.985	1053.26	1088.89	723.995	1444.66	1286.14	1509.06	1235.68	1975.13	1249.59	843.574	1124.5	825.518	858.742	945.331	877.248	924.125	851.908	928.946	863.975	1108.5	1237.54	851.77	1015.2	966.592	864.346	937.341	746.705	913.68	1007.9	510.646	500.016	713.592	616.218	632.384	565.249	772.765	694.833	442.345	468.381	474.62	540.932	489.728	476.343	1030.98	995.318	580.145
EO946_RS01795	498.728	344.396	437.038	523.436	543.038	488.697	609.348	655.763	625.082	512.254	564.882	468.827	609.681	659.034	542.424	535.158	571.634	569.777	590.871	608.381	618.172	604.633	610.826	711.831	589.83	602.09	599.769	577.747	591.232	522.79	530.074	548.796	466.242	382.778	488.838	427.151	444.071	494.088	663.364	605.456	359.406	374.515	367.69	421.012	353.537	423.202	590.058	503.349	507.009
EO946_RS01800	1816.47	2125.72	2259.96	1639.25	1636.15	2755.36	3444.08	3093.72	2851.35	5805.55	5112.38	6268.35	2182.22	2255.71	1890.74	1559.84	1936.66	1887.39	2050.45	2604.6	2523.36	2446.19	2789.47	2972.07	2114.1	2214.63	2296.44	1187.34	1427.59	1174.36	2608.52	2708.57	2818.64	3056.21	3872.31	3767.33	2254.51	2239.97	1746.43	1242.63	2133.91	1970.24	1885.35	2532.97	2166	2725.69	4827.45	4312.17	1756.25
EO946_RS01805	6326.75	6196.81	6331.25	2689.95	2367.7	2500.57	2635.43	2363.92	2402.37	2584.51	2536.09	2099.04	5927.62	6083.48	1591.11	986.308	5363.99	5257.41	5490.83	3049.76	3988.56	4069.5	2190.15	1905.81	2029.57	1221.27	2791.78	700.575	377.323	751.51	166.229	143.985	7632.44	8743.77	736.067	429.485	5801.82	6060.05	1484.86	1281.07	8420.94	6354.44	7248.75	4135.06	3282.58	4354.72	4602.67	4745.49	536.658
EO946_RS01810	3765.63	3544.03	4861.56	2004.38	1954.09	4061.33	2783.96	2972.09	2191.29	4040.45	2687.11	3665.2	8313.33	8239.6	1856.64	1197.88	7125.71	6516.83	7595.95	4198.44	6007.75	5735.42	3476.05	3022.56	2664.91	1610.64	3954.73	753.346	409.456	901.428	185.991	200.635	12368.5	14333.1	961.757	648.896	8918.2	9001.94	2299.4	2012.42	12170.6	9945.04	11780.2	6605.92	5056.79	7745.17	10011.5	9797.36	773.856
EO946_RS01815	141.84	126.822	179.198	131.497	157.566	242.26	105.366	132.21	114.287	88.912	86.3015	73.3412	143.454	162.241	65.0909	114.084	139.623	138.97	149.028	131.801	149.476	123.318	99.7266	105.933	112.393	121.558	116.919	70.9673	112.004	75.9198	87.1832	102.678	217.983	236.481	128.297	161.057	104.23	101.89	63.6511	69.195	59.3889	103.347	90.0466	96.6257	101.677	74.3984	59.4381	57.7757	68.1942
EO946_RS01820	248.22	225.719	228.188	331.935	336.234	238.083	270.398	251.728	312.541	245.518	360.897	254.373	258.062	260.704	277.928	243.725	180.689	189.347	182.728	265.348	243.215	239.91	308.769	327.7	250.794	304.844	260.614	238.377	264.402	238.331	222.027	232.501	249.268	248.505	229.436	250.922	293.419	270.09	331.185	311.378	268.274	286.338	280.458	289.877	280.778	303.391	363.113	355.408	294.52
EO946_RS01825	759.531	665.523	787.699	831.115	789.234	847.91	563.647	649.416	514.293	409.197	331.476	418.695	369.551	368.119	337.853	350.549	293.209	312.683	345.985	349.142	360.6	378.923	385.482	408.882	376.19	347.579	331.122	300.246	340.601	315.212	404.53	387.108	1036.43	905.841	618.071	879.977	727.855	798.95	471.416	426.703	414.699	550.869	536.527	653.949	647.374	605.816	598.704	619.776	507.009
EO946_RS01830	3192.55	3595.22	3152.09	6287.62	5810.23	2926.61	2662.09	2428.44	2863.01	1037.64	1136.63	932.083	586.291	525.885	323.388	331.881	449.258	528.955	504.749	493.164	390.157	538.116	451.647	406.902	328.818	364.673	350.758	282.05	309.387	325.783	607.958	429.595	2710.66	2623.33	1810.2	2641.1	2045.18	2184.17	547.002	432.469	492.519	522.425	548.721	722.105	722.932	632.87	707.853	650.415	548.518
EO946_RS01835	727.502	749.295	841.846	811.965	755.47	680.834	422.735	397.688	427.994	176.814	141.221	148.539	62.3714	35.8049	13.4315	4.14851	68.9903	61.668	62.1575	45.3885	47.2918	59.7907	14.3837	18.8105	12.0753	11.396	27.6679	8.18854	7.3445	7.68809	66.2593	41.3072	918.355	888.807	353.986	664.068	351.227	437.482	33.8147	21.1429	16.3832	26.5479	34.7054	110.429	105.408	57.9728	58.3574	49.0218	30.638
EO946_RS01840	128.114	154.746	152.125	157.031	128.022	135.053	105.366	109.999	87.4648	47.4871	39.2279	42.705	12.4743	12.3079	1.03319	1.03713	11.4984	14.7656	11.9822	11.3471	8.44497	20.1794	5.75346	4.95014	2.7866	2.84901	4.46257	0.909838	0.918062	0.961011	10.462	8.26144	158.442	159.324	64.6166	141.217	71.8221	84.1	7.95639	3.84417	3.07184	11.3777	8.44187	22.431	34.5142	27.054	12.9683	11.3801	9.88321
EO946_RS01845	2295.75	2101.28	1206.69	1657.12	1326.65	1002.45	1880.09	1222.68	1749.3	961.866	1992.78	2876.09	721.949	928.69	841.016	676.207	1053.74	849.454	920.381	703.522	707.688	751.12	699.045	773.213	667.854	678.063	663.137	891.641	652.742	1178.2	1893.62	1396.18	711.473	799.625	686.434	715.419	754.132	827.253	851.334	881.275	2604.92	1540.73	1561.75	1063.75	1793.8	2282.2	852.666	843	1111.86
EO946_RS01850	211.616	179.179	180.488	202.991	212.432	196.314	185.343	207.306	179.594	205.104	203.985	206.098	149.691	154.409	138.447	152.458	174.118	163.29	175.239	169.334	146.942	153.214	125.617	138.604	138.401	132.954	147.265	138.295	134.037	144.152	148.793	139.264	171.561	181.369	179.803	220.578	192.693	169.817	220.79	224.884	201.718	243.672	266.388	205.33	241.599	205.803	209.654	225.851	236.209
EO946_RS01855	425.52	447.948	446.062	545.14	454.408	311.875	356.722	280.286	377.848	159.637	350.109	173.605	360.975	437.491	379.18	400.331	430.368	428.201	379.685	328.194	304.863	331.091	385.482	368.291	381.764	391.264	289.174	353.017	347.945	358.457	334.784	312.755	170.552	163.332	165.756	168.059	197.073	173.052	174.046	226.806	338.927	236.087	210.109	143.213	184.698	221.263	134.006	147.941	230.279
EO946_RS01860	12.5826	15.1255	20.6272	14.0434	11.2547	26.4537	12.6947	17.9806	4.66479	20.2073	9.80699	20.4241	21.83	22.3781	18.5974	17.6312	29.5673	21.7141	31.4532	26.1857	21.1124	14.9477	15.3426	13.8604	27.866	17.094	16.0652	6.36886	13.7709	10.5711	13.9493	20.0635	32.2938	34.0692	24.3483	33.8453	17.5176	16.1731	12.9291	1.92208	17.4071	23.7035	27.2016	19.8428	18.6563	18.3581	12.9683	9.62929	11.8599
EO946_RS01865	152.135	139.62	174.042	195.331	189.923	332.759	251.356	288.747	243.735	345.544	342.264	334.213	346.941	316.65	452.537	406.554	320.312	279.677	322.021	418.098	372.423	352.018	486.167	499.965	401.27	438.747	410.556	363.025	374.569	369.989	399.88	449.658	303.764	269.548	353.986	309.276	350.352	286.263	366.989	280.624	295.921	402.96	425.845	286.426	311.56	310.155	406.34	371.165	289.578
EO946_RS01870	557.066	474.709	787.699	486.413	648.551	2004.91	963.531	1292.49	745.2	1442.8	800.25	1436.19	815.506	845.891	1326.61	1558.8	2094.35	2052.41	2214.46	1205.41	1135	1118.83	1470.97	1280.11	1455.53	1464.39	1335.2	1362.94	1297.22	1355.99	732.339	961.868	1952.77	1777.61	1528.32	1637.41	1415.42	1443.45	1784.22	1303.17	2805.62	3697.75	3523.07	1703.89	1913.2	1738.22	331.773	384.296	1492.37
EO946_RS01875	1928.57	1818.55	1730.1	2301.84	2149.64	1317.11	1211.08	938.164	1296.81	471.84	583.516	482.752	180.097	196.927	229.368	254.096	436.938	469.024	473.296	242.654	216.191	264.574	238.769	198.996	232.216	260.209	248.119	215.632	224.925	206.617	155.767	171.13	1158.54	1102.24	822.222	1023.53	725.228	820.784	397.82	273.897	690.141	722.483	712.869	505.56	491.594	460.884	195.605	193.461	327.134
EO946_RS01880	512.455	610.838	667.804	600.037	628.855	687.795	523.024	608.167	545.78	467.798	456.025	388.987	411.651	410.638	491.798	501.97	500.179	510.715	493.516	405.878	416.337	441.704	439.181	557.386	539.671	468.187	442.686	491.312	715.17	512.219	1564.65	1324.19	801.29	784.595	713.592	723.589	395.021	416.457	385.885	464.183	291.825	340.382	319.853	270.034	263.987	247.351	566.283	522.608	311.321
EO946_RS01885	1191.91	1386.89	1554.77	1367.32	1478.58	1751.51	1292.33	1395.08	1202.35	1318.52	1279.81	1132.61	1156.99	1186.04	1336.95	1469.61	1274.68	1264.63	1337.51	1096.31	1202.56	1176.38	1338.64	1506.82	1324.56	1445.4	1157.59	1351.11	1850.81	1394.43	4166.2	3816.79	2005.24	2003.07	1748.39	1568.55	1044.05	1043.16	1078.09	1216.68	864.212	887.459	866.698	775.594	735.992	722.728	1544.31	1434.76	961.637
EO946_RS01890	714.92	664.359	905.016	569.396	649.958	1197.38	806.116	924.414	893.307	1082.1	734.543	1117.76	416.329	409.519	535.192	680.356	590.524	555.012	592.369	522.841	537.944	504.484	712.47	781.133	582.399	563.154	526.583	661.452	861.142	717.875	2310.94	2157.42	1342.21	1242.53	1110.66	1115.73	874.127	840.191	954.767	1045.61	1024.97	1188.97	1205.31	801.476	895.503	868.626	1623.2	1481.16	934.952
EO946_RS01895	665.733	723.698	705.191	873.245	835.66	960.686	1357.07	1182.49	1254.83	1985.36	2081.04	1962.57	761.711	885.053	1582.85	1801.49	632.411	554.143	587.875	868.492	807.339	744.394	1849.74	1890.96	1503.83	1423.55	1087.97	1513.97	2077.57	1741.35	3482.68	3658.64	699.363	616.253	1046.98	823.958	955.584	857.982	1948.32	1889.41	667.614	566.04	586.241	746.261	679.09	799.059	2097.62	1940.74	1380.68
EO946_RS01900	168.149	160.563	145.679	238.738	195.55	140.622	156.145	151.248	190.09	133.368	181.429	107.691	180.097	181.262	134.315	148.309	216.005	207.587	168.499	168.461	171.433	161.435	176.439	144.544	129.112	153.846	148.157	136.476	130.365	132.619	89.5081	140.445	132.203	145.295	115.186	122.543	140.141	154.453	112.384	133.585	198.646	190.576	161.333	123.37	137.124	143.966	152.378	150.567	146.272
EO946_RS01905	78.9272	68.6466	94.1114	93.1972	102.699	84.9302	92.6716	97.3067	89.7972	84.8706	112.78	84.4816	138.776	134.268	128.115	127.567	156.049	158.947	163.257	149.258	146.942	137.519	146.713	122.764	117.037	143.4	125.844	117.369	137.709	104.75	108.107	93.2363	150.368	135.275	102.075	109.705	100.726	97.8471	109.4	97.0652	121.85	148.858	142.574	119.919	92.3488	95.6551	114.553	91.9159	103.774
EO946_RS01910	161.286	109.369	158.571	186.394	226.5	232.514	185.343	222.113	197.087	155.596	137.298	128.115	198.029	168.954	209.737	170.089	160.977	136.364	161.01	176.317	168.899	177.877	178.357	185.135	168.125	170.94	182.073	146.484	154.234	140.308	146.468	148.706	249.268	198.403	210.706	252.089	167.293	163.348	191.948	172.988	93.1792	138.428	148.202	137.174	132.46	138.169	178.314	135.685	136.388
EO946_RS01915	97.2291	74.4641	165.017	68.9404	109.733	309.09	256.434	397.688	192.423	717.358	294.21	609.01	1340.99	895.123	2852.64	2254.72	984.754	1068.33	1078.4	1476.87	1363.86	1353.51	921.513	991.019	2335.17	2189.94	1498.53	2519.34	2521	2384.27	1204.29	1196.73	395.599	448.912	795.065	668.736	687.565	678.461	1826.99	1748.13	489.447	653.269	672.535	727.281	750.917	800.991	423.631	477.963	1520.04
EO946_RS01920	653.151	680.648	907.595	541.31	537.411	1130.55	587.767	698.07	551.611	1168.99	794.366	1227.3	2812.95	2084.52	2748.28	2267.16	2523.89	2405.05	2781.36	2794.01	2601.05	2711.51	2332.07	2118.66	2710.43	2421.66	2307.15	2491.14	2092.26	2532.26	1056.66	1226.23	1652.03	1691.44	1438.42	1294.29	1374.25	1462.05	2769.82	2696.68	1137.61	1208.88	1278.47	1433.86	1367.51	1502.46	1341.14	1374.36	1351.04
EO946_RS01925	338.586	338.579	376.446	325.552	362.963	346.682	382.112	332.112	369.685	570.856	570.767	513.388	753.135	676.937	799.688	646.13	624.198	592.36	678.491	775.969	738.935	778.026	640.552	661.339	765.385	763.534	822.005	820.674	589.396	772.653	253.413	273.808	537.894	565.149	481.347	414.313	418.67	442.334	989.576	1122.5	329.711	317.627	307.659	467.6	368.462	428.999	408.502	456.953	373.585
EO946_RS01930	2808.21	2941.33	4152.5	2272.48	2467.59	3828.82	2768.72	3070.45	2636.77	6070.27	3963.98	5845.01	10565.7	7981.14	12070.7	9474.16	8503.05	8467.62	9626.18	10835.6	10085.8	9649.47	8413.48	8048.93	11119.4	9591.65	9897.08	10055.5	8294.69	9676.42	1943.61	2020.51	6950.23	7678.61	6537.51	5939.26	5546.06	6175.69	14356.3	13799.6	3842.87	4208.79	4365.38	6278.95	4940.19	5719.98	5281.34	5458.93	5135.32
EO946_RS01935	18.3019	32.578	51.5679	26.8101	26.7299	71.0072	35.5453	37.0189	23.324	79.8187	15.6912	40.8483	93.5571	70.4909	84.7215	110.973	83.7739	94.6733	99.6018	104.743	116.541	103.139	163.974	162.365	95.6731	104.464	90.1438	87.3444	87.2159	56.6996	202.265	212.437	101.927	86.1752	116.123	113.207	84.0844	113.212	77.5748	64.3898	21.5029	32.2368	22.5116	66.4302	62.4987	49.2769	61.5995	70.9066	53.3693
EO946_RS01940	30.8845	23.27	45.1219	28.0868	23.9162	82.1456	22.8505	40.1919	26.8225	72.7462	33.3437	49.2036	141.895	93.9879	113.651	123.418	100.2	105.965	127.311	140.53	136.808	150.224	193.7	183.155	117.966	98.7655	144.587	115.549	138.627	121.087	260.387	249.023	99.909	78.1589	118.932	121.376	85.8361	89.7606	84.5367	67.2729	27.6466	40.77	41.2713	71.6066	64.3643	59.9052	75.6485	66.5296	56.3343
EO946_RS01945	101.805	129.149	112.16	113.624	158.972	111.384	120.6	103.653	110.789	74.7669	86.3015	74.2696	151.251	172.311	114.684	127.567	114.984	115.519	128.808	137.911	161.299	151.719	163.015	170.285	121.681	120.608	130.307	118.279	128.529	104.75	158.092	141.625	124.129	128.261	95.5201	133.047	112.112	103.508	103.433	73.0392	53.2453	55.9403	52.5272	75.0575	69.0284	59.9052	81.0519	81.4112	65.2292
EO946_RS01950	283.68	274.586	358.397	307.678	368.591	423.259	245.009	353.266	289.217	179.845	97.0892	168.035	1322.27	1238.63	1021.82	1042.31	903.444	926.757	1060.42	1310.16	1168.78	1180.12	1304.12	1255.36	1131.36	1167.14	942.494	1248.3	960.293	1153.21	213.89	293.871	368.351	617.255	865.3	665.235	900.403	782.777	1101.96	1088.86	285.681	273.064	385.512	601.323	609.129	724.66	839.698	926.162	888.501
EO946_RS01955	38.8916	47.7036	51.5679	37.0235	37.9845	41.7689	48.24	51.8264	26.8225	17.1762	7.84559	22.2809	192.572	164.479	176.675	147.272	139.623	143.313	134.051	201.63	156.232	188.341	202.33	198.996	169.054	122.507	130.307	179.238	105.577	172.982	23.2489	53.1093	50.4591	74.1507	125.487	89.8651	129.63	105.125	162.112	165.299	43.0058	42.6663	42.2093	73.332	89.5503	111.115	101.585	139.187	125.517
EO946_RS01960	2343.79	2680.71	3233.31	2231.63	2642.04	3557.32	1958.8	2771.13	1931.22	1445.83	487.407	1016.56	12863.3	10182	7214.76	7288.93	10890.6	10433.2	11944	12002.6	11978.3	11880.4	6869.63	6516.37	8635.66	9016.15	8335.18	8803.59	6972.68	7792.84	1082.23	1503.58	3394.89	5340.86	7528.3	5428.08	9792.32	8925.92	7584.43	8058.33	3644.23	4132.94	5309	7724.88	8490.49	8738.44	5840.06	6522.53	9284.29
EO946_RS01965	4949.53	5061.23	5756.27	3886.19	4594.72	6151.17	3502.48	4912.93	3544.07	2560.26	961.085	1873.45	18586.7	15125.3	10924.9	10762.3	16059.9	15705.4	17888.6	17836.8	17562.2	17458.9	10589.2	10835.9	12543.4	13126.3	12291.7	13092.6	10644.9	11684.9	1802.95	2234.13	5819.95	8859.01	12268.7	8492.83	14571.1	14132	11180.7	12230.2	6263.49	6560.18	7775.9	11766.8	12800.1	13208.1	9806.2	10640.4	14169.6
EO946_RS01970	85.7904	75.6276	83.7978	102.134	101.292	126.699	135.834	247.497	134.113	276.84	182.41	255.302	577.715	525.885	835.85	787.18	466.506	472.498	518.978	550.772	559.901	504.484	419.044	457.393	704.08	732.195	580.133	698.755	779.435	704.421	349.895	342.26	159.451	206.42	214.452	180.897	187.438	190.034	303.338	308.494	151.544	169.717	155.706	196.702	164.176	177.783	117.795	106.798	218.419
EO946_RS01975	153.279	161.727	188.223	181.288	178.668	148.976	210.733	200.96	221.578	287.954	309.901	235.806	773.406	742.952	1023.89	963.492	629.126	639.262	632.809	738.436	689.109	587.443	536.99	548.476	873.133	799.621	713.118	884.362	833.6	846.65	409.18	398.91	174.588	201.409	215.389	185.566	225.101	218.337	357.043	365.196	215.029	205.746	207.295	182.899	186.563	179.716	92.9395	147.941	239.174
EO946_RS01980	1138.15	937.782	1112.58	1681.38	1617.86	1040.05	910.213	1037.59	1219.84	647.643	580.574	706.489	503.649	494.555	655.042	570.42	426.261	444.704	446.336	549.899	496.564	508.221	748.909	655.399	613.98	617.285	550.681	546.812	586.642	578.528	692.816	763.593	997.071	824.676	694.862	827.459	780.408	802.993	581.811	621.794	455.657	509.151	451.171	578.029	627.785	656.059	598.704	540.991	550.495
EO946_RS01985	1006.61	1083.22	901.149	1400.51	1287.25	604.257	729.948	532.014	867.651	165.7	284.403	164.321	49.8971	72.7287	16.531	11.4084	63.2411	91.1991	60.6598	39.2785	53.2033	65.0224	23.9728	17.8205	26.0082	16.1444	24.0979	14.5574	5.50837	9.61011	61.6095	36.5864	520.738	450.917	270.64	403.809	323.199	322.653	38.7874	49.9742	73.7242	34.133	29.0775	130.272	127.796	106.283	55.1153	59.5265	46.4511
EO946_RS01990	38.8916	37.2321	29.6515	37.0235	37.9845	19.4922	34.2758	28.5574	44.3155	37.3835	48.0542	32.4929	41.3211	34.686	57.8586	53.9306	29.5673	39.0853	32.2021	38.4057	32.0909	35.8744	33.5619	45.5413	50.1587	49.3828	42.8406	74.6067	59.674	44.2065	81.371	86.155	15.1377	30.0611	32.7765	21.0074	28.904	29.9202	51.7166	66.3119	45.0537	33.1849	20.6357	31.0583	32.6485	34.7837	55.1153	56.0249	53.3693
EO946_RS01995	46.8987	52.3576	33.5191	44.6836	43.6119	30.6306	68.5516	46.538	48.9803	67.6944	68.6489	54.7738	48.3379	58.183	68.1905	74.6732	41.8869	40.8225	39.6909	42.77	52.3588	51.5695	48.9044	59.4017	47.3721	42.7351	59.7984	65.5083	77.1172	68.2318	106.945	93.2363	35.3214	39.0794	35.5859	37.3465	38.5387	47.7106	78.5694	60.5456	65.5326	49.3033	33.7675	66.4302	49.4392	51.2093	59.4381	75.2835	61.2759
EO946_RS02000	35.46	33.7415	63.1707	17.8734	35.1709	65.438	57.1264	82.4992	52.4789	108.109	52.9577	93.7653	102.133	102.939	129.149	134.827	119.09	105.096	101.848	96.887	103.029	107.623	93.9732	119.793	120.753	112.061	100.854	142.845	112.922	161.45	138.331	160.508	87.7988	87.1772	115.186	94.5334	106.857	142.323	178.024	188.364	120.826	144.117	127.566	134.586	126.863	115.946	144.813	145.315	135.4
EO946_RS02005	490.721	500.306	501.498	760.898	675.281	705.895	1188.23	1142.3	1250.16	1858.06	2132.04	1983	1723.79	1993.89	3574.83	3373.78	763.821	769.547	762.366	1849.58	1765.84	1751.12	3135.64	3052.26	2839.54	2776.83	2341.06	3403.7	3602.48	3488.47	4399.85	4517.83	577.252	625.271	1187.45	973.344	409.035	470.637	1150.69	1030.24	382.956	355.553	380.822	377.013	390.85	374.891	555.476	431.567	511.95
EO946_RS02010	149.847	178.016	143.101	171.074	189.923	155.937	168.84	152.306	123.617	137.409	140.24	146.682	106.811	115.247	132.248	110.973	101.843	91.1991	97.3552	94.2685	103.029	102.392	122.74	88.1126	96.602	104.464	101.746	108.271	110.167	110.516	88.3457	93.2363	121.102	107.218	108.631	105.037	113.864	95.4212	95.4767	93.221	82.9397	72.0587	66.5969	69.8811	90.4831	66.6687	74.5678	82.2866	89.9372
EO946_RS02015	123.538	154.746	150.836	168.521	175.854	132.268	178.996	154.422	180.761	160.648	148.085	143.897	106.031	130.912	92.987	101.639	111.699	90.3305	92.8618	104.743	97.9616	109.118	121.782	111.873	102.175	104.464	111.564	117.369	106.495	92.257	94.1579	92.0561	139.267	108.22	98.3295	113.207	119.995	113.212	120.34	103.793	65.5326	83.4363	72.2249	77.6457	79.2893	91.7903	99.4237	86.6636	119.587
EO946_RS02020	59.4813	45.3766	54.1463	49.7903	43.6119	48.7304	91.4022	108.941	69.9719	305.13	182.41	313.789	85.7607	91.7501	137.414	149.346	197.115	173.713	174.49	141.403	115.696	104.634	67.1237	72.2721	117.037	145.299	87.4663	177.418	154.234	140.308	113.919	123.922	48.4407	46.0937	58.0613	46.6832	104.23	68.7356	131.28	141.273	157.688	170.665	158.519	128.547	136.191	107.25	134.006	119.928	186.793
EO946_RS02025	1183.91	1402.02	1433.59	483.859	801.896	439.966	539.527	574.321	415.166	60.6218	73.5524	105.834	641.646	871.626	169.443	160.755	1021.71	995.373	1067.16	683.446	573.413	608.37	70.0004	98.0129	320.459	346.629	374.855	100.082	80.7895	78.8029	59.2846	46.028	700.372	674.371	89.9013	145.885	162.038	145.558	46.7438	49.9742	285.681	390.634	325.481	240.702	189.362	117.878	36.7435	32.3894	97.8438
EO946_RS02030	425.52	489.834	594.32	155.754	285.588	148.976	209.463	187.21	135.279	39.4042	28.4403	53.8454	233.113	270.775	56.8254	47.7079	388.481	360.454	339.994	239.163	188.323	233.931	27.8084	26.7308	94.7443	138.652	131.199	36.3935	22.0335	24.0253	16.2742	21.2437	254.314	203.413	45.8871	71.1918	59.5598	50.9452	20.8855	14.4156	112.634	110.932	104.116	75.9202	56.9018	55.0742	17.2911	13.1308	38.5445
EO946_RS02035	304.27	331.598	296.515	422.579	407.982	201.883	272.937	251.728	374.349	137.409	212.812	148.539	110.709	133.149	123.983	114.084	140.444	136.364	98.104	115.217	102.184	116.592	137.124	118.803	110.535	106.363	118.704	100.992	114.758	129.736	112.757	118.021	160.46	187.381	171.374	199.57	145.396	155.262	131.28	140.312	153.592	103.347	84.4187	113.018	101.677	107.25	117.795	118.178	126.505
EO946_RS02040	2053.25	1975.63	2948.39	2119.28	2329.72	7670.17	4214.66	5090.62	3471.77	6621.92	2699.86	6689.83	9309.71	6423.62	3236.98	2314.87	5635.03	5485.84	6468.88	7630.51	9086.78	7857.99	2943.85	3148.29	5340.05	5986.71	8289.66	1058.14	1198.99	1096.51	960.178	1373.76	7396.29	7626.5	11368.8	9811.63	2626.76	3058.33	789.672	440.157	3248.98	3957.54	4054.91	2882.38	2823.63	3354.69	1399.5	1367.36	1016.98
EO946_RS02045	2507.37	2558.54	4121.56	2442.28	2924.81	11792.8	5705.02	7812.04	4856.05	11188.8	3732.54	10864.7	13508.1	8297.79	4143.09	3092.71	8000.41	7723.26	9215.79	10748.4	13120.9	10858	4719.76	5161.02	7180.13	8207.99	11872.2	1430.26	1730.55	1457.85	1615.8	2237.67	12005.2	12835.1	19057.2	16929.6	3781.17	4487.22	1137.76	668.885	4485.91	5462.24	5845.52	4038.44	3786.3	4548.93	2297.55	2248	1496.32
EO946_RS02050	988.305	949.417	1557.35	843.881	1080.45	5308.83	2301.56	3257.66	1902.07	4826.51	1541.66	4598.21	5137.85	3449.58	1563.22	1218.62	3211.33	3086.87	3619.37	4209.79	5137.92	4270.55	1736.59	2085.99	2834.9	3202.28	4606.26	632.337	714.252	595.827	650.968	885.154	4893.52	5149.47	8001.22	6966.29	1533.66	1755.59	518.16	338.287	1829.79	2168.4	2349.65	1672.83	1615.64	1942.09	955.332	912.156	585.086
EO946_RS02055	379.765	396.754	498.919	430.239	500.833	948.155	817.542	952.971	803.51	919.431	632.551	920.014	840.455	766.449	300.658	255.133	600.38	601.045	664.262	711.378	846.186	715.246	359.591	392.051	496.943	552.707	747.033	168.32	181.776	159.528	183.666	204.176	777.07	855.739	1274.54	1133.23	310.937	342.061	130.286	102.831	387.052	392.53	394.892	316.622	288.24	345.904	219.381	235.48	169.991
EO946_RS02060	175.012	143.111	272.021	135.327	168.82	581.981	248.817	469.611	195.921	531.451	195.159	352.78	652.561	485.604	403.977	344.326	581.489	618.417	626.817	606.635	624.928	588.191	445.893	437.593	532.24	485.281	601.554	313.894	329.584	281.576	315.022	355.242	617.619	608.236	690.18	729.424	378.38	406.753	322.234	236.416	402.411	506.307	472.744	419.287	407.64	457.019	336.095	336.15	322.193
EO946_RS02065	571.936	563.135	434.459	755.791	685.129	430.22	738.834	579.61	830.333	496.089	799.269	440.975	641.646	1024.92	757.328	742.583	633.232	654.028	544.44	586.559	642.662	575.485	734.525	783.113	762.599	799.621	746.141	563.19	649.07	579.489	566.11	632.59	270.461	268.546	355.859	343.121	374	377.641	419.7	352.702	576.482	363.138	327.357	358.033	384.32	363.296	466.859	392.175	407.188
EO946_RS02070	35.46	13.962	42.5435	22.9801	33.764	50.1227	27.9284	46.538	37.3183	66.684	18.6333	39.9199	98.235	64.8964	98.153	102.676	54.2066	55.588	68.1486	91.6499	76.0047	95.6651	93.9732	124.744	107.748	106.363	91.0363	80.0657	112.004	102.828	111.595	114.48	95.8723	65.1324	79.6001	78.1943	73.5738	74.3962	85.5312	78.8054	49.1495	48.3552	56.2791	70.7439	61.5658	48.3107	85.3747	68.2804	61.2759
EO946_RS02075	32.0284	29.0875	46.4111	22.9801	28.1367	76.5764	38.0842	46.538	37.3183	61.6322	31.3824	78.9114	84.9811	81.6799	96.0866	85.0445	101.021	97.279	101.848	113.471	90.3611	88.9386	74.795	114.843	75.2381	97.8159	66.9385	92.8035	87.2159	80.7249	77.8837	84.9748	115.047	96.1955	93.6472	98.0346	74.4497	79.2481	106.417	98.0263	101.371	129.895	121	105.253	83.0206	85.0268	98.343	85.7882	92.9022
EO946_RS02080	106.38	101.225	150.836	145.541	137.87	154.545	165.032	199.902	157.437	301.088	225.561	239.519	428.804	362.525	494.898	388.923	353.164	379.562	400.654	464.359	424.782	411.061	447.811	419.772	483.01	443.495	433.761	328.451	408.538	382.482	363.845	413.072	199.818	166.338	239.737	196.069	216.342	208.633	277.479	237.377	230.388	273.064	278.582	233.8	223.876	249.283	313.401	261.742	242.139
EO946_RS02085	129.258	168.708	199.826	130.221	125.208	143.407	69.8211	117.403	85.1324	87.9017	50.9963	81.6965	96.6757	129.793	69.2237	80.896	186.438	164.158	170.746	119.581	110.629	120.329	88.2197	61.3818	72.4515	75.9735	72.2936	94.6231	83.5436	92.257	63.9344	67.2717	218.992	193.393	127.36	171.561	138.389	112.403	78.5694	84.5717	84.9876	150.754	114.434	102.665	104.475	85.0268	92.9395	57.7757	83.019
EO946_RS02090	401.499	365.34	434.459	494.073	492.392	332.759	363.07	304.612	395.341	217.228	367.762	237.663	158.267	237.208	131.215	138.975	273.497	237.118	280.083	208.613	184.1	171.898	161.097	150.484	163.48	152.897	157.975	156.492	155.152	129.736	149.955	158.148	343.122	336.684	221.007	283.6	268.895	295.967	163.106	164.338	261.107	294.872	250.442	245.015	239.734	202.905	141.571	135.685	207.547
EO946_RS02095	195.602	210.594	252.683	191.501	192.736	249.221	123.139	145.96	163.268	104.067	82.3787	116.975	113.048	109.653	66.1241	88.1558	175.761	165.027	178.235	132.674	103.873	108.371	86.3019	94.0527	74.3092	84.5205	84.7887	80.9756	83.5436	77.8419	62.7719	73.1728	305.782	278.566	187.294	229.915	196.197	230.466	83.5421	90.3379	162.808	181.095	171.651	181.173	135.258	153.628	76.7292	77.0343	113.657
EO946_RS02100	944.838	970.36	921.776	1011.13	1014.33	611.219	681.708	514.033	663.566	276.84	315.785	284.081	226.096	265.18	162.211	151.421	372.055	400.407	372.945	250.51	258.416	242.9	168.768	188.105	189.489	173.789	212.418	160.131	170.76	143.191	149.955	156.967	709.455	693.409	384.89	515.849	595.598	683.313	202.888	220.079	559.075	460.796	473.682	395.13	437.491	345.904	186.96	199.589	301.438
EO946_RS02105	11.4387	13.962	32.2299	7.66004	12.6615	30.6306	3.80842	10.5768	12.8282	11.114	8.82629	18.5674	44.4396	32.4482	13.4315	16.594	29.5673	36.4796	32.951	26.1857	33.7799	32.8849	27.8084	21.7806	37.1546	28.4901	25.8829	20.0164	34.8864	24.0253	17.4366	12.9823	48.4407	46.0937	26.2212	47.8502	32.4075	29.9202	27.8474	14.4156	28.6705	29.3923	32.8295	24.1564	25.186	28.9864	18.3718	18.3832	18.7781
EO946_RS02110	4.57549	6.98101	16.7596	6.38337	1.40684	20.8845	11.4253	12.6922	5.83099	18.1865	10.7877	18.5674	17.9318	15.6646	20.6638	24.8911	13.9623	14.7656	19.471	25.3128	27.0239	17.9372	9.5891	17.8205	18.5773	22.792	18.7428	20.9263	25.7057	18.2592	19.7615	23.6041	17.1561	18.0367	18.7294	17.5062	29.7799	32.3462	41.7711	30.7533	28.6705	32.2368	37.5194	30.1955	33.5814	28.9864	25.9366	29.7633	18.7781
EO946_RS02115	20.5897	22.1065	27.0731	20.4268	16.882	58.4765	17.7726	25.3844	20.9916	56.5804	21.5754	48.2752	51.4564	35.8049	79.5556	63.2648	31.2099	50.3766	61.4086	58.4814	56.5813	45.5904	60.4113	56.4316	52.0165	54.1311	48.1957	47.3116	67.0185	43.2455	65.0968	75.5332	57.5234	52.1059	58.0613	73.526	72.6979	63.075	77.5748	61.5067	87.0355	74.9031	94.7365	86.273	84.8862	93.7227	73.4871	82.2866	80.054
EO946_RS02130	322.572	349.05	286.202	416.196	384.066	229.729	396.076	382.881	389.51	338.472	493.291	364.849	201.148	224.9	316.156	283.136	156.871	163.29	141.539	208.613	182.411	179.372	338.495	347.5	261.94	271.605	245.441	304.796	277.255	308.484	590.521	446.118	214.956	259.528	246.292	243.919	236.487	216.719	453.514	458.417	191.478	158.339	154.768	201.016	176.302	206.77	442.003	429.816	312.31
EO946_RS02135	781.264	705.082	919.198	1136.24	1135.32	1858.72	1378.65	1881.62	1531.22	2152.08	1399.46	2281.93	824.082	759.735	1116.88	1500.72	597.916	623.628	649.284	789.062	771.025	762.331	1872.75	2105.79	1055.19	919.279	877.34	1569.47	1769.11	1626.99	2219.1	2456.01	1779.19	1458.97	1476.82	1433.17	1666.8	1594.67	1465.97	1706.81	1014.73	1321.71	1306.61	1081.86	1042.89	1137.23	2266.21	1923.23	1139.53
EO946_RS02140	5003.3	5435.88	5583.51	5275.22	5156.05	4375.99	2918.52	3096.89	3019.29	1803.5	1136.63	1576.37	344.602	203.64	73.3564	57.042	317.027	529.823	456.82	201.63	154.543	286.995	345.208	238.597	63.1628	69.3258	105.317	60.0493	73.445	63.4267	430.104	317.475	4142.69	3026.15	3185.88	5382.57	3136.52	2627.32	617.615	343.092	39.9339	29.3923	45.9613	210.506	170.705	137.202	739.194	590.013	376.55
EO946_RS02145	53.762	24.4335	37.3867	35.7469	50.6461	33.4152	21.5811	33.8458	34.9859	17.1762	6.86489	19.4958	6.23714	1.1189	0	0	2.46394	4.34281	5.2422	7.85571	5.06698	8.9686	0	0.990029	0.928865	3.79867	1.78503	0	0.918062	0	8.1371	8.26144	60.5509	48.0978	25.2847	49.0173	17.5176	20.2163	3.9782	1.92208	5.11974	0	1.87597	10.3528	14.9251	9.66214	2.16138	5.25234	1.97664
EO946_RS02150	291.687	247.826	311.986	270.655	317.945	531.858	227.236	307.785	239.07	210.156	114.742	171.748	132.539	98.4635	79.5556	74.6732	126.482	115.519	119.822	153.623	134.275	127.803	90.1375	89.1026	110.535	89.2689	115.134	57.3198	56.9198	57.6606	138.331	132.183	731.657	668.358	376.462	617.385	419.546	526.434	109.4	82.6496	153.592	174.458	172.589	267.446	248.129	228.993	203.17	207.467	168.015
EO946_RS02155	118.963	126.822	180.488	100.857	99.8853	317.444	87.5937	137.499	90.9634	136.399	31.3824	112.333	84.2014	53.7074	42.3608	35.2623	76.3821	57.3251	84.6241	89.0313	61.6483	106.128	56.5757	67.322	43.6567	56.0305	51.7658	39.123	38.5586	30.7523	97.6452	101.498	479.361	488.994	274.386	428.318	281.157	310.523	50.722	52.8573	77.82	109.036	105.054	165.644	149.251	115.946	134.006	130.433	99.8205
EO946_RS02160	261.947	273.423	260.418	250.228	286.994	410.728	198.038	210.479	212.248	182.876	95.1278	168.963	103.692	78.3232	76.456	48.745	103.485	116.387	120.571	94.2685	119.919	112.108	84.3841	87.1225	81.7402	76.9232	80.3262	56.4099	50.4934	60.5437	170.879	133.363	672.115	636.293	294.989	527.52	346.848	482.766	97.4658	86.4938	107.514	141.273	161.333	229.486	201.488	179.716	178.314	171.576	140.342
EO946_RS02165	16.0142	25.597	20.6272	40.8536	21.1025	18.0999	20.3116	22.2113	20.9916	19.1969	16.6719	10.2121	26.5079	16.7836	52.6926	44.5965	13.9623	23.4512	17.9733	25.3128	25.3349	12.7055	37.3975	35.641	31.5814	30.3894	23.2053	46.4017	50.4934	62.4657	26.7362	34.226	13.1194	11.0224	13.1106	22.1745	18.3935	20.2163	22.8746	35.5585	10.2395	6.63698	5.62791	17.2546	18.6563	10.6283	10.8069	9.62929	10.8715
EO946_RS02170	26.3091	31.4145	52.8571	40.8536	39.3914	34.8075	35.5453	34.9035	25.6563	27.2798	22.5561	28.7795	45.9989	26.8537	67.1573	69.4875	22.1754	16.5027	30.7043	30.55	22.8014	29.8953	68.0826	49.5014	64.0917	46.5338	39.2706	88.2543	86.2978	103.789	34.8733	44.8478	33.303	18.0367	32.7765	39.6807	22.7728	25.8769	39.782	48.0521	11.2634	8.53326	8.44187	14.6664	9.32816	10.6283	12.9683	11.3801	7.90657
EO946_RS02175	165.861	181.506	186.934	176.181	188.516	147.584	261.512	215.767	212.248	347.565	402.086	388.058	607.342	533.717	1040.42	687.616	403.265	447.31	443.34	512.367	477.985	509.715	590.689	547.486	569.395	500.475	503.377	709.673	599.494	652.526	211.565	212.437	135.23	143.291	285.624	204.239	344.22	309.714	677.288	715.976	132.089	114.725	129.442	219.133	183.765	207.736	229.107	243.358	247.08
EO946_RS02180	681.748	746.968	778.675	665.147	735.775	807.533	1080.32	1021.72	934.124	1716.61	1679.94	1752.76	2535.4	2415.71	3790.77	2996.26	1864.38	1867.41	1944.11	2181.27	2118	2010.46	2542.07	2296.87	2475.43	2017.1	2064.38	2888.73	2316.27	2765.79	875.32	901.677	720.556	746.517	1367.25	950.002	1432.06	1379.56	2720.09	2690.92	739.29	606.81	660.342	1109.47	873.115	1081.19	1180.12	1095.99	1088.14
EO946_RS02185	7415.72	6811.14	5939.33	7134.05	6437.68	4254.86	4713.56	3920.83	4872.37	2353.14	3244.15	2661.64	2879.22	3687.91	2254.42	2000.62	2665.16	2699.49	2433.13	2339.25	2494.64	2473.09	2009.88	1840.46	2146.61	2287.75	2238.42	1585.85	1659.86	1613.54	1320.54	1321.83	3083.05	2996.09	3316.05	3069.42	2435.82	2353.18	1950.31	1713.54	1643.44	1163.37	1229.7	1544.29	1577.39	1737.25	1489.19	1664.99	1451.84
EO946_RS02190	522.749	574.77	440.905	518.33	516.308	213.022	415.118	272.882	324.203	158.627	250.078	158.751	74.8457	92.869	54.759	53.9306	133.874	119.862	83.8752	67.2099	65.0262	114.35	56.5757	60.3918	70.5938	57.9298	66.046	58.2296	36.7225	43.2455	58.1222	67.2717	117.065	165.336	130.17	178.563	122.623	80.8654	32.8201	47.091	155.64	92.9177	104.116	94.9003	79.2893	87.9254	47.5505	56.9003	40.5212
EO946_RS02195	3811.38	3423.02	4177	6050.16	5798.97	2364.12	2643.05	2026.52	3549.91	590.052	829.671	554.237	118.506	128.674	69.2237	74.6732	154.407	156.341	153.522	92.5228	68.4042	99.402	116.028	99.9929	84.5268	60.7788	82.1112	103.722	118.43	111.477	137.168	114.48	689.271	692.407	698.608	1172.91	482.609	316.184	124.319	124.935	164.856	124.206	112.558	102.665	103.543	108.216	87.5361	88.4144	132.435
EO946_RS02200	674.884	755.113	997.839	1068.58	994.632	1828.09	1322.79	1698.64	1406.43	1942.93	1573.04	1736.98	1864.91	1632.48	1832.88	2202.86	1614.7	1586	1682	1716.91	1709.26	1635.27	2939.06	2292.91	1842.87	1874.65	1824.3	2361.94	2711.04	2180.53	2384.17	2407.62	1543.04	1341.73	2155.76	2021.38	1661.54	1512.18	2788.72	3036.89	1899.42	2292.6	2240.85	1739.26	1939.32	1729.52	1771.25	1602.84	2425.34
EO946_RS02205	2209.96	1939.56	2204.53	2253.33	2563.25	3049.13	3560.88	4142.94	3745.83	6286.48	4357.24	6480.02	6841.37	6885.73	10305	9378.74	5648.17	5823.71	5719.24	7732.63	6978.08	6470.84	5594.28	6083.73	9315.59	9054.14	6828.62	9015.58	9436.76	8934.52	7114.15	6891.22	2994.24	3193.49	5749	4223.66	4431.95	4360.26	8102.59	7909.37	3850.04	3800.15	3937.66	4137.65	4097.86	4370.18	2955.69	3303.72	5625.52
EO946_RS02210	1592.27	1345.01	1597.32	1593.29	1664.29	2133	2594.81	2691.8	2368.55	4263.74	3331.43	4501.66	4864.97	4984.71	6999.86	6236.25	4377.6	4495.68	4342.04	5364.57	5056.85	4633.78	3932.49	4210.59	6347.87	6128.21	4879.37	5922.13	6561.39	6273.48	5064.77	4878.97	1966.89	2191.45	3926.63	2937.54	3261.77	3250.79	5285.03	5446.22	3240.79	3006.55	3108.48	3020.42	3026.05	3281.26	2068.45	2165.71	3873.23
EO946_RS02215	1472.16	1489.28	1547.04	1622.65	1612.23	1588.61	2523.72	2400.94	2418.69	3024.02	3315.74	3313.35	3746.96	3967.63	4837.39	4406.76	3694.26	3720.92	3433.64	4122.5	3791.79	3801.19	2808.65	3149.28	4462.27	4528.97	3587.01	4430	4776.68	4405.27	3919.76	3770.76	1448.18	1665.39	2768.21	2127.58	2505.89	2485.8	3878.74	3866.27	3038.05	2439.56	2344.02	2347.49	2374.95	2591.38	1411.38	1720.14	2994.61
EO946_RS02220	2887.13	2707.47	2530.69	3461.06	3417.2	2223.5	4389.84	3966.31	4793.07	3554.46	4782.87	3886.15	3084.27	3658.81	3871.36	3902.71	3451.16	3495.97	3108.63	3405.88	3307.89	3198.05	2307.14	2558.23	3695.96	3831.91	3072.03	3556.56	3948.58	3601.87	2911.92	2876.16	1743.87	2117.3	3132.5	2576.91	2493.63	2578.8	3549.55	3912.4	3713.86	2484.13	2452.83	2474.31	2377.75	2541.14	1441.64	1591.46	3054.9
EO946_RS02225	196.746	168.708	252.683	188.948	237.755	370.351	286.901	327.881	254.231	391.011	254.982	381.56	524.7	402.805	507.296	464.633	399.158	379.562	438.098	461.741	472.918	492.526	405.619	380.171	489.512	491.928	403.416	494.042	463.621	538.166	296.423	317.475	392.572	430.876	413.921	375.799	367.869	380.067	605.68	592.963	434.154	512.944	479.31	345.092	401.111	451.222	352.306	343.153	462.534
EO946_RS02230	165.861	132.639	186.934	162.138	219.466	240.868	201.846	239.036	160.935	257.643	244.194	272.012	278.332	262.942	325.455	326.695	237.359	259.7	271.097	289.788	313.308	286.248	286.714	214.836	308.383	321.938	252.581	303.886	311.223	350.769	216.214	234.861	229.084	201.409	265.958	219.411	257.508	212.676	403.787	392.105	203.766	245.568	268.264	201.879	218.279	233.824	203.17	216.221	333.064
EO946_RS02235	275.673	273.423	363.554	297.465	282.774	477.558	279.284	436.822	270.558	542.565	289.306	483.68	308.739	229.375	357.483	361.958	235.717	224.089	263.608	269.713	271.083	280.269	373.975	420.762	326.961	258.31	326.66	263.853	347.027	328.666	406.855	384.747	776.061	758.542	580.613	660.567	594.722	643.689	605.68	610.261	428.01	585.003	557.163	462.423	416.969	423.202	572.767	562.876	453.639
EO946_RS02240	41.1794	40.7226	54.1463	24.2568	26.7299	82.1456	36.8148	47.5957	20.9916	72.7462	23.5368	65.9142	48.3379	22.3781	48.5599	59.1163	42.7083	30.3997	43.4354	51.4985	59.1148	41.8535	70.0004	63.3618	40.8701	45.5841	49.0882	53.6804	52.3295	49.9726	72.0715	92.0561	111.01	111.226	90.8378	110.872	91.9673	92.9952	101.444	78.8054	71.6763	91.9696	81.6047	63.842	64.3643	71.4998	86.4554	80.5359	65.2292
EO946_RS02245	877.35	820.269	991.393	1526.9	1527.82	783.864	1128.56	1124.32	1565.04	1032.59	1414.17	1005.42	376.567	417.351	451.504	512.341	362.199	392.59	348.232	474.834	457.717	420.777	646.305	618.768	441.211	490.029	448.934	471.296	536.148	457.441	653.293	696.321	270.461	265.54	382.081	380.468	324.075	332.357	440.585	536.261	451.561	318.575	289.837	399.444	367.529	360.398	555.476	427.19	471.429
EO946_RS02250	201.321	184.997	239.791	271.932	219.466	284.029	192.96	274.997	218.079	198.031	149.066	175.462	103.692	86.1556	118.817	131.715	106.771	79.0392	92.113	121.327	102.184	102.392	140.001	163.355	92.8865	94.0172	107.102	120.099	115.676	113.399	140.656	161.688	380.461	361.735	229.436	371.131	211.963	290.307	114.373	125.896	106.491	125.155	118.186	150.115	128.729	119.81	131.844	150.567	111.68
EO946_RS02255	13.7265	24.4335	20.6272	14.0434	21.1025	44.5535	24.12	45.4803	18.6592	59.6115	14.7105	43.6334	44.4396	26.8537	79.5556	85.0445	38.6017	46.9024	30.7043	50.6257	39.6913	42.6009	75.7539	80.1923	67.8072	74.0742	65.1535	110.09	79.8714	97.0621	232.489	200.635	88.808	70.1426	58.9977	102.703	45.5457	80.0567	78.5694	90.3379	55.2932	63.5254	72.2249	82.8221	69.9612	39.6148	71.3257	65.6542	79.0657
EO946_RS02260	566.217	631.781	836.689	639.614	671.06	817.279	776.918	772.108	730.04	1161.92	1103.29	1112.19	1378.41	1263.24	1565.28	1409.46	1224.58	1189.06	1261.12	1429.74	1313.19	1189.09	1437.41	1465.24	1473.18	1336.18	1362.87	1291.97	1343.12	1264.69	1586.74	1684.15	926.429	1031.1	1323.23	1219.6	913.542	945.316	1284.96	1095.59	1058.76	1311.28	1280.35	1131.04	1028.9	921.768	1196.33	1204.54	1274.93
EO946_RS02265	1206.78	1271.71	1579.27	1463.07	1547.52	1661.01	844.201	1017.49	876.981	568.835	304.997	486.466	177.759	138.744	9.2987	9.33415	153.585	168.501	201.45	178.936	130.052	216.741	40.2742	42.5712	27.866	25.6411	46.4107	2.72951	4.59031	2.88303	181.341	131.003	2466.44	2470.02	1315.74	2089.07	1622.13	1893.87	155.15	77.8444	86.0116	96.7103	118.186	544.383	515.847	335.276	269.092	260.866	232.256
EO946_RS02270	2608.03	2756.34	2672.51	3364.04	3332.79	2535.38	1659.2	1630.94	1720.14	813.343	606.072	688.85	208.165	172.311	11.3651	11.4084	206.149	253.62	260.612	198.138	148.631	283.258	52.7401	36.6311	28.7948	25.6411	66.9385	8.18854	15.6071	14.4152	269.687	185.292	2943.78	3036.17	1530.19	2687.78	1874.38	2225.42	181.008	109.559	101.371	123.258	141.636	608.225	641.777	422.235	331.773	308.137	264.87
EO946_RS02275	6168.9	6472.56	6623.9	8829.48	8985.46	7844.21	11975	11413.4	12389.7	17627.8	19808.1	17838.6	20083.6	16158.1	29653.6	24113.2	11069.7	10950	11586.8	19134.8	17682.1	17908.8	19355.6	20003.5	23433.4	20541.3	19077.5	23265.5	18228.1	22229.1	6751.47	7582.82	6588.95	6925.08	15016.3	10950.7	15760.6	13904.8	28268.1	27235.9	7000.73	5916.39	6127.86	13310.2	11473.6	14577.3	13889.1	14427.3	13175.3
EO946_RS02280	4349	4323.57	6464.03	3942.37	4340.09	13264.4	8518.17	11220.9	7559.29	27503.1	13560.1	26780.7	45955.3	29646.5	73505.2	58596.7	23314.6	22688.6	26315.8	45338.8	41008.8	40180.8	45805.2	45857.1	56132.3	48549	44661.4	54243.6	43674	53497.5	15236.1	17025.7	13428.2	14410.3	29775.1	21664.5	31614	29492.4	63635.2	56231.5	11594.2	12440.5	12726.6	27182	22771.9	29630.9	27918.6	28669.9	27349.8
EO946_RS02285	4206.02	4372.44	5345.01	5522.89	6031.1	8046.09	8496.59	10236.2	8411.78	19666.7	13954.4	18376.1	29165.7	21109.2	48361.5	38007.6	14236.6	14435.5	16198.4	28874.1	25274.1	25281	28607.2	28852.4	36018.6	31245	28011.5	34457.4	27686	33910.2	9183.3	10441.3	8561.9	8704.69	18411	13154.1	18538.9	17492	38846.1	34334.2	6988.44	6902.46	7356.62	16395.3	13492.2	17422.8	16054.8	16738.3	16313.2
EO946_RS02290	152.135	168.708	163.728	282.145	274.333	132.268	170.11	144.902	211.082	142.461	222.619	127.187	325.891	382.665	562.055	627.462	325.24	345.688	323.519	433.81	391.846	395.366	608.908	543.526	534.098	555.556	473.032	564.099	705.072	661.175	1055.5	1084.61	77.707	98.1996	97.3931	100.369	158.534	143.132	247.643	247.949	174.071	179.198	160.395	166.507	198.69	190.344	207.493	212.72	263.882
EO946_RS02295	162.43	171.035	228.188	88.0905	95.6648	126.699	149.798	138.556	96.7944	226.322	258.904	255.302	399.957	278.607	528.993	549.678	610.235	573.251	647.037	426.827	405.358	369.955	511.099	508.875	461.646	417.854	395.383	526.796	537.984	526.634	860.208	830.865	206.882	222.452	174.184	189.067	187.438	220.763	256.594	343.092	249.843	292.975	240.124	203.604	163.243	179.716	230.187	223.224	199.641
EO946_RS02300	16.0142	20.943	30.9407	8.93672	9.84785	15.3153	16.5032	13.7499	10.4958	19.1969	26.4789	29.7078	49.1175	42.5183	60.9582	68.4504	77.2034	77.3021	68.8975	63.7185	56.5813	46.3378	58.4935	54.4516	55.7319	60.7788	41.0556	62.7788	65.1824	67.2707	108.107	110.939	31.2846	47.0957	19.6659	31.5111	26.2764	34.7721	41.7711	47.091	45.0537	39.8219	29.0775	22.431	22.3876	16.4256	29.1787	35.891	31.6263
EO946_RS02305	129.258	143.111	179.198	94.4739	104.106	122.522	134.564	135.383	102.625	176.814	226.541	235.806	289.247	234.97	423.608	421.074	466.506	448.178	482.282	315.974	274.461	322.122	402.742	354.43	335.32	337.132	328.445	343.919	459.949	403.624	723.04	671.537	190.735	275.56	175.12	171.561	189.19	216.719	262.561	308.494	224.244	254.102	247.628	180.311	177.235	154.594	264.77	241.608	217.431
EO946_RS02310	756.099	638.762	732.264	963.889	813.151	673.872	596.653	620.859	665.899	275.829	315.785	324.929	175.42	202.522	95.0534	85.0445	226.682	253.62	235.15	161.478	159.61	173.393	123.699	122.764	112.393	111.111	132.092	122.828	110.167	121.087	137.168	134.543	666.06	659.34	461.681	700.247	568.445	621.855	196.921	194.13	220.149	250.309	231.682	228.623	234.137	208.702	204.251	213.595	180.863
EO946_RS02315	614.259	602.694	640.731	559.183	603.532	460.851	472.245	439.996	489.803	271.788	411.893	212.597	245.587	382.665	145.68	148.309	376.161	302.26	342.99	245.273	278.684	253.363	128.494	117.813	172.769	183.286	244.549	93.7133	108.331	94.179	44.1728	60.1905	366.333	323.658	228.499	322.114	223.349	221.571	83.5421	96.1042	364.525	311.938	341.427	214.82	219.212	242.52	102.666	104.171	111.68
EO946_RS02320	133.833	138.457	112.16	162.138	140.684	116.953	171.379	222.113	198.254	220.259	214.773	206.098	189.453	179.025	248.999	204.314	123.197	125.942	138.544	191.155	136.808	170.403	240.686	265.328	231.287	245.015	181.18	201.984	235.024	224.876	204.59	192.374	130.184	98.1996	162.946	162.224	102.478	118.063	217.806	181.637	135.161	104.295	123.814	136.311	139.922	138.169	182.637	224.1	179.874
EO946_RS02325	138.408	134.966	130.209	195.331	171.634	132.268	228.505	212.594	205.251	228.342	389.337	194.029	178.538	217.067	303.758	315.287	142.908	152.867	175.988	188.537	200.99	190.583	256.988	259.388	299.095	274.454	246.334	221.091	234.106	245.058	324.322	324.557	112.019	124.253	138.598	127.212	142.768	120.489	255.599	241.221	144.377	178.25	151.016	157.88	135.258	158.459	153.458	198.713	197.664
EO946_RS02330	50.3304	60.5021	21.9164	38.3002	30.9504	12.5307	13.9642	12.6922	39.6507	10.1036	34.3244	32.4929	2.33893	4.47561	10.3319	3.11138	16.4263	6.07994	11.2333	3.49142	5.91148	7.47383	3.83564	4.95014	4.64433	10.4464	3.57005	10.9181	5.50837	17.2982	31.386	20.0635	14.1285	10.0204	15.92	7.00247	7.88291	10.5125	10.94	10.5715	68.6045	34.133	27.2016	17.2546	51.3049	56.0404	15.1297	11.3801	16.8015
EO946_RS02335	752.668	772.565	723.24	624.293	641.517	498.443	649.971	598.648	594.761	447.591	635.493	469.755	421.007	552.738	363.683	352.623	519.07	447.31	434.354	388.421	363.134	372.944	343.29	331.66	320.459	322.887	332.907	344.829	358.044	366.145	315.022	283.249	525.784	495.006	465.426	475.001	459.836	458.507	513.187	544.911	579.554	423.819	437.101	471.913	477.602	476.343	403.098	472.71	524.799
EO946_RS02340	126.97	108.206	155.993	157.031	161.786	167.076	109.175	141.729	85.1324	107.099	101.993	99.3355	170.742	160.003	177.709	171.126	128.125	130.284	164.755	185.918	186.634	179.372	127.535	153.454	212.71	157.645	187.428	172.869	177.186	160.489	132.519	115.66	171.561	156.318	133.915	157.556	120.871	165.774	185.981	179.715	142.329	134.636	128.504	131.135	173.504	131.405	118.876	124.305	140.342
EO946_RS02345	76.6394	57.0116	125.052	35.7469	40.7982	187.96	64.7432	76.1531	57.1437	142.461	57.8612	153.181	275.214	241.683	254.165	302.841	248.036	203.244	240.392	267.967	290.507	283.258	233.015	191.076	336.249	288.699	297.207	256.574	324.076	268.122	258.062	251.384	265.415	245.499	208.833	243.919	256.632	217.528	263.556	352.702	173.047	238.931	244.814	272.623	279.845	258.945	276.657	249.486	258.94
EO946_RS02350	46.8987	36.0686	79.9302	29.3635	40.7982	98.8532	50.779	62.4032	53.6451	70.7255	48.0542	81.6965	158.267	137.625	123.983	168.015	129.767	93.8048	116.077	125.691	141.031	141.255	103.562	120.784	128.183	147.199	110.672	148.304	168.923	147.035	131.356	131.003	128.166	123.251	129.233	127.212	128.754	131.002	153.161	162.416	104.443	141.273	120.062	143.213	139.922	110.148	132.925	117.302	140.342
EO946_RS02355	45.7549	43.0496	68.3275	43.4069	28.1367	91.8917	43.1621	45.4803	60.6423	69.7151	50.9963	67.771	86.5404	104.058	99.1862	99.5642	79.6673	82.5135	88.3685	82.9213	94.5836	95.6651	96.8499	91.0827	96.602	93.0675	82.1112	97.3526	120.266	118.204	91.833	68.4519	93.8539	79.1609	91.7742	80.5284	70.0703	93.8039	134.264	113.403	90.1074	81.5401	86.2946	94.0376	88.6175	56.0404	87.5361	91.0405	106.739
EO946_RS02360	82.3588	60.5021	85.087	67.6637	70.3418	107.207	58.3958	76.1531	83.9662	104.067	86.3015	89.1235	99.0146	109.653	92.987	118.233	102.664	84.2506	100.351	123.073	127.519	100.149	89.1786	108.903	131.899	94.9669	112.457	121.008	111.086	120.126	88.3457	109.759	99.909	140.285	114.25	114.374	100.726	94.6125	132.275	150.884	84.9876	124.206	123.814	120.782	111.005	102.419	129.683	117.302	118.599
EO946_RS02365	100.661	96.5706	105.714	84.2605	101.292	150.368	79.9769	102.595	88.631	102.047	83.3594	102.121	148.912	160.003	130.182	172.163	125.661	107.702	122.817	125.691	147.787	156.203	132.33	132.664	148.618	144.35	166.9	121.918	183.612	146.074	132.519	136.904	132.203	136.277	117.059	127.212	119.12	152.836	161.117	179.715	145.401	176.354	151.016	169.095	153.915	114.979	156.7	140.938	144.295
EO946_RS02370	3014.1	3062.34	3924.32	4504.1	4231.76	2980.91	1913.1	2373.44	2077	980.053	562.921	770.547	244.808	214.829	85.7547	114.084	188.902	286.626	260.612	139.657	133.43	181.614	112.192	118.803	114.25	89.2689	126.737	111	109.249	110.516	153.443	121.561	3708.74	3044.19	1784.92	3747.49	1441.7	1657.74	155.15	134.546	135.161	142.221	149.14	197.565	179.101	155.56	272.334	222.349	180.863
EO946_RS02375	1140.44	981.995	1037.8	938.355	983.378	614.004	648.702	635.667	783.685	399.094	422.681	362.992	419.448	604.208	554.823	617.091	712.899	691.376	651.531	446.902	537.1	491.031	538.907	512.835	462.575	449.193	465.892	724.231	711.498	674.629	738.152	930.002	565.142	533.084	396.128	498.343	448.45	512.687	242.67	238.338	1492.92	1349.2	1228.76	600.46	641.777	583.593	652.738	549.745	311.321
EO946_RS02380	44.611	29.0875	34.8083	58.727	60.4939	45.9458	36.8148	58.1725	76.969	50.5182	69.6296	37.1348	91.2182	116.366	78.5224	86.0816	83.7739	96.4105	89.8663	82.0485	87.8277	80.7174	79.5895	70.292	97.5309	73.1245	61.5834	60.9591	60.5921	54.7776	37.1982	38.9468	24.2204	23.0468	41.2048	37.3465	42.0422	40.4327	49.7275	49.0131	25.5987	29.3923	30.9535	24.1564	45.708	39.6148	39.9856	37.6418	44.4745
EO946_RS02385	1019.19	1089.04	1231.18	762.174	862.39	1226.61	1156.49	1237.49	1029.75	1897.46	1634.82	1952.36	3432.77	2929.29	4375.56	3899.6	2845.85	2716	2852.51	3423.34	3294.38	3323.61	4034.13	3910.61	3815.78	3348.53	3574.51	4038.77	3680.51	3979.55	3586.14	4090.59	1320.01	1270.58	1644.44	1386.49	1893.65	1895.48	2605.72	2520.81	2713.46	3032.15	2873.99	2003.26	2006.49	2097.65	2308.36	2465.97	1804.67
EO946_RS02390	3127.35	3198.47	2966.44	4144.08	3974.31	2553.48	4226.08	3674.39	4487.53	3607	6029.33	3519.45	3715.78	4000.08	4065.6	3871.6	3415.02	3204.13	3508.53	3492.3	3490.3	3256.35	3986.19	4153.17	3564.06	3524.22	3453.13	3864.08	3756.71	3718.15	3478.03	3875.8	2146.53	2212.5	2761.66	2420.52	2357.87	2408.98	3062.22	2981.15	2938.73	2802.7	2857.1	2307.8	2213.57	2273.5	2994.6	2911.55	2281.05
EO946_RS02395	98.373	87.2626	100.557	86.8138	90.0374	101.638	180.265	237.978	211.082	539.534	490.349	575.589	450.634	309.936	1302.85	1224.85	332.632	377.825	368.452	587.432	463.629	517.937	1655.08	1502.86	1116.5	905.034	687.235	1232.83	1370.67	1348.3	2009.86	1943.8	149.359	147.299	291.243	185.566	441.443	357.425	2030.87	2047.02	205.813	225.657	236.372	433.09	390.85	415.472	1289.27	1185.28	1023.9
EO946_RS02400	251.652	271.096	321.01	315.338	313.724	334.152	247.548	239.036	236.738	189.948	134.356	156.894	161.386	204.759	71.29	67.4133	156.871	167.633	176.737	157.114	157.921	153.961	79.5895	82.1724	110.535	116.809	137.447	72.787	64.2643	73.0368	77.8837	70.8124	423.856	376.766	178.866	303.441	244.37	236.936	89.5094	61.5067	278.514	310.042	283.272	204.467	224.809	261.844	144.813	127.807	86.9723
EO946_RS02405	125.826	91.9166	58.0139	102.134	95.6648	62.6534	60.9348	49.711	65.3071	26.2695	45.1121	74.2696	8.57607	13.4268	10.3319	8.29702	20.5328	6.07994	7.48886	6.10999	7.60047	6.72645	0	7.92023	6.50206	3.79867	8.03262	3.63935	5.50837	15.3762	13.9493	5.90103	62.5693	52.1059	32.7765	60.6881	28.0281	43.6673	4.97275	3.84417	46.0776	38.8737	39.3954	20.7055	27.9845	46.3783	7.56485	8.7539	3.95329
EO946_RS02410	109.812	133.803	54.1463	76.6004	66.1212	32.0229	72.3601	49.711	86.2986	89.9224	81.398	256.23	28.8468	13.4268	68.1905	12.4455	58.3132	63.4051	63.6553	18.33	20.2679	17.9372	18.2193	24.7507	18.5773	19.943	23.2053	50.0411	11.9348	83.6079	109.27	80.254	80.7345	89.1813	54.3154	42.0148	29.7799	38.0067	15.9128	24.026	202.742	168.769	136.946	39.6856	111.005	123.675	33.5015	35.891	36.5679
EO946_RS02415	193.314	174.525	150.836	214.481	191.33	96.0686	159.954	118.46	138.778	100.026	165.738	235.806	46.7786	51.4696	92.987	33.1881	86.2378	79.0392	104.844	22.6943	38.8468	32.8849	40.2742	55.4416	37.1546	19.943	34.808	82.7952	32.1322	103.789	104.62	75.5332	150.368	123.251	59.9342	100.369	61.3115	79.2481	47.7384	31.7144	187.382	200.058	134.132	42.2738	62.4987	83.0944	47.5505	60.4019	43.4861
EO946_RS02420	229.918	235.027	327.456	231.078	265.892	406.551	300.865	364.9	278.721	399.094	263.808	318.431	348.5	322.244	140.514	120.307	305.528	287.494	351.227	278.441	354.689	292.974	159.179	156.425	217.355	232.669	278.464	79.1559	106.495	94.179	81.371	94.4165	471.288	456.929	332.447	435.32	175.176	158.496	96.4713	78.8054	278.514	368.827	329.233	188.938	182.832	198.074	168.588	126.932	111.68
EO946_RS02425	2220.26	1809.25	929.511	1373.7	1238.01	984.355	1392.61	1013.26	1519.56	753.731	1227.83	2857.52	413.211	426.302	465.968	221.945	765.463	554.143	632.06	330.812	456.028	387.145	318.358	330.67	256.367	282.052	371.285	436.722	219.417	784.185	1577.44	1044.48	852.758	945.923	545.963	763.27	370.497	626.707	256.594	240.26	2754.42	2047.03	1852.52	971.434	2007.42	2558.53	453.891	477.963	730.369
EO946_RS02430	109.812	70.9736	117.317	93.1972	78.7828	192.137	147.259	208.363	134.113	289.974	212.812	232.092	580.054	389.378	801.755	753.992	356.45	348.294	397.658	562.992	534.566	518.684	662.607	630.648	680.858	609.687	592.629	603.222	724.351	563.152	437.079	499.227	457.159	437.89	317.464	311.61	145.396	122.915	378.923	371.923	378.861	507.255	441.791	345.955	329.284	357.499	357.709	358.91	462.534
EO946_RS02435	1746.69	1331.05	2080.76	1560.1	1766.98	3361.01	2314.25	4462.36	2494.5	4981.09	2334.06	3985.49	5132.39	4184.7	6401.64	5393.06	3797.75	3820.81	3929.4	5455.35	5118.49	4985.05	4785.92	4621.45	5897.37	5873.7	5341.69	5337.11	4704.15	5198.11	1933.14	2282.52	2679.38	2688.46	4157	3680.97	3643.66	3465.89	5104.03	4740.82	1504.18	1637.44	1710.88	3324.96	3137.99	3408.8	2802.24	2795.99	3816.9
EO946_RS02440	74.3517	97.7341	117.317	126.391	122.395	168.468	134.564	192.498	160.935	225.311	203.985	207.026	284.57	204.759	411.209	344.326	181.51	191.084	205.195	275.823	238.993	245.889	307.81	337.6	327.889	319.089	285.604	328.451	361.716	361.34	163.905	204.176	179.634	153.312	222.88	212.408	166.417	149.601	377.929	345.975	55.2932	61.6291	80.6667	134.586	115.669	139.135	137.248	154.069	182.839
EO946_RS02445	815.581	834.231	1265.99	905.162	994.632	1861.5	1331.68	1431.04	1167.36	2349.1	1921.19	2332.06	3491.24	2764.81	4748.54	4324.82	2624.09	2515.36	2815.81	3637.19	3393.19	3143.49	4529.89	4178.91	4147.38	4218.43	3765.51	4412.71	4022.03	4275.54	3223.46	3650.38	2026.44	2037.14	2500.38	2171.93	2208.97	2149.4	3655.96	3495.31	1452.98	1822.33	1843.14	2093.85	2111.89	2164.32	2418.59	2546.51	2556.79
EO946_RS02450	116.675	131.476	123.763	172.351	175.854	114.168	195.499	213.652	190.09	224.301	324.611	232.092	223.757	220.424	317.189	343.289	305.528	294.443	328.012	273.204	208.591	250.373	301.098	285.128	347.396	358.975	282.927	355.747	362.634	369.028	367.332	407.171	101.927	98.1996	126.424	143.551	182.183	152.027	221.784	266.209	218.101	250.309	251.38	175.997	224.809	178.75	185.879	204.841	316.263
EO946_RS02455	22.8774	24.4335	19.338	31.9168	14.0684	33.4152	55.8569	56.0571	40.8169	92.9535	104.935	116.046	109.15	71.6098	148.779	175.275	138.802	143.313	142.288	125.691	114.852	105.381	140.96	146.524	145.832	145.299	111.564	152.853	192.793	200.851	156.93	187.653	29.2663	26.053	59.9342	51.3515	77.0773	54.1798	71.6075	109.559	113.658	122.31	95.6745	100.939	84.8862	76.3309	98.343	101.545	113.657
EO946_RS02460	18.3019	13.962	27.0731	8.93672	8.44101	32.0229	39.3537	64.5186	27.9887	127.306	67.6682	129.043	118.506	117.485	169.443	205.351	226.682	210.192	213.432	171.08	144.409	156.951	140.001	178.205	138.401	185.185	151.727	221.091	179.94	193.163	160.417	179.391	51.4683	52.1059	97.3931	50.1844	94.5949	86.526	112.384	138.39	105.467	175.406	157.581	122.508	139.922	115.946	129.683	119.053	151.213
EO946_RS02465	22.8774	34.905	19.338	16.5968	33.764	43.1612	38.0842	49.711	52.4789	68.7047	45.1121	71.4844	70.1679	52.5885	65.0909	91.2672	92.8083	105.965	113.831	74.1928	86.9832	73.2436	62.3292	48.5114	57.5897	58.8795	75.8636	71.8772	72.5269	73.0368	49.9851	63.7311	43.3948	44.0896	40.2683	42.0148	63.0633	56.6058	45.7493	34.5975	69.6284	96.7103	81.6047	69.0184	82.0878	62.8039	43.2277	44.6449	67.2058
EO946_RS02470	51.4742	47.7036	51.5679	31.9168	33.764	38.9844	74.899	81.4415	69.9719	119.223	135.336	108.619	133.319	133.149	123.983	162.829	258.714	223.221	257.617	156.241	155.387	159.193	112.192	115.833	139.33	117.759	124.952	151.943	136.791	112.438	108.107	94.4165	52.4774	49.0998	75.8542	72.3589	102.478	95.4212	82.5476	104.754	185.334	246.516	191.349	138.9	196.824	114.979	85.3747	86.6636	152.201
EO946_RS02475	164.718	150.092	243.658	116.177	116.767	233.906	130.756	176.633	125.949	261.684	201.043	312.861	704.797	497.912	868.912	1018.46	441.866	403.013	463.56	662.498	760.047	623.318	1042.34	967.258	923.292	820.514	817.542	960.789	1210.01	986.958	1074.1	1050.38	593.399	493.002	309.972	357.126	311.813	289.498	618.61	725.586	271.346	340.382	382.698	377.876	455.214	455.087	552.234	475.337	280.683
EO946_RS02480	8.0071	16.289	29.6515	12.7667	2.81367	26.4537	19.0421	22.2113	10.4958	11.114	10.7877	18.5674	52.2361	36.9238	54.759	62.2277	30.3886	25.1883	30.7043	48.0071	33.7799	52.3168	51.7811	49.5014	40.8701	75.0238	45.5182	40.9427	44.067	45.1675	24.4113	35.4062	19.1745	23.0468	41.2048	26.8428	30.6558	25.8769	36.7983	42.2858	13.3113	16.1184	9.37985	25.8819	22.3876	28.9864	25.9366	33.2648	24.708
EO946_RS02485	856.76	669.013	447.351	440.452	433.305	754.626	745.182	608.167	747.533	705.234	757.099	1860.45	722.729	577.354	892.675	825.554	777.783	648.816	703.204	700.031	679.82	670.403	834.252	851.425	733.804	786.326	737.216	781.551	652.742	898.545	1192.67	927.642	533.857	586.191	776.335	703.749	518.52	516.73	715.081	608.339	2057.11	1598.56	1430.43	759.202	1418.81	1579.76	761.888	872.764	738.276
EO946_RS02490	793.847	644.58	620.104	1117.09	990.412	646.026	1155.22	1051.34	1362.12	1081.09	1399.46	1043.49	783.541	1000.3	1751.26	1623.1	581.489	625.365	525.718	783.825	759.203	742.899	1197.68	1341.49	1414.66	1423.55	1072.8	1245.57	1660.77	1402.11	1787.84	1805.72	436.976	471.959	718.274	678.073	790.043	806.228	1787.2	1685.67	851.924	520.529	513.078	832.534	724.798	876.356	1353.03	1408.5	1192.9
EO946_RS02495	2319.77	2350.27	2397.91	3935.99	3860.36	2293.12	2210.16	2430.55	2558.64	1802.49	2135.96	1859.52	1015.09	776.519	1753.32	1571.25	620.091	707.879	703.204	1227.24	849.564	949.924	1912.07	1719.68	1522.41	1582.15	1096.9	1673.19	1795.73	1700.03	2971.21	2832.49	2510.84	2139.35	4275.93	4036.93	2765.15	2495.51	3137.8	2869.67	678.877	721.535	692.233	1105.16	978.524	1172.02	1934.44	1876.84	2052.74
EO946_RS02500	1013.47	759.767	223.031	525.99	422.051	164.291	572.533	358.554	686.89	290.985	576.651	1100.12	51.4564	70.4909	161.178	63.2648	177.404	127.679	124.315	68.9556	93.7391	65.0224	177.398	234.637	103.104	104.464	75.8636	138.295	85.3798	250.824	430.104	286.79	104.955	129.263	99.266	99.2017	77.0773	96.2298	119.346	125.896	766.937	478.811	408.962	208.781	464.542	620.309	235.591	281	347.889
EO946_RS02505	117.819	87.2626	45.1219	82.9838	40.7982	45.9458	73.6295	82.4992	117.786	73.7566	80.4173	264.585	29.6264	39.1616	36.1616	22.8168	49.2788	32.1368	39.6909	19.2028	16.0454	27.6532	37.3975	37.6211	25.0794	28.4901	26.7754	47.3116	20.1974	73.0368	187.153	94.4165	35.3214	58.1181	29.0306	23.3416	23.6487	43.6673	23.8692	28.8313	239.604	157.391	134.132	81.9593	145.519	236.722	73.4871	88.4144	118.599
EO946_RS02510	342.018	351.378	340.348	394.492	398.134	249.221	336.411	351.15	355.69	266.736	429.546	225.594	243.249	288.677	235.567	233.354	243.109	270.992	263.608	248.764	261.794	262.332	231.097	244.537	235.932	252.612	255.259	233.828	208.4	226.799	189.478	159.328	252.295	223.454	243.483	218.244	241.743	221.571	254.605	245.066	243.699	230.398	274.83	252.78	255.591	235.756	230.187	238.981	262.893
EO946_RS02515	1084.39	843.539	269.442	391.939	322.165	119.738	563.647	310.958	717.211	272.798	684.528	897.733	44.4396	63.7775	159.111	62.2277	210.256	174.581	123.566	48.8799	86.1387	41.8535	137.124	182.165	112.393	99.7152	84.7887	182.877	78.0353	258.512	410.342	283.249	76.6978	115.234	138.598	100.369	48.1733	91.3779	182.997	174.91	1486.77	659.906	482.124	176.86	485.064	647.363	251.801	351.907	446.721
EO946_RS02525	146.416	116.35	171.463	108.517	123.801	299.344	175.187	327.881	250.732	382.928	233.406	351.852	243.249	242.802	300.658	297.656	190.545	202.375	208.939	255.747	254.193	230.194	273.289	324.729	296.308	266.857	295.422	305.705	312.141	281.576	320.834	405.991	292.663	260.53	307.163	278.932	246.122	278.986	413.732	380.573	221.173	280.65	250.442	255.368	260.256	284.067	387.969	360.661	301.438
EO946_RS02530	268.81	180.343	127.631	125.114	125.208	185.176	251.356	283.459	297.38	392.021	378.55	555.165	333.687	297.628	544.491	422.111	385.196	364.796	349.73	371.837	376.646	328.849	560.962	616.788	487.654	483.381	430.191	585.026	434.243	531.439	632.369	665.636	162.478	228.464	284.687	207.74	275.026	273.325	593.746	534.339	753.625	810.66	695.985	377.013	465.475	524.654	621.398	775.595	601.888
EO946_RS02535	186.451	194.305	155.993	259.165	239.162	232.514	231.044	272.882	276.389	367.772	428.565	336.998	459.989	446.442	686.038	654.428	345.773	369.139	363.959	508.875	537.944	462.63	776.717	749.452	662.281	622.983	617.619	541.353	702.317	636.189	706.766	784.837	212.937	202.411	281.878	267.261	350.352	378.45	673.31	679.456	368.621	395.374	440.853	502.972	455.214	470.546	725.145	753.711	591.016
EO946_RS02540	89.222	110.533	168.885	95.7505	105.513	281.244	177.726	214.709	177.262	337.462	179.468	337.926	337.585	300.985	469.068	457.373	280.889	330.054	322.77	400.641	336.11	355.007	560.962	625.698	470.006	450.143	466.784	436.722	447.096	432.455	547.511	566.499	331.012	331.674	391.445	372.298	360.862	347.721	660.381	653.508	326.639	446.574	434.287	458.11	413.237	446.391	688.401	716.069	592.993
EO946_RS02545	104.092	108.206	117.317	104.687	112.547	122.522	151.067	135.383	142.276	176.814	185.352	196.814	156.708	144.339	169.443	233.354	133.874	145.919	163.257	181.554	165.521	140.508	248.358	238.597	176.484	201.33	171.363	220.181	205.646	195.085	230.164	240.762	143.304	159.324	181.676	135.381	166.417	155.262	279.468	288.313	200.694	224.709	242.938	172.546	203.354	156.527	322.046	281	248.069
EO946_RS02550	845.321	703.919	1124.18	436.622	357.336	772.726	1068.9	1462.77	1176.69	1932.83	1984.93	1914.3	1662.98	1522.83	4053.2	5173.19	1590.88	1870.88	1711.95	2615.95	2238.76	2286.99	4730.3	5210.52	4729.78	5577.4	3997.57	4564.66	5429.42	4854.06	4741.61	4901.4	797.253	684.391	1064.77	619.719	1785.92	1701.41	3617.18	4413.1	1155.01	1191.81	1444.5	2291.41	1878.69	1909.24	10444.9	10189.5	6519.96
EO946_RS02555	5384.2	5090.32	4884.77	7093.2	6920.22	4775.58	4487.59	4520.53	4762.75	3167.49	3180.41	2961.5	2523.7	2797.26	2905.33	2741.13	2442.58	2458.03	2540.97	2750.37	2661.01	2578.47	2950.57	2786.93	2795.88	2701.81	2551.69	2635.8	2741.33	2755.22	2751.5	2693.23	5128.66	4548.24	4013.72	4500.26	5914.81	6354.4	3388.43	2989.8	4340.51	4262.84	4370.07	4408.55	4321.74	4322.84	3812.68	3641.62	3332.62
EO946_RS02560	8910.76	9053.21	11303.7	9573.78	10676.5	15805.4	15834.2	18199.5	15134.9	20591.2	17592.8	18667.7	17743.1	17509.7	17185	18522.1	15701	15442.2	15719.1	21699.2	19360.9	19491	28640.7	28785.1	21113.1	22926	21740.7	15748.4	20971.3	15757.7	27846.3	28563.3	15612	13553.5	18289.3	18691.9	19265	17680.4	21010.8	18568.3	13640	15020.4	15070.6	18792.8	18361.5	18879.8	28439.5	26451.7	26282.4
EO946_RS02565	92.6536	105.879	116.028	61.2803	78.7828	103.03	69.8211	84.6145	53.6451	69.7151	49.0349	64.0575	146.573	165.598	53.7258	79.8588	219.29	196.295	205.944	156.241	157.076	149.477	83.4252	80.1923	110.535	108.262	116.027	90.0739	83.5436	87.452	51.1475	84.9748	117.065	113.23	77.7272	105.037	107.733	97.0385	60.6675	56.7015	148.472	191.524	175.403	132.86	153.915	128.506	55.1153	61.2773	87.9606
EO946_RS02570	123.538	117.514	134.077	104.687	116.767	142.014	102.827	100.48	66.4733	103.057	100.031	86.3384	192.572	212.592	84.7215	77.7846	233.253	211.061	238.146	186.791	196.768	170.403	91.0965	86.1325	116.108	101.615	137.447	113.73	78.9533	93.218	67.4217	60.1905	131.194	157.32	114.25	96.8675	92.8432	110.786	59.673	67.2729	191.478	191.524	191.349	150.115	169.772	115.946	69.1643	72.6573	112.669
EO946_RS02575	2264.87	1901.16	1875.78	3288.71	3705.6	1791.89	2943.91	3123.33	3507.92	2788.6	2436.06	2578.08	9899.9	10339.8	17070.4	12141.7	6180.38	6195.46	6024.79	9522.86	9241.33	8829.59	9545.95	8530.09	11822.6	10302	10211.2	11417.6	8708.74	10813.3	2744.53	3009.53	1397.72	1451.95	2026.53	1654.92	2729.24	2693.63	3133.82	2771.64	1547.18	1294.21	1389.16	2351.8	1998.09	2464.81	2064.12	1983.63	1767.12
EO946_RS02580	1209.07	1149.54	1293.06	1548.61	1557.37	1485.58	1508.14	1626.71	1638.51	1727.72	1956.49	1747.19	2313.98	2433.61	2767.91	2332.5	2229.86	2009.85	2153.05	2299.98	2183.02	2121.07	2261.11	2080.05	2305.44	2303.9	2203.61	2328.27	1816.84	2279.52	1046.2	1122.38	1418.91	1444.94	1668.79	1559.22	1448.7	1487.11	1827.98	1603.02	1224.64	1251.55	1181.86	1289.78	1301.28	1385.55	1065.56	1161.64	1083.2
EO946_RS02585	84.6465	83.7721	56.7247	128.944	99.8853	47.3381	128.217	95.1913	152.772	147.513	221.638	150.396	279.892	213.711	730.465	528.935	239.002	255.357	245.635	320.338	280.373	264.574	111.234	120.784	451.429	431.15	296.314	628.698	484.737	548.737	65.0968	76.7134	42.3856	58.1181	163.883	94.5334	119.995	105.934	355.054	442.079	105.467	78.6956	81.6047	116.469	142.721	136.236	39.9856	41.1433	245.104
EO946_RS02590	19.4458	16.289	20.6272	17.8734	28.1367	4.17689	29.1979	12.6922	15.1606	28.2902	25.4982	28.7795	73.2864	39.1616	164.277	132.752	69.8116	67.7479	43.4354	86.4128	54.8923	57.5485	23.9728	25.7408	99.3886	90.2185	72.2936	141.935	100.987	125.892	22.0864	24.7843	12.1102	20.0407	28.0942	26.8428	23.6487	25.8769	68.6239	76.8833	30.7184	19.9109	17.8217	26.7446	27.0517	34.7837	10.8069	10.5047	43.4861
EO946_RS02595	408.362	394.427	409.965	459.603	464.256	416.297	432.891	442.111	393.009	530.441	404.048	478.11	613.579	514.696	635.411	609.831	579.847	511.583	588.624	558.628	605.504	604.633	435.345	415.812	518.307	490.979	515.873	582.296	504.016	536.244	337.109	363.503	558.077	558.134	457.935	493.674	346.848	396.24	463.46	402.676	625.632	680.765	674.411	461.56	489.728	477.31	360.951	346.654	379.515
EO946_RS02600	395.78	357.195	386.759	464.709	399.541	231.122	407.501	270.766	433.825	236.425	425.623	227.451	381.245	421.827	484.566	495.747	422.976	467.287	357.219	323.83	346.244	314.648	388.359	386.111	378.048	432.099	356.113	444.911	507.688	441.104	445.216	424.874	167.524	183.373	229.436	206.573	317.944	300.011	373.951	451.69	472.04	311.938	338.613	343.366	356.336	352.668	378.242	343.153	408.177
EO946_RS02605	4639.54	4790.14	4391.01	6042.5	5602.02	3723.01	5076.63	4594.57	5263.05	4362.75	6952.17	4468.24	8514.48	9194.03	9516.7	8724.32	7296.54	7431.42	7721.76	7969.18	7729.68	7687.59	7672.24	7717.28	7726.3	7314.35	7357.88	8063.89	7436.3	7958.13	4971.77	5171.66	3645.16	3633.39	3866.69	3889.87	4691.21	4894.78	5996.14	5708.59	4087.6	4314.04	4181.54	4323.14	4041.89	4169.21	3997.48	3827.2	3848.52
EO946_RS02610	887.645	975.014	988.814	920.482	849.728	923.094	722.331	741.435	719.544	881.037	845.362	842.959	2053.58	1661.57	2304.01	2049.36	2004.82	1929.08	2194.24	2038.12	1955.01	2059.04	1438.37	1500.88	2014.71	1962.97	1862.67	1972.53	1647.92	1915.29	907.868	927.642	1207.99	1208.46	1036.67	1097.05	1293.67	1381.18	1314.79	1142.68	1005.52	1136.82	1161.23	1150.88	1055.95	1006.79	663.545	705.564	809.435
EO946_RS02615	1345.19	1294.98	1226.03	1496.26	1425.12	795.002	952.106	736.146	1064.74	496.089	638.435	487.394	488.836	512.458	545.524	527.898	525.64	560.223	554.924	525.459	490.653	496.263	475.619	501.945	526.667	482.432	498.915	552.272	546.247	528.556	657.943	714.025	670.097	662.346	433.586	539.19	696.324	836.957	554.958	518.001	582.626	468.381	435.225	496.932	508.385	516.924	464.698	455.203	504.044
EO946_RS02620	13300.9	13411.7	12114.6	13122.9	12254.9	9691.79	11813.7	10264.8	11842.7	8210.22	12673.6	8927.2	9699.54	12767.8	12200.9	11769.3	11334.9	11067.2	10792.2	9932.23	9937.19	9556.04	12854.2	12544.7	11038.6	11139.6	10215.7	11260.2	11730.1	11650.3	14450.3	14662.9	7794.92	8400.07	7345.69	8167.22	10271.4	11187.7	11866	11893.9	13429.1	10962.4	11264.3	10179.3	10370.1	9754.89	10429.8	10756.8	10763.8
EO946_RS02625	259.659	236.191	253.972	240.015	284.181	249.221	271.668	235.863	222.744	311.192	410.913	320.287	324.331	324.482	276.895	328.769	337.56	322.237	301.052	328.194	290.507	334.828	326.988	332.65	321.387	296.297	323.09	337.55	324.994	345.964	323.159	348.161	195.781	221.45	286.56	241.585	241.743	215.102	302.343	291.196	235.508	273.064	265.45	223.447	247.196	256.047	341.499	344.904	299.461
EO946_RS02630	582.231	510.777	672.961	427.686	499.426	795.002	571.264	746.723	550.445	917.41	837.517	985.928	1076.69	1101	988.762	1093.13	1157.23	1080.49	1195.22	1240.33	1115.58	1118.83	1037.54	1063.29	1091.42	1094.97	1114.75	976.256	1086.99	1104.2	924.142	899.317	741.748	836.701	869.982	790.112	871.499	893.563	986.593	972.574	991.181	1173.8	1181.86	913.631	912.294	922.734	1244.96	1231.67	1008.09
EO946_RS02635	924.248	713.227	781.254	1062.19	996.039	682.226	538.257	645.186	712.547	430.415	412.874	424.265	318.094	354.692	326.488	297.656	322.776	329.185	339.994	350.015	309.086	323.617	374.934	337.6	316.743	325.736	281.142	264.763	248.795	279.654	298.748	332.818	808.354	719.462	592.787	671.07	476.478	505.409	339.141	256.598	294.897	294.872	342.365	381.327	373.126	356.533	358.79	348.405	301.438
EO946_RS02640	29.7407	54.6846	51.5679	39.5769	43.6119	58.4765	60.9348	72.98	57.1437	114.171	60.8033	87.2667	129.421	110.771	167.377	130.678	104.307	99.0162	124.315	129.183	121.608	124.066	163.015	156.425	158.836	133.903	142.802	136.476	138.627	133.58	132.519	153.427	81.7437	82.167	96.4566	75.8601	91.9673	101.89	139.237	117.247	96.251	123.258	126.628	116.469	95.1472	95.6551	152.378	129.558	121.564
EO946_RS02645	7953.34	7978.13	7305.88	8276.68	8218.73	5357.56	3923.95	3837.27	4403.56	1617.59	1550.48	1693.35	718.831	694.839	255.198	246.836	1243.47	1395.78	1429.62	850.162	833.518	999.999	321.235	337.6	336.249	339.981	392.706	216.541	251.549	248.902	775.35	631.41	6625.28	5749.69	2712.02	4454.74	4342.61	5488.33	863.269	585.274	2131.86	2282.17	2252.1	3185.2	3360	2807.82	1569.17	1528.43	1325.34
EO946_RS02650	551.346	581.751	644.599	468.539	467.069	558.312	491.287	453.745	404.671	422.332	377.569	411.268	536.394	547.144	393.645	336.029	578.204	543.72	602.853	520.222	550.612	502.242	430.551	467.294	408.701	449.193	413.234	375.763	324.076	371.911	367.332	303.313	674.133	668.358	488.838	546.193	553.555	529.668	383.896	364.235	604.129	641.891	589.055	506.422	556.891	548.809	378.242	401.804	512.939
EO946_RS02655	3062.14	3275.26	2510.07	3390.85	2979.68	2329.32	2438.66	2231.71	2313.74	1743.89	2696.92	1794.54	2000.56	2293.75	1757.45	1626.22	1902.16	1698.04	1749.4	1788.48	1787.8	1923.76	2022.34	1816.7	1743.48	1818.62	1748.43	1786.92	1608.44	1701.95	1806.44	1930.82	2262.59	2097.26	1895.42	2176.6	2352.61	2121.1	1908.54	1985.51	1974.17	2284.07	2243.66	2107.65	2200.51	2265.77	1958.21	2018.65	2186.17
EO946_RS02660	5622.13	5646.47	5150.34	6862.12	6176.01	4027.92	4623.43	4226.5	4767.42	3194.77	4770.12	3183.38	3162.23	4153.37	2910.49	2814.76	3239.26	2977.43	3018.76	2839.4	2978.54	3064.27	3160.57	2963.16	2967.73	2878.45	2853.36	2877.82	2830.39	2881.11	2865.42	3459.18	3636.08	3560.24	3337.59	3496.57	3740	3707.68	3210.4	3349.23	4035.38	3782.13	3856.06	3585.51	3677.16	3743.11	3422.55	3550.58	3650.86
EO946_RS02665	813.293	842.375	816.062	740.471	768.132	886.894	990.19	983.644	970.276	1067.95	1007.18	988.713	1415.83	1615.7	1592.14	1653.18	1483.29	1503.48	1392.18	1388.71	1321.64	1403.59	1909.19	1858.28	1610.65	1532.77	1431.59	1583.12	1678.22	1624.11	1611.15	1798.63	877.988	810.648	984.232	879.977	1154.41	1074.7	1727.53	1713.54	1730.47	1614.68	1613.33	1337.23	1378.7	1295.69	1538.91	1574.83	1569.45
EO946_RS02670	160.142	160.563	167.596	114.901	140.684	233.906	175.187	187.21	132.947	264.715	222.619	255.302	406.974	386.022	432.906	449.076	395.051	368.271	341.492	377.947	394.38	427.503	519.729	556.396	442.14	392.213	373.07	460.378	461.785	473.778	466.14	506.308	246.24	223.454	264.085	239.251	296.923	270.09	476.389	495.898	390.124	406.752	410.837	395.993	396.447	346.871	439.842	454.327	479.336
EO946_RS02675	62.9129	70.9736	86.3762	39.5769	37.9845	98.8532	71.0906	71.9223	48.9803	105.078	81.398	117.903	159.047	107.415	179.775	190.831	147.015	181.53	152.773	157.987	182.411	202.541	226.303	216.816	201.564	177.588	180.288	218.361	190.957	183.553	198.778	193.554	93.8539	102.208	115.186	106.204	129.63	130.193	162.112	199.897	155.64	201.006	199.791	161.33	158.579	161.358	155.62	169.826	182.839
EO946_RS02680	573.08	556.154	680.696	487.689	550.073	1019.16	825.159	734.031	718.378	1061.89	954.22	1132.61	1546.03	1381.85	1435.1	1563.99	1515.32	1508.69	1577.9	1490.84	1642.55	1535.87	1969.6	1827.59	1547.49	1412.16	1438.73	1548.54	1664.45	1645.25	1682.06	1723.1	1054.59	981.996	1197.75	1094.72	1241.12	1280.91	1760.35	1715.46	1807.27	2005.32	2057.94	1635.74	1720.11	1689.91	1711.82	1766.54	1849.15
EO946_RS02685	2248.85	1833.68	895.992	1664.78	1246.46	814.495	1641.43	1047.1	1629.18	630.467	1451.43	3611.36	422.566	332.314	620.947	431.445	913.3	689.639	682.235	488.799	548.923	461.136	749.868	601.938	458.86	374.169	447.149	655.083	424.145	1342.53	2324.89	1699.5	333.03	532.082	351.177	413.146	392.394	744.77	511.198	639.093	4435.74	2977.16	2748.3	1714.24	3564.29	4397.24	752.162	748.458	1534.86
EO946_RS02690	512.455	450.275	232.055	247.675	230.721	317.444	416.388	294.035	369.685	284.923	336.38	1347.06	237.791	200.284	300.658	226.094	422.976	297.917	336.999	264.475	304.019	248.879	362.468	409.872	264.727	212.726	260.614	336.64	235.024	623.696	1140.36	781.296	179.634	275.56	218.198	193.735	218.094	291.115	288.419	341.17	1635.24	1255.34	1102.13	629.793	1273.29	1504.39	398.775	431.567	570.261
EO946_RS02695	4384.46	3480.03	1688.85	1395.4	1360.41	2237.42	3654.82	2634.68	3274.68	2807.8	2994.07	12478.2	2126.87	2052.07	3192.55	2212.19	3509.47	2682.99	2830.79	2166.43	2520.82	2028.4	3457.83	3659.15	2179.12	1980.06	2137.57	3004.28	2126.23	5347.06	10351.6	6774.38	1743.87	2398.88	1994.68	1860.32	1762.27	2573.95	3051.28	3086.87	14531.9	10695	9715.65	4723.45	10479.3	11176.2	4400.58	4505.63	5116.54
EO946_RS02700	2253.43	1867.42	621.393	822.178	794.862	729.564	1407.85	1084.12	1517.22	1101.3	1231.76	3468.39	810.049	817.918	1100.35	847.333	1208.97	1011.01	1047.69	874.602	946.681	836.322	1283.02	1431.58	840.623	805.319	833.607	1173.69	851.962	1607.77	3018.87	1947.34	658.996	837.703	846.571	625.554	755.008	857.173	1173.57	1231.09	4658.96	2803.65	2333.71	1217.31	2499.01	2142.1	1777.74	1945.12	1701.89
EO946_RS02705	366.039	379.302	425.435	338.319	392.507	749.056	477.322	583.84	488.637	832.54	640.396	801.183	940.249	725.049	1012.53	997.717	790.103	733.936	857.474	940.939	919.657	896.113	1054.8	1035.57	916.79	830.01	921.073	1026.3	1023.64	1030.2	1061.31	1168.4	861.841	852.733	959.884	925.494	792.67	822.401	1217.33	1134.99	734.17	914.007	922.977	844.613	869.384	836.741	1122.84	1132.75	890.477
EO946_RS02710	301.982	240.845	395.784	397.046	474.103	510.973	210.733	464.322	297.38	267.746	76.4945	176.39	45.2193	23.497	5.16595	1.03713	18.0689	38.2168	37.4443	41.0242	30.4019	53.0642	28.7673	28.7108	11.1464	7.59735	16.9577	3.63935	3.67225	3.84404	76.7213	53.1093	731.657	700.424	602.151	822.791	509.761	592.743	151.171	89.3769	8.19158	19.9109	13.1318	85.4103	74.6253	39.6148	158.862	119.053	90.9256
EO946_RS02715	354.6	345.56	256.55	391.939	358.743	293.775	444.316	373.362	447.82	387.98	643.338	419.623	336.026	434.134	700.502	730.138	267.748	282.283	236.648	329.067	329.354	334.08	602.196	580.157	600.047	582.147	456.967	658.723	674.776	665.98	785.812	902.858	187.708	222.452	302.48	248.588	243.494	219.145	630.544	599.69	232.436	197.213	224.178	191.526	198.69	244.452	424.712	397.427	304.403
EO946_RS02725	48.0426	54.6846	47.7003	30.6402	33.764	20.8845	27.9284	17.9806	23.324	17.1762	37.2665	24.1376	10.915	16.7836	40.2944	22.8168	18.8902	18.2398	15.7266	17.4571	17.7344	21.6741	26.8495	24.7507	22.2928	17.094	18.7428	51.8608	21.1154	43.2455	34.8733	35.4062	10.0918	8.01629	9.36472	8.16955	17.5176	12.1298	21.8801	30.7533	19.455	15.1702	18.7597	18.9801	23.3204	14.4932	12.9683	13.1308	20.7547
EO946_RS02745	263.091	260.624	152.125	248.951	199.771	94.6763	158.684	100.48	131.78	82.8498	184.371	64.9859	81.0829	101.82	105.385	51.8564	111.699	85.1192	74.8886	75.0656	67.5597	76.9805	67.1237	63.3618	90.0999	94.9669	65.1535	127.377	74.363	73.9978	49.9851	50.7489	58.5325	64.1304	52.4424	54.8527	84.9602	50.9452	73.5966	91.299	124.922	68.2661	98.4884	81.9593	89.5503	63.7701	59.4381	65.6542	87.9606
EO946_RS02750	177.3	196.632	145.679	136.604	146.311	71.0072	78.7074	56.0571	89.7972	39.4042	93.1664	36.2064	41.3211	76.0854	54.759	49.7821	79.6673	40.8225	40.4398	30.55	41.3803	41.8535	39.3153	34.651	35.2969	43.6848	58.9059	68.2378	34.8864	46.1285	32.5484	43.6676	37.3397	46.0937	35.5859	39.6807	46.4216	31.5375	38.7874	54.7794	74.7482	71.1105	49.7132	45.7247	42.9095	35.7499	38.9049	40.2679	50.4044
EO946_RS02765	1005.46	1044.82	885.678	1339.23	1259.12	849.302	769.302	719.223	802.344	350.596	420.72	314.717	172.301	270.775	129.149	140.012	230.789	253.62	257.617	186.791	174.811	212.257	125.617	112.863	147.69	140.551	149.05	100.992	140.463	116.282	203.428	173.49	685.234	603.226	485.092	645.395	560.562	591.126	214.823	170.104	209.909	204.798	207.295	270.034	303.165	305.323	280.98	269.62	163.073
EO946_RS02770	96.0852	130.312	150.836	128.944	129.429	185.176	106.636	129.037	116.62	122.254	90.2243	126.258	119.285	97.3446	122.95	99.5642	117.448	123.336	144.535	107.361	112.318	133.782	101.644	127.714	137.472	126.306	121.382	83.7051	112.004	97.0621	123.219	120.381	284.589	235.479	168.565	198.403	169.92	189.225	100.449	111.481	71.6763	92.9177	104.116	87.1357	98.8785	88.8917	98.343	105.047	90.9256
EO946_RS02775	178.444	121.004	148.258	135.327	126.615	148.976	137.103	148.075	116.62	139.43	128.472	119.76	145.793	138.744	142.58	191.869	160.156	179.793	169.248	162.351	174.811	177.13	178.357	194.046	186.702	183.286	193.675	143.754	155.152	159.528	227.839	187.653	173.579	189.385	168.565	171.561	146.272	146.366	134.264	124.935	112.634	118.518	114.434	121.645	98.8785	142.033	138.329	140.062	126.505
EO946_RS02780	122.394	77.9546	116.028	79.1538	104.106	135.053	110.444	134.326	100.293	134.378	92.1857	104.906	137.997	113.009	162.211	131.715	127.303	119.862	125.813	136.166	142.72	150.224	155.343	159.395	173.698	151.947	155.297	143.754	169.841	114.36	168.554	151.066	143.304	159.324	115.186	165.725	145.396	149.601	124.319	131.663	91.1313	104.295	103.178	106.116	131.527	113.047	118.876	136.561	118.599
EO946_RS02790	444.966	359.522	322.299	459.603	448.78	231.122	308.482	283.459	374.349	220.259	361.878	232.092	175.42	157.765	184.941	192.906	188.081	128.547	192.464	153.623	188.323	164.424	215.755	193.056	197.848	214.625	205.278	152.853	190.039	172.982	254.575	244.303	247.249	214.436	184.485	269.595	233.86	270.899	208.855	171.065	167.927	159.288	173.527	182.036	194.026	185.513	209.654	195.212	181.851
EO946_RS02795	1408.11	1072.75	388.048	711.107	519.122	289.598	634.737	318.362	677.561	173.783	458.967	915.372	60.8121	69.372	118.817	96.4529	170.833	85.1192	88.3685	60.2271	62.4928	63.5276	99.7266	109.893	78.0247	88.3192	58.9059	119.189	110.167	257.551	596.333	413.072	211.928	201.409	120.805	166.892	146.272	202.972	91.4985	108.598	1125.32	455.107	397.706	202.742	541.033	673.451	167.507	129.558	227.314
EO946_RS02800	35.46	29.0875	36.0975	56.1736	43.6119	16.7076	29.1979	19.0383	22.1578	19.1969	13.7298	10.2121	13.2539	19.0214	12.3983	12.4455	18.0689	16.5027	11.2333	13.9657	15.2009	20.9267	12.4658	23.7607	13.933	25.6411	6.24759	10.9181	10.0987	6.72707	17.4366	12.9823	18.1653	20.0407	17.793	14.0049	24.5246	23.451	11.9346	10.5715	12.2874	16.1184	13.1318	7.76457	11.1938	11.5946	9.72623	11.3801	15.8131
EO946_RS02805	1002.03	886.588	763.205	1100.49	1188.78	669.695	892.441	698.07	1063.57	577.928	986.583	599.727	372.669	449.799	441.172	334.992	500.179	497.686	354.972	408.497	454.339	453.662	360.55	341.56	365.044	410.257	399.846	389.411	305.715	324.822	391.743	417.793	307.8	319.65	417.666	457.495	407.284	307.289	269.523	286.39	631.776	404.856	352.682	348.543	401.111	422.235	303.675	332.648	311.321
EO946_RS02810	599.389	501.469	400.94	491.519	453.001	385.667	554.76	448.457	559.775	365.752	549.191	408.483	178.538	246.159	278.961	286.247	289.923	227.563	204.446	186.791	172.277	189.088	348.084	292.059	209.924	242.166	206.171	253.845	256.139	259.473	524.262	579.481	210.919	238.485	277.196	228.747	221.597	211.059	413.732	345.975	495.591	271.168	263.574	266.584	254.659	332.377	487.392	463.957	296.496
EO946_RS02815	2598.88	2158.3	2142.65	2663.14	2425.38	1684.68	3140.68	2599.78	3124.24	2228.86	3287.3	2263.36	3776.59	5140.24	5322.99	5763.32	3851.14	3963.25	3464.35	3858.9	3778.28	3599.4	5111.95	4870.94	5276.88	5205.13	4375.1	5263.41	6119.8	5582.51	7812.78	7772.84	1345.24	1340.73	1678.16	1368.98	3366.88	3158.6	5350.67	5479.86	5087.99	3582.07	3551.21	3790.84	4058.68	4424.29	4999.28	4931.07	5699.65
EO946_RS02820	762.962	720.208	571.114	743.024	702.011	398.197	708.367	526.725	591.262	365.752	615.879	390.844	309.518	421.827	327.521	293.507	321.133	303.128	280.083	260.111	291.351	289.985	263.7	275.228	290.735	316.24	307.917	245.656	263.484	246.019	252.25	227.78	362.296	348.709	356.796	348.957	400.277	367.129	343.119	330.598	526.309	413.389	430.535	396.856	326.485	388.418	411.744	393.925	339.983
EO946_RS02825	490.721	422.351	440.905	467.263	402.355	356.428	421.466	425.188	420.997	287.954	378.55	318.431	274.434	368.119	328.554	304.916	312.099	353.505	296.559	231.307	281.217	254.11	391.235	429.673	325.103	301.995	317.735	277.501	338.765	271.005	477.764	452.019	285.598	270.55	258.466	248.588	272.398	269.282	388.869	387.3	379.884	249.361	296.403	265.721	277.979	273.438	384.726	386.047	351.842
EO946_RS02830	1686.07	1559.09	1380.73	1627.76	1646	884.109	1040.97	725.57	1060.07	250.57	354.032	173.605	109.15	202.522	24.7965	23.8539	146.194	178.055	136.297	68.0828	87.8277	75.4857	27.8084	23.7607	40.8701	37.9867	68.7235	20.9263	17.4432	11.5321	40.6855	29.5051	729.638	696.416	314.655	548.527	389.766	486.81	61.6621	37.4806	373.741	206.695	192.287	139.762	133.393	110.148	112.392	88.4144	69.1825
EO946_RS02835	534.188	530.557	529.86	405.982	434.712	380.097	412.579	358.554	432.659	323.316	294.21	274.797	161.386	256.229	173.576	203.277	203.686	187.61	152.773	161.478	161.299	133.782	197.535	221.766	179.271	158.595	186.535	181.968	181.776	153.762	210.402	230.14	380.461	356.725	226.626	323.281	205.832	269.282	188.964	199.897	198.646	168.769	142.574	165.644	122.199	132.371	224.784	210.969	132.435
EO946_RS02840	1088.97	1059.95	897.281	1207.73	1091.7	657.165	1261.86	982.586	1188.36	737.566	1327.87	677.71	584.732	869.388	513.495	439.742	567.527	515.926	498.009	449.521	523.588	480.567	414.249	444.523	480.223	520.418	489.097	362.115	383.75	411.313	427.779	469.722	436.976	492	470.109	482.004	687.565	696.251	544.018	475.716	1355.71	821.089	867.636	741.948	656.702	857.031	679.755	695.059	602.876
EO946_RS02845	64.0568	81.4451	45.1219	71.4937	75.9691	37.5921	49.5095	49.711	27.9887	19.1969	18.6333	15.7823	44.4396	49.2317	30.9957	36.2995	48.4575	44.2967	36.6954	38.4057	40.5358	47.8325	47.9455	38.6111	29.7237	32.2887	32.1305	26.3853	25.7057	39.4014	48.8226	27.1447	48.4407	42.0855	33.713	30.3441	38.5387	35.5808	26.8528	40.3638	25.5987	15.1702	14.0698	24.1564	18.6563	32.8513	19.4525	24.5109	33.6029
EO946_RS02850	231.062	246.662	210.139	225.971	184.295	189.353	149.798	139.614	141.11	83.8602	54.9191	64.9859	152.81	183.5	141.547	115.121	171.654	165.027	136.297	130.928	110.629	134.529	138.083	108.903	120.753	105.413	111.564	119.189	109.249	92.257	99.9701	96.7769	154.405	167.34	120.805	129.546	160.286	136.663	80.5585	89.3769	74.7482	42.6663	59.0931	62.9793	69.9612	52.1755	79.9712	60.4019	88.9489
EO946_RS02855	70.9201	79.1181	85.087	116.177	113.954	71.0072	68.5516	59.2302	113.121	25.2591	46.0928	32.4929	17.9318	41.3994	14.4646	15.5569	37.7804	33.8739	23.2155	19.2028	19.4234	28.4006	11.5069	25.7408	21.3639	23.7417	22.3128	15.4672	21.1154	15.3762	27.8986	16.5229	40.3673	35.0713	24.3483	31.5111	46.4216	53.3712	23.8692	23.065	52.2213	32.2368	17.8217	31.921	29.8501	26.0878	25.9366	27.1371	22.7314
EO946_RS02860	32.0284	33.7415	34.8083	33.1935	26.7299	89.1071	29.1979	77.2108	25.6563	77.798	52.9577	51.0603	75.6254	85.0367	63.0245	54.9678	61.5985	76.4335	65.902	76.8113	80.2272	62.0328	80.5484	75.2422	70.5938	53.1814	59.7984	45.4919	49.5753	40.3624	83.6959	61.3707	82.7529	88.1792	55.2518	78.1943	58.6839	69.5442	33.8147	33.6365	48.1255	53.0959	68.4729	48.3129	55.0361	55.0742	35.6628	49.0218	27.673
EO946_RS02865	80.071	62.8291	79.9302	76.6004	66.1212	61.2611	63.4737	62.4032	59.4761	59.6115	38.2472	48.2752	72.5068	63.7775	52.6926	49.7821	64.0624	70.3536	67.3997	57.6085	68.4042	65.7697	70.0004	70.292	77.0958	75.9735	71.401	50.0411	45.9031	54.7776	53.4724	54.2895	91.8355	107.218	73.9813	109.705	77.0773	60.649	46.7438	38.4417	52.2213	72.0587	61.907	42.2738	52.2377	45.412	49.7118	45.5203	50.4044
EO946_RS02870	156.71	176.852	149.547	126.391	116.767	90.4994	129.486	97.3067	123.617	87.9017	117.684	88.1951	122.404	149.933	100.219	94.3786	137.981	134.627	108.588	102.124	116.541	103.886	115.069	120.784	90.0999	128.205	83.0037	86.4346	112.922	103.789	99.9701	94.4165	124.129	90.1833	109.567	87.5309	140.141	133.428	126.308	130.702	215.029	136.532	161.333	137.174	138.99	128.506	103.746	143.564	151.213
EO946_RS02875	223.055	217.575	220.453	243.845	222.28	178.214	241.2	222.113	253.065	198.031	247.136	181.032	148.132	203.64	240.733	212.611	195.472	224.089	176.737	180.681	168.899	156.951	236.851	239.587	218.283	225.071	190.105	196.525	206.564	196.046	244.113	213.617	96.8814	108.22	139.534	121.376	144.52	118.872	208.855	239.299	169.975	129.895	124.752	131.135	138.057	155.56	159.942	166.324	183.828
EO946_RS02880	57.1936	34.905	46.4111	35.7469	29.5435	23.6691	55.8569	35.9612	38.4845	48.4975	50.9963	36.2064	18.7114	34.686	34.0952	35.2623	28.7459	27.794	23.2155	38.4057	31.2464	32.8849	46.0277	45.5413	27.866	32.2887	24.0979	36.3935	33.9683	29.7913	55.7973	44.8478	21.1928	29.0591	42.1412	30.3441	28.0281	16.9817	39.782	40.3638	28.6705	24.6516	20.6357	26.7446	24.2532	30.9188	29.1787	26.2617	36.5679
EO946_RS02885	594.813	601.53	562.09	697.064	678.094	487.304	718.523	758.358	716.045	652.695	722.775	636.861	577.715	618.754	640.577	682.43	523.998	536.772	466.556	545.535	520.21	526.905	584.935	577.187	705.009	633.429	597.984	684.198	736.286	662.136	670.73	706.943	530.83	515.047	551.582	584.707	515.017	489.236	961.729	956.236	478.183	458.9	424.907	595.284	564.353	588.424	505.764	498.097	807.458
EO946_RS02895	56.0497	59.3386	55.4355	75.3238	70.3418	50.1227	93.9411	54.9994	72.3042	42.4353	62.7647	51.9887	57.6936	79.4421	92.987	89.193	61.5985	61.668	50.9242	67.2099	55.7368	58.2959	103.562	96.0328	98.4597	86.4199	74.0786	88.2543	82.6256	98.9841	102.295	120.381	49.4499	42.0855	56.1883	52.5186	59.5598	45.2846	113.379	91.299	61.4368	56.8884	61.907	52.6265	56.9018	73.4322	85.3747	100.67	127.493
EO946_RS02900	274.529	260.624	247.526	256.611	243.382	239.475	293.249	268.651	264.727	308.161	247.136	311.004	322.772	350.217	482.499	465.67	298.137	306.603	260.612	369.218	308.241	318.385	529.318	486.104	441.211	400.76	368.608	494.042	514.115	496.843	719.552	658.555	247.249	231.47	305.29	234.583	268.895	256.343	455.504	489.17	295.921	270.22	245.752	291.603	307.829	348.803	533.862	528.735	559.39
EO946_RS02905	149.847	155.909	126.341	157.031	158.972	122.522	129.486	136.441	131.78	123.264	160.835	152.253	137.217	176.787	197.339	193.943	140.444	118.125	113.831	140.53	142.72	152.466	232.056	174.245	180.2	173.789	143.695	191.066	217.581	215.266	298.748	277.348	129.175	87.1772	142.344	128.379	164.665	118.872	194.932	232.572	142.329	113.777	128.504	126.821	126.863	157.493	255.043	244.234	237.197
EO946_RS02910	457.549	433.986	359.686	393.216	448.78	318.836	497.634	386.054	508.462	261.684	386.395	261.8	146.573	242.802	121.916	148.309	203.686	225.826	150.526	104.743	118.23	114.35	153.426	165.335	115.179	128.205	146.372	111	134.955	123.009	122.057	134.543	229.084	200.407	229.436	189.067	150.651	146.366	156.144	149.923	227.316	121.362	127.566	122.508	158.579	150.729	122.118	142.689	106.739
EO946_RS02915	86.9343	67.4831	70.9058	120.007	122.395	61.2611	69.8211	59.2302	45.4817	23.2384	18.6333	17.639	10.1354	22.3781	2.06638	2.07426	5.74919	10.4228	13.4799	6.10999	4.22248	11.2108	5.75346	3.96012	4.64433	2.84901	8.03262	4.54919	4.59031	2.88303	10.462	9.44165	43.3948	29.0591	25.2847	32.6782	31.5316	36.3894	8.95094	2.88313	11.2634	11.3777	6.5659	14.6664	7.46253	7.72971	10.8069	9.62929	6.91825
EO946_RS02920	326.003	288.548	255.261	273.208	251.823	185.176	205.655	205.19	194.755	118.213	146.124	145.754	67.8289	89.5123	64.0577	72.5989	98.5575	109.439	93.6107	55.8628	76.0047	65.0224	73.8361	85.1425	58.5185	69.3258	63.3684	59.1395	73.445	63.4267	95.3204	79.0738	176.607	172.35	102.075	127.212	91.9673	101.082	80.5585	80.7275	153.592	97.6584	116.31	77.6457	89.5503	100.486	70.245	90.1651	69.1825
EO946_RS02930	385.485	394.427	299.094	469.816	447.374	246.437	418.927	347.977	396.507	186.917	281.46	232.092	141.895	209.235	99.1862	112.01	168.369	179.793	146.033	119.581	131.741	132.287	127.535	148.504	124.468	137.702	125.844	117.369	123.938	114.36	146.468	119.201	187.708	187.381	200.405	205.406	156.782	166.583	115.368	158.572	207.861	129.895	136.946	139.762	146.452	142.033	168.588	165.449	120.575
EO946_RS02935	209.329	175.689	155.993	242.568	173.041	143.407	212.002	178.748	219.245	121.244	206.927	155.966	70.1679	109.653	108.485	107.861	104.307	105.965	92.8618	109.107	77.6937	91.9282	127.535	130.684	89.1711	96.8662	90.1438	83.7051	106.495	82.6469	138.331	133.363	116.056	108.22	133.915	127.212	123.499	120.489	133.27	128.78	147.448	89.1252	65.659	83.6848	98.8785	112.081	171.83	136.561	103.774
EO946_RS02940	26.3091	36.0686	11.6028	24.2568	25.323	9.74609	15.2337	23.269	22.1578	5.05182	10.7877	3.71348	6.23714	6.71342	7.23232	4.14851	6.5705	6.9485	7.48886	6.10999	9.28946	7.47383	9.5891	7.92023	7.43092	3.79867	15.1727	11.8279	4.59031	9.61011	9.29955	8.26144	13.1194	12.0244	18.7294	8.16955	11.3864	9.70385	8.95094	14.4156	10.2395	8.53326	11.2558	8.6273	8.39534	15.4594	11.8876	8.7539	10.8715
EO946_RS02945	22.8774	15.1255	12.892	21.7035	19.6957	9.74609	16.5032	10.5768	15.1606	7.07255	2.9421	9.28369	7.79643	8.95123	8.26551	7.25989	6.5705	9.55419	8.98663	5.23714	13.5119	8.9686	19.1782	4.95014	6.50206	4.74834	7.1401	5.45903	8.26256	8.6491	10.462	12.9823	20.1836	13.0265	9.36472	18.6733	15.7658	8.08654	7.95639	19.2208	11.2634	9.4814	7.50388	6.03911	15.8579	5.79728	15.1297	10.5047	7.90657
EO946_RS02950	132.689	147.765	125.052	157.031	139.277	123.915	112.983	103.653	125.949	94.9742	83.3594	74.2696	120.065	149.933	116.75	120.307	156.049	145.05	150.526	136.166	118.23	119.581	130.412	101.973	108.677	125.356	117.812	127.377	114.758	108.594	117.407	103.858	160.46	143.291	104.885	131.88	116.492	126.15	98.4604	111.481	89.0834	110.932	96.6125	100.077	117.535	105.317	101.585	105.047	117.61
EO946_RS02955	116.675	118.677	117.317	91.9205	91.4443	72.3995	93.9411	83.5568	61.8085	43.4456	56.8805	41.7766	66.2696	76.0854	58.8918	54.9678	74.7395	79.0392	63.6553	50.6257	65.8707	59.7907	46.9866	55.4416	60.3763	57.9298	55.3358	57.3198	44.985	48.0505	38.3606	41.3072	75.6886	58.1181	61.8071	57.1869	48.1733	51.7539	51.7166	52.8573	70.6524	48.3552	60.969	51.7638	46.6408	56.0404	58.3574	48.1464	50.4044
EO946_RS02960	240.213	231.537	203.693	259.165	264.485	196.314	167.571	159.71	202.918	80.8291	109.838	110.476	116.167	177.906	137.414	155.569	151.943	127.679	125.064	120.454	137.653	134.529	129.453	150.484	154.192	114.91	124.952	131.926	140.463	148.957	149.955	133.363	193.763	134.273	124.551	169.226	139.265	173.052	87.5203	81.6885	77.82	83.4363	100.364	100.939	99.8113	117.878	134.006	119.928	72.1475
EO946_RS02975	744.661	726.025	585.296	649.827	576.802	477.558	559.838	448.457	595.927	336.451	483.484	316.574	582.393	972.327	445.305	463.596	812.278	790.392	799.81	501.019	629.15	567.264	580.141	577.187	417.061	472.935	533.723	435.812	464.539	450.714	519.612	541.715	408.719	332.676	273.45	298.772	407.284	429.395	282.452	321.949	764.889	586.899	635.954	437.404	471.072	419.337	318.804	253.863	326.146
EO946_RS02980	131.545	171.035	155.993	132.774	147.718	119.738	107.905	103.653	115.454	40.4146	66.6875	45.4901	70.9475	98.4635	49.5931	41.4851	92.8083	95.5419	100.351	53.2442	86.1387	69.5067	53.699	73.2621	35.2969	63.6278	72.2936	51.8608	47.7392	35.5574	33.7109	55.4697	97.8906	83.169	49.633	86.3638	78.8291	97.0385	25.8583	36.5196	89.0834	84.3845	85.3566	55.2147	69.0284	73.4322	37.8242	28.0125	50.4044
EO946_RS02985	109.812	97.7341	74.7734	117.454	119.581	82.1456	111.714	71.9223	96.7944	74.7669	115.722	93.7653	79.5236	93.9879	81.6219	114.084	70.6329	81.6449	71.1442	60.2271	54.0478	64.275	93.0143	88.1126	100.317	81.6715	80.3262	83.7051	92.7243	65.3487	124.381	127.462	68.6243	71.1446	60.8707	59.521	79.705	84.9087	80.5585	76.8833	65.5326	60.681	53.4652	41.411	61.5658	57.0066	48.6312	64.7788	49.4161
EO946_RS02990	120.107	123.331	154.704	135.327	132.242	119.738	157.415	137.499	146.941	91.9431	119.645	115.118	133.319	147.695	150.846	143.124	155.228	114.65	120.571	118.708	132.586	129.297	140.001	151.474	166.267	150.048	118.704	138.295	145.972	141.269	129.031	148.706	79.7253	78.1589	108.631	106.204	117.368	109.977	139.237	162.416	145.401	78.6956	89.1086	102.665	108.207	105.317	134.006	110.299	133.423
EO946_RS02995	366.039	318.799	264.285	349.809	384.066	210.237	281.823	241.151	295.048	148.523	308.92	165.25	256.502	426.302	204.571	218.834	303.064	311.814	345.236	217.341	258.416	248.879	206.166	235.627	219.212	234.568	267.754	178.328	218.499	182.592	142.981	175.851	162.478	162.33	103.948	137.715	141.016	155.262	161.117	146.078	187.382	189.628	181.969	160.468	181.899	155.56	157.781	127.807	128.482
EO946_RS03000	27.4529	24.4335	43.8327	58.727	40.7982	62.6534	63.4737	102.595	62.9747	74.7669	108.858	100.264	46.7786	38.0427	116.75	97.49	22.9968	39.0853	37.4443	53.2442	30.4019	43.3482	82.4663	73.2621	78.0247	77.8728	41.0556	190.156	143.218	171.06	116.244	118.021	72.6611	77.1568	99.266	71.1918	46.4216	30.7289	243.665	329.637	25.5987	31.2886	26.2636	37.9601	49.4392	52.1755	104.827	86.6636	216.442
EO946_RS03005	56.0497	45.3766	70.9058	61.2803	66.1212	176.822	114.253	194.613	167.932	213.187	167.699	265.514	78.7439	58.183	224.202	204.314	55.028	74.6964	63.6553	117.836	88.6722	97.9072	176.439	144.544	150.476	122.507	85.6813	423.984	311.223	421.884	259.225	257.285	170.552	153.312	210.706	198.403	85.8361	70.3529	542.029	733.275	57.3411	51.1996	82.5427	87.1357	87.6847	92.7565	192.363	194.337	453.639
EO946_RS03010	345.449	290.875	308.118	343.425	377.032	217.199	177.726	209.421	265.893	119.223	113.761	116.975	48.3379	27.9726	74.3896	71.5618	33.6738	32.1368	27.7088	38.4057	37.1579	44.0956	57.5346	32.671	52.0165	47.4834	39.2706	138.295	93.6423	141.269	80.2086	86.155	257.341	235.479	141.407	172.728	84.9602	122.915	161.117	252.754	43.0058	32.2368	35.6434	56.9402	65.2971	62.8039	57.2767	58.6511	187.781
EO946_RS03020	64.0568	75.6276	73.4842	74.0471	77.3759	79.361	62.2043	46.538	78.1352	26.2695	39.2279	39.9199	45.2193	44.7561	52.6926	38.3737	55.028	46.0338	49.4265	54.1171	42.2248	56.0538	52.7401	39.6012	47.3721	35.1377	32.1305	57.3198	61.5102	46.1285	37.1982	55.4697	58.5325	81.165	52.4424	60.6881	56.9321	65.501	42.7656	44.2079	53.2453	78.6956	63.783	62.1166	59.7002	43.4796	47.5505	34.1402	45.4628
EO946_RS03025	112.099	84.9356	90.2438	140.434	137.87	87.7148	184.074	218.94	212.248	239.456	352.071	180.104	95.1164	97.3446	96.0866	112.01	63.2411	66.0108	50.9242	67.2099	59.1148	71.0014	138.083	101.973	93.8154	87.3695	85.6813	111.91	101.905	111.477	154.605	182.932	61.5601	62.1263	125.487	82.8626	56.9321	56.6058	123.324	120.13	54.2692	37.9256	30.9535	59.5284	52.2377	74.3984	48.6312	65.6542	57.3226
EO946_RS03030	16.0142	17.4525	18.0488	19.1501	5.62734	19.4922	17.7726	22.2113	15.1606	19.1969	15.6912	16.7106	18.7114	13.4268	17.5642	12.4455	11.4984	16.5027	16.4755	14.8386	13.5119	16.4424	11.5069	24.7507	15.7907	8.54702	13.3877	20.0164	16.5251	12.4931	13.9493	12.9823	25.2295	19.0387	25.2847	26.8428	24.5246	19.4077	22.8746	16.3377	16.3832	18.9628	9.37985	19.8428	14.9251	22.2229	18.3718	14.0062	20.7547
EO946_RS03035	36.6039	51.1941	46.4111	35.7469	36.5777	44.5535	45.7011	51.8264	52.4789	49.5078	43.1507	68.6993	33.5246	51.4696	47.5267	41.4851	37.7804	33.8739	32.951	37.5328	32.0909	45.5904	57.5346	48.5114	39.0123	47.4834	32.1305	55.5001	45.9031	50.9336	41.848	51.9291	38.3489	47.0957	55.2518	49.0173	46.4216	42.8587	45.7493	46.13	40.9579	56.8884	40.3334	38.8228	54.1033	43.4796	54.0346	55.1496	38.5445
EO946_RS03040	323.716	319.963	388.048	500.456	552.886	444.143	294.518	380.765	292.716	150.544	85.3208	139.255	22.6096	22.3781	6.19913	3.11138	19.7115	32.1368	23.9643	22.6943	21.1124	26.1584	18.2193	18.8105	5.57319	3.79867	8.03262	0.909838	1.83612	3.84404	51.1475	28.3249	510.646	421.857	306.226	580.038	214.59	283.838	25.8583	22.104	3.07184	5.68884	6.5659	38.8228	27.0517	21.2567	58.3574	47.271	29.6496
EO946_RS03045	544.483	593.386	755.47	984.315	1041.06	821.456	510.329	622.974	535.285	348.576	152.008	250.66	76.405	39.1616	4.13276	7.25989	32.8525	56.4566	53.9198	38.4057	23.6459	49.3273	39.3153	20.7906	13.0041	5.69801	18.7428	2.72951	0	0.961011	60.4471	40.127	1040.47	921.874	601.215	1143.74	454.581	496.514	52.7111	37.4806	19.455	12.3258	13.1318	60.3911	45.708	33.8175	100.504	70.9066	36.5679
EO946_RS03050	329.435	290.875	388.048	519.606	512.088	433.005	227.236	323.651	240.237	137.409	55.8998	106.762	32.745	20.1403	0	1.03713	22.1754	23.4512	27.7088	14.8386	10.9785	26.1584	14.3837	8.91026	1.85773	1.89934	6.24759	2.72951	0	0	47.6602	10.6219	489.453	477.972	257.53	515.849	199.7	204.589	12.9291	17.2988	6.14368	2.84442	7.50388	21.5682	22.3876	20.2905	32.4208	28.0125	13.8365
EO946_RS03055	665.733	673.667	768.362	1109.43	1204.25	840.948	459.55	603.936	542.282	238.446	137.298	200.528	53.0157	38.0427	3.09957	1.03713	24.6394	45.1653	31.4532	24.44	18.5789	35.127	31.644	15.8405	3.71546	6.64768	9.81764	1.81968	1.83612	1.92202	45.3353	41.3072	774.042	712.448	483.219	869.474	396.773	384.919	48.7329	13.4546	3.07184	0.94814	1.87597	40.5483	37.3126	19.3243	63.7608	77.0343	31.6263
EO946_RS03060	81.2149	79.1181	73.4842	62.557	68.9349	36.1998	52.0485	33.8458	52.4789	45.4664	57.8612	38.0631	38.2025	53.7074	39.2612	41.4851	43.5296	44.2967	42.6865	31.4228	34.6244	49.3273	23.0138	22.7707	46.4433	23.7417	34.808	31.8443	31.2141	25.9473	29.0611	20.0635	57.5234	43.0876	53.3789	57.1869	42.0422	54.1798	35.8038	33.6365	45.0537	40.77	55.3411	45.7247	43.8423	37.6823	48.6312	36.7664	30.638
EO946_RS03065	61.7691	67.4831	63.1707	60.0037	50.6461	30.6306	30.4674	47.5957	57.1437	33.342	33.3437	25.9943	17.1521	33.5671	28.9293	31.1138	29.5673	22.5826	28.4577	29.6771	27.0239	20.1794	29.7262	21.7806	23.2216	23.7417	25.8829	24.5656	22.9515	21.1422	23.2489	21.2437	42.3856	33.0672	27.1577	33.8453	22.7728	33.9635	20.8855	13.4546	30.7184	38.8737	30.9535	23.2937	19.5891	28.0202	28.098	21.8847	34.5912
EO946_RS03070	334.011	317.636	315.853	333.212	267.299	204.668	305.943	230.575	286.885	169.741	255.962	141.112	155.929	260.704	116.75	133.789	217.648	232.775	201.45	157.114	169.744	126.308	118.905	138.604	104.962	128.205	136.554	96.4428	120.266	91.296	113.919	110.939	142.295	175.356	131.106	144.718	109.485	125.341	104.428	107.637	223.221	144.117	137.884	116.469	113.804	107.25	106.989	98.0437	99.8205
EO946_RS03075	315.709	315.309	309.407	413.642	388.286	167.076	361.8	271.824	400.006	191.969	363.839	204.241	114.607	190.214	117.784	112.01	125.661	152.867	103.346	115.217	143.564	91.9282	120.823	150.484	107.748	111.111	127.629	98.2625	106.495	99.9451	151.118	159.328	137.249	164.334	157.327	151.72	117.368	104.316	91.4985	107.637	153.592	87.2289	125.69	106.979	76.4909	93.7227	115.634	110.299	77.0891
EO946_RS03080	18.3019	23.27	20.6272	26.8101	19.6957	38.9844	27.9284	24.3267	19.8254	29.3006	29.421	39.9199	13.2539	8.95123	54.759	59.1163	18.8902	11.2913	14.9777	13.9657	16.0454	17.1898	46.0277	43.5613	30.6526	20.8927	16.9577	94.6231	104.659	83.6079	132.519	122.741	35.3214	36.0733	37.4589	40.8478	48.1733	50.9452	119.346	147.039	10.2395	20.8591	13.1318	25.8819	29.8501	22.2229	58.3574	52.5234	51.3927
EO946_RS03085	221.911	190.814	202.404	211.928	180.075	197.706	215.811	197.786	188.924	185.907	214.773	194.958	219.08	230.494	299.625	257.208	193.008	188.478	225.415	228.688	204.368	185.351	279.043	237.607	253.58	238.367	233.838	250.205	279.091	288.303	263.875	292.691	168.533	141.287	162.946	154.054	209.335	222.38	297.37	316.183	202.742	219.969	223.24	192.389	221.077	206.77	264.77	257.365	246.092
EO946_RS03095	120.107	94.2436	132.787	117.454	153.345	114.168	85.0548	109.999	100.293	83.8602	93.1664	96.5504	104.472	91.7501	151.879	145.198	96.9149	99.0162	101.1	109.98	92.0501	111.36	140.001	149.494	117.037	97.8159	116.027	130.107	170.76	135.503	185.991	199.455	120.093	135.275	122.678	185.566	118.244	123.724	176.035	172.988	86.0116	99.5547	108.806	99.2139	76.4909	113.047	144.813	145.315	114.645
EO946_RS03100	22.8774	23.27	11.6028	14.0434	18.2889	11.1384	11.4253	5.28841	17.493	8.08291	12.7491	4.64185	7.01679	5.59452	5.16595	10.3713	5.74919	9.55419	11.2333	3.49142	1.68899	6.72645	5.75346	7.92023	4.64433	5.69801	5.35508	9.09838	7.3445	6.72707	15.1118	15.3427	24.2204	20.0407	19.6659	14.0049	11.3864	21.025	3.9782	12.4935	10.2395	8.53326	5.62791	10.3528	15.8579	12.5608	6.48415	13.1308	5.92993
EO946_RS03105	109.812	115.187	109.582	134.051	113.954	109.992	93.9411	129.037	97.9606	75.7773	83.3594	79.8398	152.81	163.36	126.049	123.418	156.871	178.055	178.235	142.276	145.253	128.55	144.795	169.295	155.121	139.601	161.545	134.656	173.514	128.775	119.732	113.3	119.083	120.244	98.3295	113.207	118.244	105.934	113.379	131.663	136.185	147.91	121	91.4494	100.744	115.946	88.6168	117.302	122.552
EO946_RS03110	114.387	111.696	148.258	155.754	151.938	258.967	210.733	268.651	201.752	350.596	203.005	326.786	250.265	200.284	424.641	603.608	142.087	114.65	145.284	231.307	238.993	258.595	660.689	632.628	416.132	353.277	353.435	513.148	728.941	529.517	1684.38	1711.3	286.608	273.556	360.542	296.438	215.466	198.12	261.566	282.546	83.9637	95.7622	103.178	162.193	149.251	179.716	423.631	428.066	249.057
EO946_RS03115	940.263	899.387	861.184	1223.05	1326.65	1219.65	1687.13	1797	1825.1	2308.68	2330.14	2111.11	2326.45	2320.61	4041.84	4145.4	1591.7	1635.5	1640.06	2414.32	2315.61	2137.52	4713.04	4614.52	3543.62	3280.16	2937.26	3686.66	3698.87	3768.12	4595.14	4915.56	999.09	908.847	1744.65	1392.33	1496	1547.76	2912.04	2894.66	1739.69	1654.5	1725.89	2004.98	1874.03	2144.03	3480.91	3184.67	2268.2
EO946_RS03120	69.7762	59.3386	104.425	45.9603	53.4597	135.053	96.4801	113.172	88.631	205.104	85.3208	166.178	137.997	155.528	325.455	238.539	133.053	117.256	118.324	137.038	146.098	148.729	179.316	172.265	238.718	194.682	152.62	246.566	199.219	276.771	145.305	171.13	121.102	122.248	226.626	143.551	242.618	238.553	689.223	714.054	4092.72	4697.09	4986.33	5827.74	5698.57	6340.29	8017.66	8108.74	6714.65
EO946_RS03125	46.8987	54.6846	83.7978	65.1104	53.4597	43.1612	36.8148	44.4226	48.9803	42.4353	39.2279	49.2036	39.7618	39.1616	56.8254	73.6361	40.2443	46.0338	41.9376	42.77	51.5143	59.0433	74.795	59.4017	57.5897	49.3828	44.6257	46.4017	69.7727	62.4657	75.5588	67.2717	79.7253	65.1324	48.6965	66.5235	50.801	54.1798	50.722	52.8573	40.9579	40.77	34.7054	47.4501	34.5142	51.2093	48.6312	37.6418	47.4394
EO946_RS03130	507.879	481.69	595.609	500.456	561.327	597.296	476.053	538.36	490.969	623.395	421.7	605.297	558.224	475.534	737.697	757.103	475.54	482.052	530.96	556.009	578.48	506.726	610.826	598.967	686.432	650.523	635.469	757.895	813.403	747.666	776.512	778.936	832.575	860.75	742.622	804.117	608.736	690.59	653.419	646.781	444.393	525.27	471.807	610.813	552.227	515.958	635.447	614.524	667.117
EO946_RS03135	35.46	38.3956	41.2543	28.0868	25.323	55.6919	22.8505	37.0189	29.1549	29.3006	34.3244	30.6362	84.2014	81.6799	71.29	70.5247	51.7427	58.1937	66.6508	93.3956	65.8707	54.559	66.1648	70.292	72.4515	92.1179	77.6486	111.91	78.9533	72.0758	47.6602	57.8301	50.4591	59.1202	41.2048	47.8502	52.5527	42.05	71.6075	45.169	53.2453	57.8366	64.721	47.4501	52.2377	37.6823	43.2277	47.271	51.3927
EO946_RS03140	21.7336	20.943	15.4704	14.0434	21.1025	23.6691	10.1558	21.1536	17.493	20.2073	15.6912	19.4958	28.8468	31.3293	28.9293	30.0767	22.9968	28.6626	31.4532	34.9142	28.7129	32.1375	25.8906	21.7806	40.8701	37.0371	33.023	34.5738	39.4767	31.7134	26.7362	17.7031	13.1194	18.0367	11.2377	16.3391	24.5246	21.025	28.8419	19.2208	30.7184	32.2368	30.0155	25.8819	12.1266	10.6283	14.049	19.2586	17.7898
EO946_RS03145	209.329	215.248	177.909	317.892	244.789	169.86	241.2	182.979	267.059	124.275	221.638	148.539	152.81	246.159	231.434	204.314	179.867	171.107	157.266	178.063	173.966	162.182	252.193	240.577	195.062	207.028	219.558	242.927	231.352	246.019	359.195	358.783	136.24	122.248	129.233	128.379	189.19	197.312	238.692	221.04	244.723	173.51	177.279	182.036	180.033	168.121	244.236	257.365	221.384
EO946_RS03150	35.46	23.27	39.9651	22.9801	36.5777	48.7304	27.9284	45.4803	25.6563	35.3627	29.421	27.8511	14.0336	10.0701	6.19913	5.18564	18.0689	13.0284	8.98663	13.0928	10.134	15.6951	3.83564	9.90029	6.50206	5.69801	7.1401	9.09838	12.8529	12.4931	8.1371	5.90103	48.4407	53.1079	27.1577	37.3465	20.1452	24.2596	11.9346	19.2208	17.4071	19.9109	27.2016	17.2546	17.7235	15.4594	22.6945	14.0062	14.8248
EO946_RS03160	313.421	294.366	278.467	236.185	208.212	182.391	157.415	158.652	166.766	100.026	134.356	80.7681	166.064	233.851	128.115	104.75	239.823	229.301	227.661	151.004	179.033	144.992	111.234	115.833	129.112	136.752	134.769	93.7133	128.529	106.672	88.3457	90.8759	164.497	169.344	103.012	117.875	158.534	144.749	78.5694	87.4548	225.268	260.739	211.985	166.507	181.899	148.797	82.1326	80.5359	123.54
EO946_RS03165	113.243	111.696	110.871	135.327	178.668	89.1071	217.08	190.383	188.924	282.902	361.878	231.164	67.8289	87.2745	97.1198	90.2301	69.8116	74.6964	47.9287	57.6085	72.6267	61.2854	74.795	78.2123	57.5897	59.8291	62.4759	87.3444	87.2159	62.4657	215.052	206.536	95.8723	107.218	68.3624	86.3638	41.1663	53.3712	55.6948	74.0002	110.586	96.7103	108.806	64.7047	66.2299	63.7701	72.4064	69.1558	41.5095
EO946_RS03170	130.401	138.457	154.704	160.861	154.752	123.915	123.139	140.672	158.603	121.244	94.1471	130.9	164.505	135.387	194.24	186.683	129.767	138.97	119.073	164.097	127.519	151.719	199.453	157.415	171.84	180.437	168.685	175.599	161.579	164.333	177.854	199.455	121.102	134.273	141.407	138.882	197.949	190.034	206.866	288.313	136.185	160.236	158.519	183.761	166.041	186.479	191.283	203.09	236.209
EO946_RS03175	2215.68	2225.78	2369.54	3019.33	2985.3	2694.1	1831.85	1915.46	2010.52	1008.34	776.713	797.469	329.009	237.208	50.6263	21.7797	364.663	399.539	485.278	356.125	302.33	445.44	111.234	87.1225	64.0917	67.4265	136.554	30.9345	34.8864	21.1422	507.988	367.044	3394.89	3124.35	1968.46	2900.19	1789.42	2160.72	280.463	202.78	322.543	438.041	468.993	908.455	896.436	620.309	560.879	523.483	413.118
EO946_RS03180	449.542	459.583	446.062	363.852	377.032	307.698	327.524	310.958	382.513	335.441	372.665	333.285	562.122	596.375	458.736	424.185	553.565	589.754	548.184	404.132	461.94	394.618	327.947	291.068	339.036	351.377	357.005	403.058	365.389	358.457	111.595	128.642	267.433	282.574	383.017	325.615	309.185	345.295	453.514	475.716	207.861	201.954	192.287	271.76	235.07	260.878	189.121	202.215	263.882
EO946_RS03185	4040.16	5213.65	5789.78	9600.59	9241.5	7693.84	5255.62	5586.67	4770.91	3665.6	2620.43	2930.86	624.494	389.378	172.543	145.198	350.701	483.789	539.198	395.404	304.863	442.451	411.372	365.321	161.623	161.444	249.904	152.853	111.086	139.347	547.511	364.684	11148.4	9896.11	8066.77	13198.5	3846.86	3539.48	437.602	298.884	79.8679	115.673	124.752	449.482	363.798	249.283	894.813	758.088	427.943
EO946_RS03190	19.4458	19.7795	19.338	20.4268	32.3572	13.923	7.61685	17.9806	11.662	6.06218	8.82629	22.2809	7.79643	8.95123	9.2987	11.4084	10.6771	10.4228	10.4844	7.85571	5.06698	8.9686	14.3837	6.9302	8.35979	5.69801	13.3877	8.18854	12.8529	8.6491	5.81222	8.26144	11.101	15.0306	11.2377	8.16955	7.88291	12.1298	4.97275	7.68833	4.09579	6.63698	6.5659	8.6273	6.52971	8.69592	5.40346	11.3801	5.92993
EO946_RS03195	109.812	54.6846	50.2787	39.5769	47.8324	54.2996	41.8927	40.1919	41.9831	42.4353	61.784	128.115	26.5079	26.8537	41.3276	32.151	36.1378	23.4512	24.7132	27.9314	33.7799	25.411	41.2331	34.651	33.4392	21.8424	33.9155	33.664	47.7392	38.4404	37.1982	48.3884	47.4315	66.1344	53.3789	32.6782	29.7799	41.2414	68.6239	49.9742	35.8382	35.0812	35.6434	20.7055	30.7829	24.1553	50.7925	54.2742	42.4978
EO946_RS03200	132.689	150.092	114.739	157.031	135.056	75.1841	116.792	103.653	134.113	71.7358	104.935	68.6993	70.1679	99.5824	42.3608	37.3366	81.31	72.9593	73.3908	66.3371	72.6267	67.2645	48.9044	42.5712	57.5897	67.4265	69.616	31.8443	31.2141	32.6744	53.4724	50.7489	61.5601	71.1446	64.6166	50.1844	48.1733	49.3279	36.7983	37.4806	130.041	73.0068	90.9846	51.7638	55.0361	55.0742	75.6485	65.6542	40.5212
EO946_RS03210	360.32	389.773	438.327	238.738	265.892	396.805	210.733	210.479	199.42	200.052	161.815	206.098	197.25	167.836	182.874	171.126	160.977	197.164	175.239	200.757	168.899	196.562	270.413	229.687	173.698	198.481	159.76	177.418	138.627	194.124	255.738	270.267	406.7	325.662	240.673	344.288	337.213	332.357	224.768	189.325	248.819	224.709	205.419	161.33	187.496	200.006	217.219	262.617	182.839
EO946_RS03215	758.387	574.77	157.282	257.888	180.075	48.7304	253.895	111.057	250.732	92.9535	195.159	339.783	21.0504	17.9025	30.9957	15.5569	48.4575	24.3198	44.9331	23.5671	17.7344	21.6741	18.2193	23.7607	19.5062	11.396	14.2802	34.5738	12.8529	80.7249	125.544	61.3707	43.3948	54.11	36.5224	43.1819	42.9181	83.2914	46.7438	57.6625	869.331	380.204	328.295	132.86	289.173	335.276	78.8905	89.2898	120.575
EO946_RS03220	89.222	48.8671	104.425	91.9205	102.699	48.7304	27.9284	47.5957	45.4817	48.4975	38.2472	44.5617	99.7943	139.863	69.2237	98.5271	85.4165	68.6165	87.6196	44.5157	75.1602	59.7907	49.8633	38.6111	78.0247	62.6781	48.1957	111.91	130.365	89.374	118.569	119.201	44.404	47.0957	23.4118	19.8403	56.9321	55.7971	73.5966	136.468	51.1974	44.5626	43.1473	35.3719	33.5814	24.1553	201.009	172.452	77.0891
EO946_RS03225	8.0071	3.4905	10.3136	3.83002	5.62734	18.0999	8.88632	12.6922	8.16338	9.09327	12.7491	19.4958	6.23714	5.59452	10.3319	13.4827	6.5705	3.47425	6.73997	7.85571	3.37799	9.71598	12.4658	5.94017	8.35979	7.59735	8.03262	12.7377	22.0335	16.3372	29.0611	37.7666	15.1377	14.0285	12.1741	12.8379	8.75879	16.1731	11.9346	22.104	8.19158	10.4295	9.37985	22.431	9.32816	25.1216	21.6138	16.6324	16.8015
EO946_RS03230	20.5897	18.616	18.0488	28.0868	21.1025	20.8845	26.659	13.7499	15.1606	32.3316	31.3824	25.9943	8.57607	17.9025	38.228	17.6312	8.21313	11.2913	13.4799	14.8386	14.3564	11.9581	18.2193	22.7707	26.9371	14.245	16.0652	17.2869	25.7057	22.1032	60.4471	46.028	33.303	37.0754	21.5389	35.0124	27.1522	28.3029	36.7983	18.2598	27.6466	18.9628	37.5194	27.6074	36.3798	27.054	55.1153	37.6418	23.7197
EO946_RS03235	102.948	114.023	150.836	97.0272	128.022	238.083	126.947	153.364	104.958	307.151	178.487	308.219	113.048	92.869	214.903	189.794	65.705	73.8278	81.6286	98.6327	96.2726	118.834	167.809	136.624	158.836	133.903	130.307	162.861	232.27	203.734	530.074	480.344	332.021	285.58	220.071	247.421	195.321	254.726	257.588	258.52	204.789	227.554	259.822	293.328	263.054	303.391	375	355.408	193.711
EO946_RS03240	102.948	112.86	154.704	82.9838	113.954	214.414	112.983	125.864	96.7944	269.767	160.835	291.508	119.285	76.0854	185.974	243.725	74.7395	66.0108	78.633	114.344	105.562	127.055	168.768	149.494	130.97	149.098	124.952	199.254	248.795	190.28	469.627	460.28	327.984	278.566	239.737	240.418	214.59	240.979	245.654	262.364	232.436	239.879	225.116	273.485	199.623	253.148	336.095	316.891	139.353
EO946_RS03245	175.012	176.852	189.512	167.244	177.261	176.822	214.541	196.729	237.904	305.13	265.769	326.786	172.301	167.836	300.658	313.213	153.585	144.181	155.019	185.046	176.5	165.919	303.974	268.298	250.794	249.763	231.161	262.943	345.191	287.342	490.551	549.976	265.415	211.43	230.372	242.752	241.743	206.207	336.158	337.326	172.023	173.51	186.659	206.192	218.279	241.553	330.692	321.268	229.291
EO946_RS03250	52.6181	48.8671	69.6166	61.2803	80.1896	107.207	114.253	114.23	83.9662	150.544	140.24	175.462	145.014	118.604	211.804	191.869	113.341	85.1192	112.333	151.004	141.875	149.477	224.385	222.756	169.982	154.796	160.652	187.427	206.564	200.851	334.784	368.224	134.221	139.283	140.471	154.054	119.995	122.915	197.915	223.923	78.8439	137.48	120.062	151.84	98.8785	142.033	223.703	192.586	156.155
EO946_RS03255	26.3091	18.616	27.0731	28.0868	18.2889	22.2768	26.659	23.269	17.493	55.57	33.3437	51.0603	60.0325	30.2104	54.759	71.5618	34.4951	52.1138	44.1843	64.5914	58.2703	55.3064	115.069	99.9929	89.1711	56.9801	60.6909	76.4264	101.905	84.5689	159.255	159.328	54.4958	50.1018	58.9977	57.1869	54.3045	56.6058	67.6293	92.26	33.7903	47.407	39.3954	65.5675	48.5064	43.4796	104.827	91.9159	63.2526
EO946_RS03260	51.4742	59.3386	72.195	63.8337	54.8666	58.4765	71.0906	64.5186	88.631	76.7877	99.0506	77.0547	60.8121	53.7074	63.0245	75.7103	54.2066	46.0338	65.1531	60.2271	56.5813	67.2645	76.7128	105.933	74.3092	60.7788	61.5834	83.7051	121.184	67.2707	182.504	174.67	71.6519	60.1222	65.553	75.8601	53.4286	63.075	72.6021	97.0652	86.0116	59.7328	68.4729	73.332	65.2971	73.4322	118.876	98.919	62.2642
EO946_RS03265	1147.3	1232.15	1143.52	1362.21	1364.63	992.709	693.133	688.551	760.361	261.684	250.078	303.577	84.2014	89.5123	12.3983	19.7054	90.3444	94.6733	98.8529	77.6842	72.6267	99.402	30.6851	27.7208	20.435	18.0437	34.808	14.5574	14.689	8.6491	97.6452	88.5154	1011.2	961.955	545.027	903.319	541.293	661.479	64.6457	49.9742	45.0537	42.6663	49.7132	182.036	185.63	151.696	110.231	95.4175	95.8672
EO946_RS03270	142.984	150.092	153.414	107.241	142.09	62.6534	64.7432	74.0377	65.3071	45.4664	56.8805	46.4185	45.2193	71.6098	87.8211	99.5642	73.9181	85.1192	60.6598	44.5157	60.8038	41.1061	52.7401	62.3718	72.4515	68.3761	72.2936	103.722	66.1005	76.8809	44.1728	62.5509	53.4866	77.1568	48.6965	57.1869	62.1874	70.3529	71.6075	89.3769	83.9637	59.7328	71.2869	69.8811	72.7596	51.2093	75.6485	47.271	74.1241
EO946_RS03275	257.371	224.556	183.066	171.074	154.752	146.191	85.0548	109.999	111.955	50.5182	73.5524	91.9086	86.5404	124.198	116.75	118.233	165.905	159.816	130.306	103.87	135.964	142.003	96.8499	87.1225	134.685	132.004	99.9615	124.648	112.922	130.697	83.6959	88.5154	135.23	151.308	98.3295	105.037	115.616	126.15	106.417	130.702	159.736	134.636	133.194	131.998	168.84	112.081	74.5678	98.0437	138.365
EO946_RS03295	54.9058	34.905	23.2055	37.0235	45.0187	22.2768	30.4674	12.6922	25.6563	21.2176	32.3631	6.49859	16.3725	17.9025	46.4935	25.9282	14.7836	18.2398	9.73552	12.22	14.3564	18.6846	14.3837	19.8006	22.2928	27.5404	20.5278	49.1312	33.0502	47.0895	33.7109	36.5864	13.1194	9.01833	11.2377	10.5037	21.0211	8.08654	16.9073	18.2598	18.4311	15.1702	13.1318	16.3919	23.3204	10.6283	6.48415	16.6324	27.673
EO946_RS03305	390.06	366.503	377.735	374.065	374.218	265.929	383.381	364.9	389.51	345.544	524.674	321.216	643.985	560.571	712.9	737.398	494.43	517.663	545.189	571.721	574.258	552.316	744.114	683.12	669.712	613.486	623.867	676.919	716.088	610.242	690.491	692.781	273.488	207.422	299.671	248.588	264.515	268.473	398.814	399.793	336.879	323.316	300.155	305.406	291.038	254.114	417.147	379.919	395.329
EO946_RS03310	37.7478	44.2131	52.8571	48.5136	40.7982	45.9458	63.4737	49.711	58.3099	63.6529	65.7068	59.4156	105.252	74.9665	121.916	90.2301	88.7018	85.1192	83.1263	123.073	96.2726	107.623	125.617	120.784	107.748	75.0238	103.532	124.648	102.823	105.711	99.9701	121.561	43.3948	56.1141	58.9977	74.693	43.7939	48.5192	80.5585	87.4548	66.5566	36.0293	72.2249	57.8029	64.3643	56.0404	51.8732	58.6511	56.3343
EO946_RS03315	78.9272	77.9546	92.8222	76.6004	90.0374	112.776	76.1685	121.633	87.4648	148.523	121.607	157.823	206.605	187.976	264.496	258.245	188.081	185.004	204.446	226.07	219.569	217.489	274.248	263.348	212.71	229.82	274.894	240.197	247.877	235.448	294.098	262.006	135.23	126.257	152.645	141.217	115.616	133.428	167.084	189.325	123.898	144.117	149.14	136.311	149.251	130.439	175.072	158.446	142.318
EO946_RS03320	70.9201	87.2626	88.9546	81.7071	97.0716	112.776	88.8632	130.095	106.124	160.648	152.989	136.47	233.113	196.927	251.065	244.762	193.83	232.775	230.657	229.561	251.66	224.962	315.481	282.158	205.279	225.071	246.334	237.468	236.86	243.136	272.012	237.221	125.139	142.289	158.264	129.546	130.506	134.237	219.795	193.169	125.946	156.443	154.768	169.095	146.452	128.506	190.202	161.947	160.108
EO946_RS03325	320.284	322.29	413.832	379.172	360.15	381.49	387.19	402.977	388.344	506.192	503.098	534.741	653.341	595.257	638.511	776.809	519.07	516.795	620.826	574.339	612.26	576.233	746.032	795.983	645.561	633.429	644.394	707.854	722.515	728.446	799.761	793.098	438.994	490.998	455.125	449.325	389.766	386.537	528.106	532.417	368.621	446.574	429.597	457.247	414.17	354.6	543.588	462.206	423.99
EO946_RS03330	329.435	285.058	443.484	335.765	319.352	544.389	450.663	564.802	478.141	778.991	630.589	715.773	955.842	778.757	1169.57	1121.13	712.899	741.753	754.128	988.073	920.501	926.755	1332.88	1282.09	966.02	1023.74	959.452	1050.86	1154	1093.63	1293.8	1253.38	611.564	616.253	718.274	675.739	713.841	634.793	1314.79	1346.42	712.667	686.454	696.923	712.615	672.56	798.092	1125	1131	971.52
EO946_RS03335	673.74	673.667	586.585	745.577	768.132	515.15	627.12	555.283	661.234	538.524	783.578	481.824	991.706	998.062	1298.72	1197.88	802.423	809.501	820.779	1017.75	967.793	977.577	1284.94	1259.32	1165.73	1135.8	1057.63	1141.85	1162.27	1175.32	1311.24	1522.47	433.948	381.776	410.175	449.325	541.293	555.545	805.585	798.626	527.333	490.188	522.458	537.481	515.847	614.512	695.966	746.707	661.187
EO946_RS03340	621.122	524.739	636.863	570.673	540.225	740.703	493.826	640.955	639.076	843.654	578.612	769.618	2269.54	1855.14	2632.57	2359.47	1700.94	1784.03	1906.66	2243.24	2264.94	2222.72	2500.84	2445.37	2419.69	2256.41	2234.85	2277.32	2220.79	2298.74	2169.12	2431.22	746.794	718.46	795.065	763.27	1083.46	1042.35	1411.27	1345.46	823.254	929.177	905.156	1018.88	1015.84	1148.83	1184.44	1224.67	1099.01
EO946_RS03345	41.1794	38.3956	39.9651	24.2568	39.3914	27.846	30.4674	41.2496	45.4817	65.6737	40.2086	57.5589	64.7104	45.875	88.8543	60.1534	51.7427	52.9823	38.1932	71.5742	59.1148	82.9596	82.4663	62.3718	71.5226	48.4331	61.5834	66.4182	48.6573	72.0758	62.7719	67.2717	42.3856	51.1039	43.0777	39.6807	65.6909	47.7106	76.5803	79.7665	37.8861	47.407	52.5272	60.3911	69.9612	57.9728	62.6802	72.6573	44.4745
EO946_RS03350	5536.34	5115.92	6772.15	4136.42	4389.33	5624.89	5115.98	6384.17	5302.7	9279.18	6605.99	8457.45	7962.49	8000.16	10407.3	8905.81	6853.85	6802.58	7264.19	7541.48	7311.65	7446.93	8182.38	7531.15	8296.63	7516.63	7338.24	8322.29	7678.67	8360.79	6957.22	6780.28	7166.2	6968.16	6360.52	5297.37	8184.21	8222.39	12260.8	11475.8	5588.7	5323.81	5611.03	7048.5	6549.3	7298.78	9302.6	8599.83	6989.41
EO946_RS03355	76.6394	48.8671	54.1463	68.9404	68.9349	55.6919	63.4737	49.711	72.3042	45.4664	52.9577	35.278	95.8961	127.555	59.925	64.3019	110.877	113.782	86.1219	96.887	76.8492	105.381	87.2608	96.0328	66.8783	67.4265	66.046	96.4428	71.6088	90.335	87.1832	92.0561	35.3214	44.0896	47.7601	54.8527	63.0633	42.8587	48.7329	55.7404	75.7721	63.5254	45.9613	74.1948	65.2971	62.8039	54.0346	66.5296	49.4161
EO946_RS03360	1245.68	1123.94	1058.43	1449.02	1214.1	760.195	1194.58	1032.3	1300.31	769.897	1287.66	793.756	1053.3	1608.98	961.899	1126.32	1396.23	1433.13	1221.43	959.269	1060.69	1029.15	914.8	961.318	894.497	934.474	985.334	1079.07	1011.7	1071.53	1069.45	971.309	636.794	602.224	625.563	615.051	699.827	728.597	885.149	911.068	1080.26	813.504	771.024	765.241	841.4	808.721	847.263	816.739	834.143
EO946_RS03365	2470.76	2750.52	2843.97	1705.64	1809.19	1513.43	1496.71	1162.39	1474.07	1077.05	1330.81	949.722	1688.71	1586.6	1042.49	1143.95	1946.51	1983.8	1846.75	1495.2	1556.41	1642.75	718.224	805.883	1108.14	1067.43	1234.35	1190.98	1277.02	1111.89	988.077	840.307	2039.56	1874.81	1149.99	1546.38	1539.79	1617.31	1006.48	1191.69	2402.18	2204.43	2010.1	1715.97	1553.14	1381.69	809.439	744.081	1196.86
EO946_RS03370	21820.5	26070.6	26877.2	19039	18719.3	16100.5	14978.5	12942.8	14839.9	13874.3	14159.3	12308.3	18193	19351.4	13696	15879.5	19329.6	19554.8	20672.2	16263.1	17667.7	16236.2	8906.36	10610.1	13557.7	13414.1	14336.4	14810.3	17120.9	14546.8	15140.8	14382	24606.9	24552.9	14089.2	18453.9	16282.6	18972.6	12804.8	14805.8	22517.6	25370.3	24704.7	19115.5	16553.7	15255.5	9780.27	9611.78	13152.6
EO946_RS03380	81.2149	55.8481	64.4599	77.8771	60.4939	38.9844	83.7853	53.9418	87.4648	47.4871	52.9577	40.8483	45.2193	71.6098	42.3608	45.6336	76.3821	88.5934	67.3997	63.7185	59.9593	53.8116	59.4524	47.5214	40.8701	42.7351	41.0556	59.1395	52.3295	53.8166	54.6348	67.2717	32.2938	45.0917	56.1883	31.5111	45.5457	33.1548	39.782	51.8963	50.1734	41.7182	53.4652	38.8228	41.9767	38.6485	32.4208	41.1433	41.5095
EO946_RS03385	359.176	403.735	529.86	423.856	426.271	605.65	601.731	655.763	580.766	925.493	776.713	868.025	1440.78	1265.48	1399.97	1450.94	1239.36	1184.72	1345.75	1433.23	1422.13	1334.83	1670.42	1681.07	1439.74	1436.85	1513.7	1425.72	1526.74	1329.08	1838.99	1947.34	703.4	646.314	985.168	772.606	1022.15	1025.37	1589.29	1569.38	1003.47	1123.55	1175.3	1173.31	1124.04	1183.61	1701.01	1522.3	1543.76
EO946_RS03390	37.7478	32.578	51.5679	43.4069	45.0187	33.4152	50.779	32.7881	62.9747	44.456	40.2086	28.7795	72.5068	74.9665	76.456	78.8217	78.846	69.485	71.893	75.9385	81.0717	100.149	104.521	95.0428	88.2422	73.1245	102.639	81.8854	80.7895	86.491	98.8077	80.254	47.4315	20.0407	39.3318	44.349	66.5668	60.649	55.6948	84.5717	47.1016	46.4589	47.8372	42.2738	44.7752	54.108	68.0836	73.5327	75.1124
EO946_RS03395	20.5897	31.4145	29.6515	21.7035	25.323	55.6919	34.2758	42.3073	33.8197	64.6633	44.1314	73.3412	114.607	96.2257	100.219	131.715	98.5575	96.4105	107.091	117.836	100.495	127.803	170.686	117.813	147.69	129.155	129.414	128.287	132.201	128.775	137.168	135.724	43.3948	36.0733	54.3154	50.1844	56.9321	62.2664	89.5094	103.793	54.2692	82.4882	60.031	68.1557	82.0878	59.9052	87.5361	82.2866	104.762
EO946_RS03400	1352.06	1395.04	1211.85	1519.24	1481.4	1102.7	1866.13	1656.33	1944.05	1704.48	2571.39	1633.93	1648.16	1824.93	2191.39	1957.06	1199.12	1216.86	1148.04	1465.53	1334.3	1432.73	1783.57	1634.54	2021.21	1892.69	1593.14	1905.2	1858.16	1906.65	1371.68	1628.68	890.098	771.568	1285.78	1030.53	1332.21	1108.66	2044.79	2216.16	1264.57	1001.24	937.047	1240.61	1282.62	1466.71	1395.17	1433.01	1708.81
EO946_RS03405	42.3233	33.7415	54.1463	39.5769	25.323	36.1998	50.779	48.6534	37.3183	65.6737	83.3594	80.7681	53.7954	50.3507	50.6263	61.1905	55.028	53.8509	49.4265	64.5914	55.7368	62.7802	46.9866	45.5413	44.5855	57.9298	45.5182	41.8525	37.6405	41.3235	34.8733	38.9468	38.3489	18.0367	47.7601	51.3515	28.0281	30.7289	35.8038	30.7533	38.91	44.5626	43.1473	40.5483	34.5142	46.3783	34.5822	40.2679	37.5562
EO946_RS03410	49.1865	44.2131	48.9895	35.7469	45.0187	58.4765	64.7432	45.4803	40.8169	109.119	153.97	134.614	91.2182	113.009	97.1198	89.193	115.805	112.045	122.817	95.1413	98.8061	111.36	62.3292	65.3419	83.5979	75.9735	103.532	95.533	68.8546	75.9198	37.1982	51.9291	38.3489	50.1018	79.6001	63.0223	50.801	60.649	61.6621	74.9613	89.0834	95.7622	92.8605	60.3911	67.1627	57.9728	49.7118	56.0249	64.2409
EO946_RS03415	16.0142	12.7985	23.2055	20.4268	21.1025	18.0999	27.9284	28.5574	32.6535	36.3731	67.6682	50.1319	43.66	60.4208	27.8961	31.1138	68.169	60.7994	53.1709	53.2442	54.8923	50.0747	25.8906	15.8405	36.2258	37.9867	43.7331	29.1148	40.3947	24.0253	12.7869	20.0635	31.2846	21.0428	32.7765	29.177	32.4075	32.3462	24.8637	22.104	33.7903	55.9403	50.6512	34.5092	41.9767	28.0202	23.7752	29.7633	24.708
EO946_RS03420	89.222	114.023	110.871	98.3039	92.8511	76.5764	90.1327	80.3838	85.1324	90.9327	132.394	77.983	78.7439	97.3446	56.8254	70.5247	118.269	110.307	108.588	89.0313	85.2942	98.6546	55.6168	53.4616	66.8783	63.6278	63.3684	78.246	52.3295	63.4267	48.8226	60.1905	70.6427	84.1711	72.1083	68.8577	59.5598	65.501	48.7329	66.3119	86.0116	83.4363	69.4109	67.2929	58.7674	69.5674	57.2767	55.1496	54.3577
EO946_RS03425	573.08	432.823	100.557	243.845	181.482	111.384	303.404	177.691	331.2	105.078	204.966	822.535	25.7282	34.686	57.8586	45.6336	73.9181	30.3997	38.9421	29.6771	35.4689	27.6532	72.8772	104.943	42.7278	29.4397	43.7331	69.1477	33.0502	170.099	447.541	213.617	25.2295	54.11	48.6965	52.5186	18.3935	87.3346	46.7438	47.091	631.776	391.582	417.403	172.546	571.816	739.153	94.0202	119.053	112.669
EO946_RS03430	73.2078	72.1371	83.7978	77.8771	78.7828	62.6534	86.3243	93.076	88.631	102.047	151.028	90.9802	129.421	86.1556	175.642	214.685	101.843	115.519	119.822	125.691	116.541	118.834	209.042	177.215	153.263	142.45	127.629	244.746	281.845	257.551	318.509	333.998	99.909	81.165	85.2189	66.5235	127.878	139.897	216.812	302.728	104.443	136.532	115.372	126.821	138.057	125.608	207.493	220.598	214.466
EO946_RS03435	1392.09	1384.57	1736.55	1431.15	1405.43	2102.37	2117.48	2082.58	1772.62	4356.69	3781.57	4240.79	10618	9135.85	15662.1	12934	6494.12	6266.68	6874.02	8734.67	8482.97	7958.89	7971.42	8042	11888.5	10624.9	10526.3	10139.2	9344.03	9827.3	6090.04	6802.71	2635.98	3109.32	3361	2273.47	5275.42	5441.43	9251.3	7647.97	4567.83	4271.37	4881.27	4562.98	3877.71	4735.41	5048.99	5114.9	4151.94
EO946_RS03440	11743	10557.6	9556.82	13872.3	11415.1	7088.19	10301.8	8105.01	12224.1	4391.04	9506.89	5162.66	2956.41	5695.22	2471.39	2491.18	4248.65	4014.5	3384.96	2838.53	3741.12	2911.81	2310.97	2598.83	2981.66	3143.4	3399.58	1594.04	1903.14	1612.58	1279.85	1469.36	3730.94	4173.48	4923.03	5016.11	2857.99	3494.19	2900.11	2599.62	5058.3	2972.42	3052.2	3091.16	3535.37	3068.69	3154.54	3224.94	2571.61
EO946_RS03445	1572.82	1497.43	1293.06	1281.78	1208.47	1077.64	955.914	816.53	1016.92	558.731	755.138	657.286	492.734	834.702	316.156	322.547	649.658	577.594	619.329	491.418	667.997	490.283	312.605	349.48	399.412	455.841	455.182	240.197	264.402	271.966	237.138	284.43	753.859	842.713	835.333	871.808	487.864	580.614	409.754	341.17	640.991	522.425	480.248	499.521	652.038	583.593	416.067	463.957	395.329
EO946_RS03455	539.907	502.633	577.56	699.617	702.011	403.767	446.855	422.015	585.431	306.14	314.804	255.302	181.657	283.083	85.7547	64.3019	232.432	240.592	234.401	156.241	190.856	197.309	79.5895	76.2322	76.167	123.457	162.437	55.5001	65.1824	51.8946	83.6959	88.5154	249.268	244.497	184.485	204.239	137.513	143.94	57.6839	60.5456	454.633	283.494	279.52	138.037	139.922	164.256	90.7782	89.2898	78.0774
EO946_RS03460	3313.8	2631.84	2735.68	3759.8	3481.92	2873.7	3041.66	2855.74	3380.81	2364.25	2752.82	2577.15	2217.3	2682.01	2958.02	2944.41	2123.91	2227.86	1950.1	2402.1	2244.67	2222.72	3139.47	2947.32	2805.17	2863.25	2491	2725.87	2780.81	2773.48	3225.78	3749.51	2632.95	2578.24	2456.37	2543.06	3295.06	3017.09	3657.95	3474.17	3427.15	2363.71	2435.95	2674.46	2874.01	3224.25	3531.7	3874.48	2970.89
EO946_RS03465	814.437	783.037	1223.45	820.901	953.834	1826.7	783.266	1199.41	740.535	1242.75	492.311	1177.17	730.525	557.214	866.846	793.403	664.442	668.793	751.132	944.43	863.92	946.187	790.142	847.465	905.644	946.82	843.425	817.944	830.846	853.377	1315.89	1252.2	2979.1	2783.66	2257.83	2593.25	2059.19	2349.14	1454.03	1054.26	757.721	1030.63	959.559	1673.7	1368.44	1237.72	1831.77	1950.37	1281.85
EO946_RS03470	1792.45	1626.58	1808.74	2258.44	2474.62	2298.68	1391.34	1768.44	1639.67	1360.96	831.632	1276.51	780.422	697.077	978.43	840.073	819.67	820.792	879.192	1042.19	873.21	957.398	832.334	766.282	974.38	1007.6	860.383	828.862	862.06	830.313	1269.39	1222.69	2665.25	2548.18	2175.42	2509.22	1955.84	2212.48	1346.62	1157.09	1057.74	1153.89	1151.85	1669.38	1395.49	1212.6	1961.46	1966.13	1298.65
EO946_RS03475	2780.75	2999.51	6380.24	2227.8	2682.83	7532.33	1696.02	3580.25	1549.88	2795.68	460.928	1980.21	719.61	336.79	120.883	71.5618	432.01	774.758	812.541	430.318	309.086	641.255	283.837	221.766	162.551	141.501	242.764	84.6149	78.0353	77.8419	416.155	272.628	18442.8	16184.9	7476.79	15244.4	6626.02	7905.4	473.405	292.157	120.826	212.383	239.186	866.181	666.963	435.762	1005.04	807.985	439.803
EO946_RS03480	635.993	545.682	930.8	523.436	602.125	1750.12	813.733	1165.57	702.051	1573.14	615.879	1460.33	2147.14	1581.01	2252.35	2281.68	2233.97	2268.69	2355.25	2862.1	2433.84	2427.5	2260.15	2165.19	2748.51	2855.65	2516.89	2188.16	2348.4	2121.91	1391.44	1634.59	1999.19	1877.82	2556.57	2180.1	3076.09	2982.32	3621.15	3413.62	2787.18	3627.58	3585.92	3950.44	3837.6	4047.47	4308.72	4020.67	5293.45
EO946_RS03490	396.924	400.245	323.589	371.512	457.221	335.544	371.956	390.285	395.341	406.166	396.202	299.863	353.178	441.967	375.048	375.44	352.343	339.608	389.421	339.541	344.555	349.028	422.879	409.872	369.688	411.207	407.878	315.714	363.553	357.496	448.703	417.793	381.471	351.715	248.165	309.276	283.785	334.783	426.662	370.962	280.562	249.361	273.892	258.819	313.426	264.743	442.003	442.072	392.364
EO946_RS03495	231.062	232.7	328.745	214.481	205.398	451.105	308.482	417.784	337.031	686.037	469.755	646.145	808.49	672.461	1188.17	945.86	648.016	694.85	737.653	974.98	859.698	789.984	1236.04	1189.02	1031.97	1027.54	945.171	983.535	976.818	947.557	1444.92	1524.83	430.921	461.939	619.008	601.046	581.584	545.033	891.116	761.145	552.932	746.186	688.481	646.185	649.24	679.248	982.349	1004.07	842.05
EO946_RS03500	195.602	138.457	199.826	157.031	216.653	364.782	242.47	263.363	176.096	429.405	236.348	443.761	551.207	388.259	724.266	654.428	471.434	453.39	481.534	586.559	575.947	579.969	818.909	760.342	661.352	704.654	649.75	691.477	628.872	661.175	913.68	984.292	411.746	396.807	456.062	393.306	425.677	350.956	527.111	539.144	359.406	473.122	441.791	426.189	454.281	543.012	620.317	627.654	504.044
EO946_RS03505	438.103	408.389	394.494	266.825	368.591	394.02	332.602	339.516	306.71	410.208	335.399	389.915	544.191	436.372	564.121	616.054	557.671	586.28	593.866	592.669	562.435	549.327	563.839	605.898	565.679	534.663	508.732	564.099	566.444	579.489	818.36	839.126	466.242	489.996	390.509	400.308	478.23	486.81	423.678	427.664	547.812	534.751	571.233	487.442	482.266	505.33	553.314	478.838	460.558
EO946_RS03510	1396.67	1431.11	1950.56	1021.34	1142.35	1807.2	1006.69	1211.05	983.105	1197.28	965.988	1154.89	1684.81	1670.52	1195.4	1375.23	2436.01	2498.86	2621.1	1820.78	1913.63	1796.71	1432.61	1398.91	1360.79	1423.55	1358.4	1434.81	1413.82	1398.27	1020.63	1096.41	2287.81	2143.36	1720.3	1806.64	2235.24	2244.01	2143.25	2079.69	2167.7	2708.84	2723.91	2244.82	2596.96	2104.41	1425.43	1346.35	2371.97
EO946_RS03515	921.961	743.478	908.884	842.605	820.185	1712.53	1419.27	1624.6	1406.43	2009.61	1693.67	2150.1	1777.59	1779.06	2547.84	2024.47	2382.63	2259.13	2421.9	3669.49	2537.71	3092.67	5736.2	4390.78	2624.04	2985.76	2496.36	2076.25	1743.4	2081.55	1734.37	1974.48	1223.13	1299.64	2265.33	1842.82	2413.92	2319.22	2222.82	1313.74	1731.49	2195.89	2063.57	2300.04	3068.96	2766.27	330.692	452.577	2718.87
EO946_RS03520	2082.99	2308.39	2076.9	4068.76	3708.42	1525.96	1855.97	1709.21	2099.16	939.638	1464.18	953.435	1829.04	1772.34	4049.07	4225.26	1089.06	1098.73	1146.54	1809.43	1634.95	1553.06	2933.31	2746.34	3462.81	3000	2330.35	4471.85	4817.99	4859.83	4732.31	4782.19	1720.65	1622.3	1239.89	1693.43	1495.13	1637.52	2372	2432.4	872.403	706.364	735.38	822.182	808.751	714.998	1199.57	1135.38	2310.7
EO946_RS03525	1045.5	1130.92	997.839	2032.46	2117.29	1098.52	2252.05	1710.27	2244.93	1250.83	2193.82	1129.83	576.936	659.034	726.332	585.977	786.818	852.06	650.033	510.621	636.75	622.57	483.291	421.752	557.319	540.361	697.053	444.001	412.21	407.469	177.854	195.914	701.381	595.21	999.215	1191.59	740.993	673.609	586.784	542.028	1017.8	643.787	574.047	700.537	606.33	871.525	182.637	199.589	349.866
EO946_RS03530	277.961	269.932	208.85	329.382	312.317	136.445	243.739	203.075	211.082	70.7255	146.124	198.671	57.6936	62.6586	73.3564	45.6336	87.8805	76.4335	65.902	56.7356	56.5813	73.2436	55.6168	57.4217	47.3721	64.5775	68.7235	68.2378	70.6908	113.399	198.778	166.409	158.442	136.277	88.9648	99.2017	146.272	170.626	48.7329	63.4288	234.484	146.014	128.504	124.233	185.63	200.972	73.4871	77.0343	106.739
EO946_RS03535	37.7478	60.5021	29.6515	74.0471	74.5623	30.6306	40.6232	43.3649	43.1493	26.2695	29.421	30.6362	17.9318	27.9726	18.5974	8.29702	18.0689	20.8455	20.9688	12.22	15.2009	15.6951	26.8495	17.8205	16.7196	21.8424	15.1727	17.2869	27.5419	20.1812	41.848	40.127	33.303	43.0876	24.3483	29.177	48.1733	46.9019	20.8855	16.3377	41.9818	56.8884	41.2713	33.6465	38.2454	43.4796	28.098	19.2586	25.6964
EO946_RS03540	769.826	737.66	730.975	778.771	661.212	1010.81	926.716	1032.3	943.454	1148.78	1034.64	1306.22	1239.63	1275.55	1738.86	1373.16	1277.96	1196.01	1287.33	2248.48	1566.54	1891.63	2935.22	2066.19	1816.86	1880.34	1721.66	1210.08	1075.05	1282.95	956.691	1099.95	650.922	753.532	1424.37	1182.25	1552.06	1512.18	1481.88	1015.82	1724.33	1925.67	1778.42	1879.89	2397.34	2139.2	697.047	740.58	1870.89
EO946_RS03545	961.996	999.448	1129.34	767.281	797.675	1531.53	1258.05	1434.22	1117.22	1846.95	1449.47	2297.71	2149.48	1952.49	2934.26	2349.09	2260.25	2079.34	2317.05	4293.58	2643.27	3467.86	5134	3643.31	3086.62	3241.22	3044.36	2260.04	1916.91	2315.07	1699.49	1949.7	1160.56	1215.47	2704.53	2211.61	2546.18	2681.5	2585.83	1860.58	2780.02	3468.3	3417.08	3406.92	4143.57	3916.06	1201.73	1329.72	3422.56
EO946_RS03550	1387.52	1324.06	1585.71	1066.02	1222.54	2290.33	1730.29	2266.61	1723.64	3049.28	1889.81	3282.71	3173.15	2470.54	4047	3606.09	3270.47	3301.41	3466.59	6317.73	3938.73	5083.7	7768.13	5408.53	4528.22	4795.83	4355.46	3193.53	2876.29	3271.28	2306.29	2804.17	2216.16	2047.16	4841.56	3812.85	4109.62	4258.37	4141.3	2786.06	4342.56	5807.36	5565.07	5503.35	6368.33	5905.5	1894.45	2074.67	5110.61
EO946_RS03555	645.144	608.511	705.191	437.899	548.666	1123.58	952.106	1220.56	809.341	1776.22	971.872	1696.13	1648.94	1209.53	2200.69	1802.53	1709.15	1714.54	1765.87	3342.17	2112.93	2698.8	4175.09	3052.26	2345.39	2456.79	2232.18	1762.36	1499.2	1745.2	1315.89	1409.17	1162.58	1135.31	2929.28	2167.27	2064.45	2117.06	2280.5	1597.25	2267.02	2797.96	2730.47	2947.09	3520.45	3423.29	1089.34	1200.16	2813.75
EO946_RS03560	101.805	108.206	109.582	65.1104	85.8169	233.906	143.451	216.825	110.789	300.078	162.796	307.29	312.637	234.97	386.413	341.215	282.532	288.363	305.545	551.645	398.602	512.705	780.553	582.137	392.91	407.408	404.308	343.919	249.713	313.289	222.027	292.691	220.002	213.434	554.391	418.981	415.167	342.869	385.885	313.3	347.118	500.618	477.434	571.99	617.524	605.816	186.96	241.608	474.394
EO946_RS03565	633.705	560.808	653.623	338.319	461.442	1172.32	967.34	1187.78	821.003	1831.79	1018.95	1775.97	1561.62	1037.22	2021.95	1823.27	1580.21	1605.97	1749.4	3295.03	1983.72	2696.56	4165.51	3000.78	2307.3	2339.98	2220.57	1755.08	1514.8	1695.22	1265.9	1502.4	1172.67	1102.24	3244.87	2405.35	2178.31	2096.84	2338.19	1653.95	2016.15	2747.71	2583.21	2829.75	3470.07	3273.53	1126.08	1236.93	2893.8
EO946_RS03570	1031.77	938.946	1589.58	606.42	680.908	3044.96	1754.41	2459.11	1434.42	4623.43	1757.41	4368.91	4535.18	2698.79	5834.42	5114.08	4538.57	4728.46	5153.83	9509.77	5908.94	7536.61	11835.8	8508.31	6437.97	6609.69	6028.93	5074.17	4317.65	4888.66	3796.54	4334.9	3828.84	3527.17	9645.66	7001.31	5894.66	6051.97	6708.23	4790.79	5204.72	7997.56	7742.13	8237.34	9494.2	8962.6	3232.35	3506.81	8574.68
EO946_RS03575	808.717	886.588	1330.45	582.163	747.029	2226.28	1534.79	2063.54	1316.64	3577.7	1698.57	3441.47	3039.83	2015.14	3787.67	3225.47	3110.31	3206.73	3406.68	6168.47	3622.05	4990.28	7623.34	5800.58	4039.64	4060.78	3978.82	3437.37	2960.75	3171.34	2581.79	3023.69	2547.17	2484.05	6434.5	4923.91	3952.84	4041.65	4477.46	3269.46	3624.77	5359.84	5097.01	5386.89	6230.28	6097.77	2070.61	2410.82	5725.35
EO946_RS03580	409.506	375.811	498.919	285.975	319.352	904.994	566.186	754.127	523.623	1407.44	729.64	1238.44	1284.07	819.037	1558.05	1360.71	1342.85	1385.36	1455.09	2666.58	1589.34	2158.44	3017.69	2316.67	1684.03	1729.35	1561.9	1394.78	1098	1343.49	1049.69	1140.08	1110.1	1067.17	2942.39	2132.25	1741.25	1804.11	1679.79	1240.7	1591.21	2419.65	2351.53	2326.78	2771.4	2700.57	901.297	983.938	2254.36
EO946_RS03585	130.401	96.5706	198.536	48.5136	50.6461	445.535	147.259	314.131	145.775	587.021	192.217	572.804	566.8	324.482	686.038	592.2	622.555	636.657	683.733	1266.51	754.98	1073.24	1356.86	1055.37	781.176	811.967	722.936	656.903	500.344	600.632	481.252	520.471	473.306	509.035	1242.7	990.85	731.359	735.066	774.754	605.456	611.297	1042.01	969.877	1043.04	1198.67	1190.38	382.565	437.695	1012.04
EO946_RS03590	424.376	431.659	807.037	255.335	278.553	1590	793.422	1227.97	684.558	2416.79	884.59	2120.4	2209.51	1329.26	2572.64	2306.57	2305.42	2384.2	2695.99	4556.31	2798.66	3585.2	4999.76	3906.65	2752.23	2759.74	2824.8	2408.34	1963.73	2317	1772.73	2046.48	1902.31	1789.64	5121.56	3587.6	3074.33	2993.64	3058.24	2267.1	2735.99	4176.56	4059.6	4197.18	4754.56	4616.57	1529.18	1758.66	4030.37
EO946_RS03595	395.78	454.929	725.818	264.271	309.504	1339.39	830.236	1216.33	657.735	2036.89	890.474	1962.57	1705.08	1200.58	2088.08	1727.85	1893.95	1886.52	2041.46	3601.4	2042.84	2941.7	3833.72	3066.12	2236.71	2089.27	2146.49	1944.32	1551.52	1810.54	1406.56	1581.48	1453.22	1380.81	3906.02	2935.2	2441.95	2332.97	2352.11	1794.26	2085.78	3219.88	3239.8	3293.9	3638.91	3755.67	1242.8	1413.75	3245.65
EO946_RS03600	92.6536	77.9546	94.1114	135.327	111.14	93.284	109.175	134.326	103.792	136.399	137.298	116.046	88.0996	107.415	81.6219	74.6732	78.846	67.7479	73.3908	70.7013	70.9377	72.4962	83.4252	73.2621	67.8072	74.0742	82.1112	94.6231	85.3798	80.7249	109.27	109.759	78.7162	78.1589	94.5837	70.0247	91.9673	68.7356	89.5094	97.0652	120.826	80.5919	96.6125	88.8612	76.4909	103.385	101.585	97.1683	88.9489
EO946_RS03605	276.817	276.913	413.832	250.228	215.246	729.564	77.438	95.1913	69.9719	45.4664	25.4982	38.9915	330.569	337.909	38.228	34.2252	521.534	527.218	525.718	288.043	309.086	337.817	98.7677	79.2023	77.0958	62.6781	99.0689	50.9509	37.6405	33.6354	23.2489	25.9645	867.896	700.424	53.3789	50.1844	330.206	308.097	30.831	23.065	682.973	920.644	841.373	214.82	345.142	440.593	224.784	193.461	47.4394
EO946_RS03610	157.854	182.67	159.86	213.205	219.466	105.815	99.019	86.7299	123.617	33.342	25.4982	27.8511	14.8132	6.71342	0	2.07426	11.4984	12.1599	9.73552	7.85571	8.44497	14.2003	4.79455	0.990029	0.928865	1.89934	0.892513	0	1.83612	0	15.1118	9.44165	131.194	160.326	73.9813	129.546	99.8502	135.045	9.94549	8.64938	15.3592	9.4814	9.37985	54.352	41.0439	17.3918	23.7752	20.134	12.8482
EO946_RS03615	2637.77	2581.81	3064.42	3500.64	3685.91	3543.4	5109.64	5650.14	5583.75	10141	9967.82	10135	10700.6	6529.92	23005	16448.8	5057.64	5201.82	5249.69	11830.7	8914.51	10698	14559.1	13680.2	13724.9	12371.3	11246.6	17569.9	13300.9	16837.9	6752.63	7738.61	4163.88	3438.99	7918.81	5759.53	7072.72	5845.76	22999.9	19414	2440.07	2504.04	2740.79	6543.81	4884.22	7116.16	12257.2	12680.9	7652.57
EO946_RS03620	4639.54	4766.87	5035.6	5710.56	5616.09	6009.16	5749.45	6016.09	5966.27	7939.44	8377.13	8175.22	7592.94	5926.83	11707.1	9455.49	5889.63	5864.54	6000.82	8047.73	6827.76	7585.94	10062.8	9546.85	7872.13	7357.08	7061.56	10151.1	7822.81	10083.9	5639.01	6035.57	5513.16	4761.68	6356.77	5983.61	6985.13	6216.93	12756.1	11340.3	7457.41	7459.97	7550.78	7055.4	6373	8053.39	9248.57	9536.5	6743.32
EO946_RS03625	970.003	969.197	1128.05	1404.34	1366.04	1265.6	1397.69	1272.39	1519.56	1579.2	2019.26	1594.94	1272.38	1040.58	1895.9	1602.36	1035.68	1125.66	1121.83	1387.84	1200.03	1358	1603.3	1559.3	1365.43	1232.67	1212.03	1772.36	1401.88	1640.45	906.706	1036.22	1019.27	908.847	1240.83	1202.09	1342.72	1190.34	2191.99	1968.21	1361.85	1445.91	1347.88	1298.41	1234.12	1535.31	1694.53	1666.74	1240.34
EO946_RS03630	598.245	437.477	144.39	270.655	232.128	133.661	408.771	229.517	445.487	169.741	305.978	972.003	53.7954	33.5671	56.8254	40.448	171.654	97.279	108.588	57.6085	63.3373	41.1061	76.7128	83.1624	39.0123	42.7351	48.1957	50.0411	27.5419	172.982	498.688	272.628	41.3764	87.1772	58.9977	77.0272	39.4145	99.4644	46.7438	56.7015	1300.41	914.007	766.334	288.152	754.648	1078.29	131.844	139.187	187.781
EO946_RS03635	97.2291	117.514	152.125	114.901	118.174	169.86	125.678	151.248	111.955	137.409	125.529	94.6937	152.03	140.982	168.41	207.426	170.833	162.421	207.441	179.808	167.21	195.067	193.7	165.335	180.2	145.299	182.073	175.599	147.808	169.138	127.869	145.165	163.487	221.45	141.407	154.054	159.41	148.792	131.28	109.559	181.239	187.732	226.054	201.016	190.294	166.189	138.329	139.187	181.851
EO946_RS03640	603.964	688.793	951.428	542.586	652.771	1367.24	781.996	919.125	628.58	1346.82	891.455	1206.88	2843.36	1967.03	3912.69	3863.3	2092.7	2048.94	2350	2752.99	2792.75	2500	3472.21	3362.14	3529.69	3188.04	3187.16	3182.61	3203.12	3209.78	2728.25	2844.3	1635.88	1707.47	1705.32	1624.57	1343.6	1554.23	1567.41	1656.84	4185.9	4985.32	5168.3	4268.79	4478.45	4196.27	4510.81	4573.04	4626.33
EO946_RS03645	872.774	863.318	1200.24	947.292	1080.45	1933.9	1330.41	1681.71	1271.16	2496.61	1846.66	2211.38	3737.61	2604.81	5918.11	5666.87	2557.57	2489.3	2716.21	3547.29	3566.31	3284	4766.74	4689.77	4793.87	4561.26	4359.93	4675.66	5062.19	4798.33	4855.53	5089.05	2492.68	2511.1	2936.78	2677.28	1896.28	1970.69	3045.31	2758.19	4266.79	5343.72	5507.85	4545.72	4589.45	4661.98	5469.38	5623.5	5179.79
EO946_RS03650	1495.04	1669.62	1826.79	2101.4	2089.15	2440.7	2318.06	2348.05	2337.06	2936.12	3094.1	2949.43	3783.61	3224.68	6503.93	6432.27	2776.04	2702.1	2815.06	3504.52	3537.6	3355	5150.31	5132.31	5167.28	4957.27	4645.53	4782.11	5792.97	5198.11	6076.09	6351.87	2566.35	2821.74	3307.62	2853.51	2118.75	2104.12	3587.34	3347.31	3989.3	4696.14	4725.57	4022.91	3919.69	4052.3	5233.79	5059.75	4497.85
EO946_RS03655	4657.85	4579.54	4486.41	3635.97	4176.89	4097.53	3649.74	3880.63	3510.25	3723.19	3201.98	3243.72	4568.71	5111.15	2511.68	1853.35	4213.33	4074.43	4097.15	3576.09	4033.32	4007.47	2101.93	2029.56	2682.56	2599.24	3354.96	1456.65	1378.93	1461.7	1363.55	1541.35	4431.32	4288.72	2823.46	3395.03	2505.01	2365.31	1193.46	926.444	3465.04	3182.91	2981.85	1933.38	1915.07	2520.85	1545.39	1694.75	991.286
EO946_RS03660	350.025	380.465	306.829	451.943	471.29	229.729	324.986	264.42	368.518	161.658	248.117	154.109	121.624	181.262	138.447	101.639	137.159	134.627	117.575	142.276	146.098	147.235	163.974	121.774	122.61	113.011	117.812	98.2625	118.43	89.374	141.818	129.823	196.79	175.356	146.09	169.226	171.672	172.243	105.422	117.247	153.592	115.673	101.302	117.331	136.191	112.081	102.666	92.7913	92.9022
EO946_RS03665	2308.33	1863.93	836.689	1597.12	1339.31	712.857	1082.86	774.223	1209.35	630.467	1077.79	1627.43	240.91	369.238	245.899	185.646	414.763	359.585	358.716	204.248	293.885	201.794	186.029	151.474	209.924	220.323	226.698	206.533	132.201	360.379	446.378	318.656	529.82	526.069	532.852	567.2	312.689	407.562	263.556	226.806	2095	1193.71	1128.4	547.833	1283.55	1305.35	148.055	175.953	341.959
EO946_RS03670	68.6323	76.7911	123.763	60.0037	49.2392	165.683	58.3958	76.1531	58.3099	84.8706	43.1507	93.7653	237.791	201.403	172.543	194.98	312.92	328.317	336.999	219.087	291.351	269.058	148.631	140.584	183.915	195.632	179.395	210.173	192.793	181.631	112.757	129.823	227.066	209.426	170.438	194.902	190.066	196.503	157.139	203.741	178.167	251.257	223.24	210.506	223.876	193.243	125.36	111.174	211.501
EO946_RS03675	1156.45	1104.16	1696.58	820.901	890.527	2518.67	1027	1372.87	1000.6	1890.39	1015.02	1825.17	3159.89	2533.2	2297.81	2347.02	3864.28	3744.37	4151.82	3208.62	3557.86	3225.71	2339.74	2249.35	2455.92	2446.35	2676.65	2575.75	2470.5	2613.95	1863.4	1985.11	3222.32	3221.55	2794.43	2937.54	2599.61	2907.11	2443.61	2509.28	3020.64	3912.97	3930.16	2916.03	3426.23	2829.07	1910.66	1926.73	2580.51
EO946_RS03680	2594.3	2563.19	2905.85	2683.57	2751.77	3423.66	2616.39	2688.63	2468.84	2806.79	3082.34	2932.72	3680.69	3517.83	2626.37	3005.6	4247.83	4077.9	4494.81	3699.16	3855.13	3591.92	3010.02	2929.5	2768.95	2918.33	3100.59	3187.16	2982.78	3046.4	2435.32	2596.45	3831.86	3682.48	3519.26	3547.92	3133.02	3222.49	3193.5	3248.32	3685.19	4480.91	4470.44	3362.92	3572.68	3340.2	2547.19	2597.28	3127.05
EO946_RS03685	234.494	182.67	210.139	257.888	246.196	339.721	237.392	335.285	262.394	313.213	234.387	297.078	264.299	234.97	321.322	294.544	194.651	185.872	181.979	257.493	259.26	247.384	420.962	400.962	339.965	316.24	316.842	283.869	333.257	294.069	409.18	455.559	276.516	295.601	328.702	324.448	316.192	291.115	463.46	434.391	274.418	286.338	322.667	264.858	287.307	340.107	483.069	453.452	395.329
EO946_RS03690	10193	10494.8	10463.1	13018.2	13243.9	15607.7	16375	16075.7	15363.5	18367.4	20820.2	18685.3	21318.6	23364.9	22827.3	21991.3	14660.4	13985.6	14596.5	19984.9	21033.9	19235.4	24008.2	23296.4	22630.9	23239.3	23102.7	18582.5	19527.2	19402.8	20702	23004.6	13691.6	13772	16405.1	15720.6	10465.9	10261	13369.7	11489.3	11709.9	12293.6	12054	10768.6	10791.7	12730.8	14004.7	14463.2	11386.4
EO946_RS03695	1104.98	1106.49	1169.3	1281.78	1235.2	1010.81	1146.34	1075.66	1106.72	873.965	1323.94	818.822	838.896	1078.62	984.629	972.826	1032.39	981.476	1037.96	936.575	966.104	822.122	911.923	900.926	927.937	1000	944.279	950.78	1019.97	958.128	1048.52	1174.3	939.548	964.961	724.829	809.953	1023.03	1028.61	925.925	939.899	1349.56	1447.81	1417.3	1030.1	1200.53	1120.81	996.398	1038.21	1013.03
EO946_RS03700	223.055	205.94	257.839	232.355	208.212	265.929	172.649	209.421	163.268	164.689	162.796	169.892	216.741	228.256	174.609	204.314	250.5	224.089	241.89	225.197	229.703	229.447	147.672	146.524	180.2	203.229	194.568	194.705	179.94	191.241	188.316	184.112	327.984	348.709	228.499	285.934	204.08	245.022	161.117	147.039	262.131	331.849	327.357	242.427	250.927	218.364	193.444	204.841	201.618
EO946_RS03705	1356.63	1257.75	1302.09	1072.41	1056.53	1003.85	1861.05	1609.79	1812.27	1853.01	2463.51	2028.49	2264.86	2674.18	3686.42	3723.29	2190.44	2088.89	1970.32	2294.74	2202.45	1995.51	2791.39	2875.04	3190.65	3065.53	2611.49	3257.22	3723.66	3520.18	4432.4	4795.18	856.795	883.796	1419.69	1094.72	1569.57	1457.19	3435.17	3385.75	2473.86	1680.1	1709.01	2040.36	1752.76	1986.54	2743.88	2798.62	2740.61
EO946_RS03710	533.044	589.895	533.728	481.306	526.156	374.528	851.817	714.993	737.037	827.488	1079.75	872.667	857.607	1074.15	1349.34	1534.95	863.2	882.46	750.384	806.519	779.47	754.11	1012.61	1060.32	1138.79	1113.01	971.947	1327.45	1558.87	1305.05	1739.02	1882.43	385.507	378.77	669.577	520.517	608.736	616.194	1341.65	1405.04	995.277	658.009	704.427	785.947	693.082	770.072	1249.28	1086.36	1095.06
EO946_RS03715	1832.48	1898.83	1926.06	1629.04	1721.97	1925.55	2457.7	2363.92	2146.97	2835.08	2855.79	2980.99	2530.72	2916.98	2900.16	3064.71	2596.17	2695.15	2555.95	2495.5	2639.05	2398.35	2501.8	2452.3	2637.05	2721.75	2594.54	2967.89	3079.18	2925.32	2622.47	2740.44	1770.1	1903.87	2558.44	2297.98	2205.46	2150.21	3405.34	3502.04	2834.29	2520.16	2573.83	2668.42	2498.08	2457.08	3140.49	3039.35	2790.03
EO946_RS03720	328.291	360.686	297.805	312.785	334.827	279.852	450.663	371.246	426.828	376.866	503.098	311.004	306.4	410.638	365.749	369.217	346.594	345.688	327.263	260.111	300.641	267.563	270.413	283.148	358.542	305.793	332.015	368.484	369.061	333.471	259.225	273.808	253.305	244.497	307.163	278.932	296.923	267.664	372.956	403.638	408.555	274.961	255.132	324.386	285.442	236.722	358.79	365.038	308.356
EO946_RS03725	570.792	561.971	516.968	513.223	471.29	339.721	454.472	342.689	420.997	175.803	283.422	186.602	302.501	371.476	226.268	236.465	388.481	334.397	283.079	264.475	300.641	273.542	232.056	214.836	216.426	249.763	269.539	190.156	209.318	216.227	188.316	232.501	317.892	322.656	199.468	229.915	204.956	227.232	193.937	204.702	420.842	327.108	284.209	226.035	266.785	252.182	198.847	196.963	184.816
EO946_RS03730	511.311	459.583	400.94	280.868	326.386	297.952	305.943	247.497	297.38	172.772	203.005	156.894	326.67	430.778	206.638	240.614	384.374	394.328	275.59	261.857	300.641	303.438	230.138	227.707	246.149	266.857	249.904	191.976	197.383	204.695	208.077	228.96	328.993	368.75	178.866	219.411	217.218	223.188	198.91	183.559	458.728	273.064	295.465	199.291	196.824	240.587	173.991	171.576	186.793
EO946_RS03735	1263.98	1418.31	1891.25	968.995	1115.62	2116.29	907.674	1102.1	889.809	879.017	521.732	877.309	1410.37	1330.38	639.544	553.826	1445.51	1399.25	1466.32	1311.03	1576.68	1464.12	572.469	562.336	860.129	1015.2	1114.75	461.288	470.048	443.026	352.22	391.828	2561.3	2857.81	1523.64	1680.59	1194.7	1235.62	680.272	519.924	1593.26	1898.18	1856.27	1246.64	1252.77	1258.98	648.415	651.29	749.148
EO946_RS03740	441.535	386.283	367.421	397.046	389.693	313.267	403.693	373.362	367.352	268.757	350.109	278.511	300.942	482.247	363.683	341.215	315.384	318.763	274.092	310.737	331.043	300.448	382.605	405.912	380.835	338.082	325.767	284.779	305.715	293.108	328.971	323.376	224.038	221.45	257.53	231.082	243.494	244.213	330.19	271.014	303.088	207.643	234.496	218.271	240.666	271.506	332.853	327.396	197.664
EO946_RS03745	514.742	467.728	519.546	375.342	416.423	675.265	1626.2	1400.37	888.643	7504.98	6723.67	4574.08	326.67	425.183	148.779	137.938	459.114	419.516	450.829	302.881	348.777	340.807	182.193	155.435	196.919	226.971	284.712	125.558	140.463	126.853	148.793	177.031	691.289	605.23	420.476	473.834	268.019	293.541	126.308	107.637	499.686	523.373	519.644	224.31	240.666	240.587	145.893	186.458	111.68
EO946_RS03750	22.8774	19.7795	23.2055	16.5968	19.6957	25.0614	52.0485	27.4997	24.4901	179.845	212.812	126.258	8.57607	7.83232	4.13276	4.14851	22.9968	7.81707	14.2288	10.4743	15.2009	10.4634	2.87673	3.96012	5.57319	2.84901	5.35508	7.2787	2.75419	4.80505	8.1371	2.36041	26.2387	24.0489	12.1741	22.1745	7.88291	7.27789	0	1.92208	24.5747	19.9109	15.0078	3.45092	5.59689	6.7635	4.32277	4.37695	2.96496
EO946_RS03755	648.575	681.812	605.923	773.664	745.623	515.15	769.302	732.973	758.028	830.519	1274.91	801.183	548.089	605.327	754.228	643.019	501.822	524.612	518.978	569.102	602.126	612.854	783.43	730.641	669.712	722.698	646.179	759.715	684.874	681.357	785.812	887.515	493.49	526.069	589.041	584.707	563.19	513.495	819.509	822.652	595.937	698.779	653.776	662.577	669.762	661.856	727.306	758.088	738.276
EO946_RS03760	1896.54	1505.57	2227.73	2463.98	2612.49	2662.07	1329.14	2284.59	1528.88	1057.85	395.222	682.352	192.572	92.869	54.759	50.8193	119.09	139.839	152.024	120.454	100.495	158.445	75.7539	79.2023	69.6649	44.6344	77.6486	54.5903	39.4767	54.7776	108.107	79.0738	3228.37	2782.66	1214.6	2508.05	810.188	978.471	112.384	71.1171	44.0297	59.7328	58.1551	118.194	118.468	90.8241	158.862	146.19	87.9606
EO946_RS03765	300.838	301.347	311.986	296.188	320.758	231.122	272.937	221.055	257.73	142.461	224.58	149.467	94.3368	111.89	74.3896	128.604	134.695	116.387	104.844	106.488	86.9832	94.1703	107.398	110.883	86.3845	80.7218	105.317	108.271	102.823	96.1011	94.1579	101.498	244.222	204.415	161.073	225.246	126.127	122.915	107.411	137.429	176.119	119.466	104.116	128.547	125.93	114.013	136.167	103.296	148.248
EO946_RS03770	9.15097	15.1255	16.7596	8.93672	16.882	8.35379	13.9642	11.6345	16.3268	6.06218	18.6333	11.1404	16.3725	21.2592	12.3983	13.4827	13.9623	13.897	13.4799	16.5843	23.6459	7.47383	19.1782	17.8205	17.6484	11.396	14.2802	9.09838	14.689	13.4541	15.1118	12.9823	18.1653	9.01833	10.3012	10.5037	8.75879	8.89519	9.94549	13.4546	9.21553	3.79256	15.0078	17.2546	15.8579	12.5608	18.3718	11.3801	19.7664
EO946_RS03775	10.2948	9.30801	10.3136	7.66004	2.81367	2.7846	15.2337	9.51913	15.1606	22.228	20.5947	21.3525	22.6096	11.189	15.4978	23.8539	21.3541	20.8455	23.2155	19.2028	16.8899	11.2108	15.3426	16.8305	17.6484	23.7417	23.2053	20.9263	22.9515	13.4541	22.0864	35.4062	28.2571	29.0591	14.0471	17.5062	13.1382	13.7471	16.9073	11.5325	14.3353	16.1184	11.2558	25.0192	13.9922	9.66214	24.8559	18.3832	16.8015
EO946_RS03780	112.099	144.274	194.669	141.711	133.649	250.614	142.181	170.287	122.451	230.363	89.2436	212.597	187.114	189.095	224.202	235.428	184.795	148.524	193.961	201.63	211.969	170.403	363.427	333.64	240.576	279.203	265.969	211.992	266.238	262.356	485.901	502.768	352.204	300.611	255.657	357.126	248.75	301.628	316.267	262.364	148.472	188.68	195.101	184.624	177.235	182.614	375	317.766	265.858
EO946_RS03785	32.0284	39.5591	41.2543	29.3635	43.6119	66.8303	29.1979	43.3649	36.1521	66.684	39.2279	77.983	77.1846	68.2531	72.3232	100.601	73.0968	87.7248	73.3908	87.2856	87.8277	83.7069	85.343	88.1126	84.5268	85.4702	83.8962	90.0739	78.0353	89.374	90.6706	115.66	79.7253	81.165	74.9177	63.0223	79.705	69.5442	106.417	102.831	60.4129	72.0587	73.1628	57.8029	54.1033	66.6687	90.7782	73.5327	74.1241
EO946_RS03790	797.279	764.421	1079.06	537.48	739.995	1553.8	581.419	920.183	483.972	541.555	151.028	410.339	154.369	82.7988	15.4978	12.4455	162.62	151.13	166.253	137.911	129.208	211.509	55.6168	48.5114	26.9371	33.2384	66.046	19.1066	19.2793	18.2592	194.128	131.003	2410.93	2135.34	1169.65	1994.54	1004.63	1001.92	87.5203	80.7275	129.017	237.035	287.961	438.267	456.147	330.445	219.381	224.975	200.629
EO946_RS03795	997.456	913.349	1420.7	866.861	990.412	2056.42	717.253	1247.01	670.564	736.555	230.464	534.741	198.809	117.485	29.9625	32.151	262.82	250.146	265.854	189.41	163.832	252.616	53.699	62.3718	37.1546	43.6848	74.9711	21.8361	28.4599	32.6744	260.387	187.653	3259.66	2983.06	1523.64	2569.91	1225.35	1365.82	140.231	103.793	155.64	346.071	363	600.46	618.457	475.377	333.934	305.511	222.372
EO946_RS03800	2347.22	2408.45	3460.21	2095.02	2525.27	4793.68	1669.36	2351.23	1481.07	1599.41	613.917	1268.15	428.024	296.509	74.3896	60.1534	486.217	504.635	678.491	448.648	385.09	594.917	108.357	133.654	92.8865	95.9165	169.577	41.8525	67.9366	42.2845	509.15	352.882	7109.68	6521.26	3231.76	5719.85	2675.81	3309.01	333.174	220.079	455.657	818.245	925.791	1327.74	1327.4	1002.93	640.851	608.396	473.406
EO946_RS03805	820.156	836.558	1296.93	694.511	785.014	1809.99	609.348	867.299	579.6	678.965	282.441	583.016	456.871	283.083	379.18	322.547	418.869	412.567	465.807	462.614	412.114	520.926	407.537	384.131	350.182	355.176	377.533	384.861	387.422	371.911	568.435	549.976	3074.98	2742.57	1339.15	2375.01	1166.67	1329.43	340.136	379.611	372.717	468.381	531.838	645.322	672.56	635.769	490.634	473.586	430.908
EO946_RS03815	406.074	431.659	418.989	384.279	353.116	456.674	620.773	630.378	605.257	783.032	1070.92	878.237	356.297	316.65	494.898	523.749	303.064	341.345	307.792	461.741	399.447	446.935	749.868	902.906	438.424	531.814	461.429	477.665	631.627	490.115	1119.43	1062.19	619.638	480.978	519.742	559.031	481.733	420.5	669.332	616.989	346.094	384.945	378.946	395.13	322.754	360.398	1106.63	1056.6	503.056
EO946_RS03820	400.355	427.005	644.599	314.062	343.268	917.525	624.582	846.145	632.079	1409.46	999.332	1401.84	552.767	538.193	797.622	934.452	588.06	546.326	634.306	771.605	732.179	809.416	1543.85	1875.11	697.578	804.369	804.154	828.862	1108.1	903.35	2221.43	2155.06	1155.51	1021.08	1061.02	1084.22	869.748	824.018	1385.41	1257.04	678.877	853.326	851.69	728.144	621.255	737.221	2264.05	2130.7	952.742
EO946_RS03825	200.178	202.449	299.094	206.821	171.634	380.097	341.489	354.323	328.868	542.565	500.156	553.308	169.182	210.354	193.206	255.133	174.94	161.553	209.688	222.578	237.304	228.699	499.592	541.546	173.698	210.826	202.6	268.402	294.698	265.239	727.69	731.728	398.627	367.747	355.859	394.473	253.129	273.325	345.109	413.248	240.628	290.131	287.961	208.781	201.488	211.601	697.047	678.427	246.092
EO946_RS03830	43.4671	58.1751	63.1707	74.0471	66.1212	150.368	222.158	228.459	164.434	472.85	398.164	552.38	174.64	136.506	415.342	752.955	84.5952	86.8563	74.8886	339.541	278.684	280.269	1554.39	1341.49	453.286	517.569	504.27	672.37	1034.66	723.641	5079.88	5652.01	184.68	148.301	236.927	239.251	198.824	140.706	492.302	521.846	59.3889	59.7328	59.0931	102.665	91.4159	104.351	913.185	797.48	380.504
EO946_RS03835	18.3019	11.635	23.2055	31.9168	25.323	65.438	72.3601	83.5568	52.4789	200.052	151.028	221.88	63.1511	49.2317	177.709	346.401	50.9214	39.9539	43.4354	127.437	111.474	116.592	730.689	648.469	201.564	219.373	197.245	302.066	537.984	347.886	2450.43	2659	60.5509	62.1263	113.313	82.8626	105.105	55.7971	191.948	293.118	8.19158	35.0812	27.2016	46.5874	37.3126	48.3107	405.26	357.159	179.874
EO946_RS03840	14.8703	20.943	33.5191	19.1501	25.323	77.9687	63.4737	83.5568	58.3099	222.28	132.394	226.522	70.9475	41.3994	175.642	380.626	25.4607	30.3997	38.1932	161.478	107.251	109.118	756.58	613.818	206.208	239.317	216.881	314.804	555.428	367.106	2880.53	3099.22	77.707	82.167	134.852	101.536	100.726	65.501	209.85	295.04	24.5747	31.2886	33.7675	62.9793	38.2454	50.2431	446.326	405.305	218.419
EO946_RS03845	21.7336	27.924	24.4947	11.4901	12.6615	76.5764	46.9706	61.3455	41.9831	231.373	91.205	277.582	87.32	46.9939	195.273	437.668	45.1722	42.5596	47.1798	171.08	141.875	161.435	845.759	772.223	248.936	268.756	249.904	418.525	640.807	449.753	3230.43	3574.84	114.038	84.1711	151.708	131.88	145.396	88.1433	271.512	346.936	23.5508	46.4589	34.7054	68.1557	59.7002	68.6012	523.055	485.841	253.999
EO946_RS03850	42.3233	33.7415	64.4599	42.1302	59.0871	231.122	135.834	237.978	129.448	671.892	304.017	809.538	233.113	137.625	613.714	1258.04	107.592	126.81	128.059	528.951	373.268	430.493	2417.41	2154.3	685.503	809.118	680.987	1185.52	2034.43	1283.91	9635.49	10335.1	258.35	260.53	402.683	359.46	310.061	223.997	812.547	1032.16	89.0834	119.466	101.302	192.389	138.057	193.243	1439.48	1340.22	699.731
EO946_RS03855	3.43162	9.30801	9.02438	7.66004	11.2547	40.3767	35.5453	51.8264	40.8169	124.275	58.8419	125.33	54.575	30.2104	88.8543	201.203	22.1754	29.5311	32.951	72.4471	74.3157	94.1703	410.414	387.101	108.677	144.35	126.737	209.263	375.487	248.902	1759.94	2066.54	59.5417	53.1079	82.4095	67.6906	62.1874	49.3279	124.319	175.871	12.2874	28.4442	15.9457	36.2347	21.4548	42.5134	293.948	255.614	163.073
EO946_RS03860	21.7336	12.7985	21.9164	12.7667	12.6615	34.8075	59.6653	68.7493	38.4845	183.886	83.3594	191.244	55.3546	41.3994	173.576	321.51	40.2443	34.7425	29.9554	125.691	110.629	109.865	667.401	603.918	186.702	211.776	203.493	294.787	544.411	296.952	2624.8	2742.8	63.5784	58.1181	118.932	101.536	86.712	72.7789	231.73	296.001	23.5508	31.2886	26.2636	39.6856	42.9095	48.3107	458.214	407.932	177.898
EO946_RS03865	25.1652	19.7795	12.892	8.93672	14.0684	41.7689	54.5874	83.5568	59.4761	210.156	90.2243	249.731	48.3379	46.9939	173.576	330.844	36.9591	43.4281	35.9465	141.403	99.6506	113.602	666.442	552.436	182.986	230.769	208.848	305.705	572.871	366.145	2858.45	2974.12	75.6886	49.0998	93.6472	100.369	74.4497	66.3096	255.599	291.196	25.5987	17.0665	37.5194	44.862	50.372	57.9728	433.358	389.548	170.98
EO946_RS03870	67.4884	47.7036	101.847	94.4739	78.7828	165.683	153.606	188.267	139.944	600.156	346.187	774.26	176.979	125.317	490.765	1067.2	118.269	101.622	98.104	388.421	322.598	366.218	1988.78	1723.64	570.323	651.473	566.746	1003.55	1807.66	1102.28	8385.87	9230.39	235.139	186.379	316.527	312.777	289.04	235.318	750.885	971.613	66.5566	99.5547	98.4884	164.781	141.788	155.56	1331.41	1124	639.444
EO946_RS03875	28.5968	29.0875	37.3867	31.9168	33.764	139.23	69.8211	98.3644	52.4789	322.306	136.317	460.471	101.354	85.0367	327.521	640.945	53.3853	79.0392	72.6419	247.018	187.478	195.067	1321.38	1117.74	350.182	352.327	343.618	666.911	1124.63	669.824	5330.97	6088.68	193.763	149.303	229.436	218.244	182.183	133.428	449.536	593.924	55.2932	78.6956	74.1008	84.5475	79.2893	123.675	799.712	733.577	360.737
EO946_RS03880	5.71936	9.30801	9.02438	3.83002	4.22051	38.9844	22.8505	32.7881	15.1606	90.9327	23.5368	109.548	33.5246	20.1403	85.7547	164.903	18.0689	17.3713	26.211	62.8456	37.1579	66.5171	344.249	338.59	79.8824	105.413	108.887	159.222	304.797	183.553	1426.32	1567.31	47.4315	42.0855	53.3789	56.0198	44.6698	42.8587	126.308	167.221	14.3353	18.9628	17.8217	24.1564	19.5891	38.6485	231.268	178.58	108.715
EO946_RS03885	33.1723	40.7226	68.3275	51.067	43.6119	168.468	129.486	222.113	117.786	495.078	244.194	661.927	152.81	92.869	388.479	802.737	82.1313	81.6449	92.113	299.39	226.325	263.079	1502.61	1220.71	400.341	418.804	382.888	825.223	1332.11	788.029	6252.78	6679.97	233.121	163.332	270.64	299.939	269.771	190.034	545.013	786.132	61.4368	75.8512	64.721	155.291	122.199	124.642	1012.61	917.408	478.348
EO946_RS03890	13.7265	18.616	33.5191	20.4268	21.1025	38.9844	31.7369	46.538	19.8254	102.047	51.977	111.404	40.5414	23.497	58.8918	138.975	29.5673	27.794	32.2021	44.5157	45.6028	50.8221	239.728	198.006	62.234	54.1311	63.3684	123.738	183.612	131.658	733.502	732.908	70.6427	75.1528	66.4895	54.8527	46.4216	33.9635	78.5694	106.676	18.4311	31.2886	33.7675	32.7837	17.7235	43.4796	175.072	154.069	51.3927
EO946_RS03895	9.15097	10.4715	11.6028	19.1501	11.2547	25.0614	36.8148	41.2496	31.4873	59.6115	67.6682	78.9114	28.0671	13.4268	65.0909	96.4529	22.1754	27.794	12.7311	40.1514	32.0909	31.3901	213.837	150.484	39.9412	57.9298	49.9807	103.722	164.333	96.1011	569.597	627.87	31.2846	22.0448	28.0942	33.8453	28.904	21.8337	47.7384	85.5327	4.09579	12.3258	13.1318	14.6664	13.0594	18.3581	143.732	113.801	35.5796
EO946_RS03900	4.57549	2.327	2.57839	5.1067	4.22051	5.56919	6.34737	7.40377	8.16338	9.09327	10.7877	22.2809	9.35571	2.23781	14.4646	40.448	9.85575	6.07994	8.23774	18.33	15.2009	16.4424	47.9455	44.5513	21.3639	20.8927	15.1727	30.9345	57.8379	28.8303	188.316	226.6	10.0918	11.0224	13.1106	11.6708	13.1382	11.3212	18.8964	33.6365	6.14368	4.7407	6.5659	8.6273	6.52971	4.83107	35.6628	26.2617	25.6964
EO946_RS03905	17.1581	22.1065	27.0731	14.0434	18.2889	40.3767	20.3116	21.1536	9.32958	37.3835	16.6719	30.6362	17.1521	14.5457	35.1284	46.6707	18.8902	18.2398	20.9688	20.9485	20.2679	20.1794	73.8361	63.3618	27.866	18.9934	31.238	48.2214	97.3146	47.0895	235.976	252.564	69.6335	56.1141	32.7765	46.6832	28.904	29.9202	41.7711	50.9352	11.2634	6.63698	15.9457	17.2546	12.1266	12.5608	60.5188	41.1433	17.7898
EO946_RS03910	162.43	212.921	315.853	112.347	160.379	377.313	119.331	171.344	96.7944	123.264	54.9191	136.47	55.3546	43.6372	43.3939	82.9702	65.705	78.1707	76.3864	68.0828	57.4258	92.6755	132.33	120.784	41.7989	38.9364	47.3032	75.5165	126.693	80.7249	440.566	427.235	758.905	696.416	321.21	534.522	210.211	250.683	75.5857	72.0781	40.9579	57.8366	74.1008	81.9593	97.9456	68.6012	114.553	114.676	66.2175
EO946_RS03915	980.298	906.368	767.072	1081.34	974.937	601.473	622.043	510.86	819.837	188.938	221.638	183.817	51.4564	63.7775	28.9293	52.8935	95.2723	96.4105	86.1219	40.1514	55.7368	57.5485	69.0415	51.4815	35.2969	30.3894	27.6679	38.2132	63.3463	43.2455	208.077	185.292	509.637	480.978	296.862	399.141	372.248	439.099	82.5476	73.0392	167.927	91.0215	101.302	221.722	222.943	177.783	191.283	169.826	98.8321
EO946_RS03920	276.817	283.894	235.923	453.219	417.83	238.083	375.764	351.15	472.31	273.809	462.89	252.516	269.756	262.942	406.043	359.883	276.782	282.283	245.635	298.517	249.127	287.743	177.398	146.524	331.605	350.428	260.614	366.665	335.093	365.184	147.63	165.229	200.827	202.411	342.749	285.934	211.963	215.911	333.174	433.43	295.921	201.954	196.977	219.996	188.429	213.533	76.7292	79.6605	313.298
EO946_RS03925	32.0284	36.0686	33.5191	28.0868	21.1025	48.7304	26.659	44.4226	22.1578	21.2176	26.4789	33.4213	31.1857	34.686	19.6306	15.5569	42.7083	44.2967	35.9465	33.1685	31.2464	26.1584	16.3015	15.8405	24.1505	26.5907	19.6353	30.0246	27.5419	15.3762	17.4366	18.8833	44.404	41.0835	39.3318	51.3515	27.1522	26.6856	22.8746	20.1819	19.455	30.3405	16.8837	26.7446	13.9922	23.1891	6.48415	8.7539	22.7314
EO946_RS03930	2382.68	2286.28	3198.5	3385.74	3854.73	3859.45	2184.77	2469.69	2022.19	1247.8	748.273	1083.41	407.753	264.061	34.0952	19.7054	256.25	347.425	365.456	270.585	178.189	416.293	137.124	109.893	68.736	30.3894	120.489	19.1066	12.8529	24.0253	382.444	230.14	5306.28	5108.38	2805.67	4786.19	3318.7	3517.64	416.716	269.092	75.7721	98.6066	124.752	520.226	439.356	260.878	585.735	492.844	353.819
EO946_RS03935	1098.12	997.121	954.006	1136.24	1125.47	605.65	877.207	783.742	946.952	530.441	941.471	530.099	1498.47	2254.59	1894.87	1950.84	1887.38	1935.16	1824.29	1551.07	1523.47	1480.57	1926.45	1884.02	1834.51	1815.77	1585.1	1867.9	1959.14	1934.51	2157.49	2101.95	519.729	493.002	476.664	459.829	763.766	750.431	914.985	1015.82	1064.91	880.822	852.628	790.261	877.78	839.64	901.297	870.137	1101.98
EO946_RS03940	133.833	115.187	107.003	169.798	208.212	222.768	186.613	226.344	177.262	121.244	136.317	163.393	35.0839	40.2805	77.4892	114.084	155.228	141.576	164.006	60.2271	54.0478	61.2854	145.754	145.534	102.175	81.6715	65.1535	78.246	78.0353	80.7249	48.8226	67.2717	170.552	150.306	116.123	123.71	128.754	123.724	162.112	125.896	237.556	212.383	206.357	92.3121	113.804	114.979	6.48415	15.757	124.528
EO946_RS03945	2239.7	1954.68	1860.31	2324.82	2080.71	1995.16	1754.41	1673.25	1802.94	1028.55	1081.71	1132.61	1270.04	2199.76	786.257	969.714	2708.69	2581.37	2367.23	1475.13	1530.23	1472.35	1204.39	1145.46	1055.19	1147.2	1108.5	882.543	921.734	830.313	779.999	921.741	1514.78	1404.86	992.66	1181.08	1672.05	1693.32	1014.44	758.262	4311.84	3716.71	3628.13	1589.15	2009.28	1757.54	566.283	560.249	1233.42
EO946_RS03950	89.222	84.9356	94.1114	105.964	64.7144	50.1227	55.8569	54.9994	52.4789	40.4146	50.9963	36.2064	33.5246	23.497	13.4315	24.8911	27.1033	23.4512	21.7177	27.0585	27.0239	17.1898	12.4658	20.7906	16.7196	25.6411	23.2053	20.0164	17.4432	20.1812	10.462	7.08124	39.3581	57.1161	40.2683	44.349	31.5316	35.5808	16.9073	26.9092	22.5268	16.1184	15.0078	26.7446	27.9845	20.2905	19.4525	12.2555	25.6964
EO946_RS03955	32.0284	44.2131	42.5435	49.7903	45.0187	68.2226	35.5453	39.1342	31.4873	30.3109	36.2858	43.6334	81.8625	83.9178	50.6263	44.5965	50.9214	35.6111	63.6553	57.6085	70.9377	67.2645	63.2881	57.4217	52.0165	67.4265	70.5085	59.1395	43.1489	55.7386	69.7466	71.9926	43.3948	41.0835	65.553	57.1869	86.712	76.0135	55.6948	54.7794	73.7242	134.636	117.248	65.5675	90.4831	89.8579	49.7118	48.1464	63.2526
EO946_RS03960	88.0781	90.7531	104.425	67.6637	63.3076	58.4765	53.3179	48.6534	57.1437	41.4249	67.6682	51.9887	111.489	153.29	88.8543	105.787	143.73	126.81	145.284	96.0142	86.9832	110.613	82.4663	79.2023	71.5226	92.1179	99.0689	93.7133	78.0353	73.9978	87.1832	66.0915	68.6243	76.1548	45.8871	54.8527	73.5738	67.9269	60.6675	50.9352	79.8679	89.1252	87.2326	68.1557	58.7674	48.3107	47.5505	51.648	41.5095
EO946_RS03965	766.394	809.797	1071.32	689.404	754.064	1435.46	448.125	656.82	472.31	449.612	188.294	423.336	177.759	105.177	17.5642	21.7797	188.902	201.507	260.612	167.588	143.564	240.657	46.9866	48.5114	39.9412	32.2887	51.7658	17.2869	23.8696	49.9726	217.377	153.427	2467.45	2328.73	1081.62	1843.98	903.031	1095.73	135.259	89.3769	190.454	146.962	161.333	389.091	400.178	311.121	199.928	204.841	172.956
EO946_RS03970	3010.67	2949.48	2889.09	3048.7	3100.66	2865.35	3286.67	3173.04	3179.05	3159.41	3812.96	3019.06	3388.33	3777.42	3356.83	3512.75	3097.17	3033.02	3032.24	3140.54	3470.04	3142.75	3090.57	3197.79	3273.32	3434	3336.21	2949.69	3118.66	2852.28	2484.14	2708.57	3914.62	4304.75	3080.06	3071.75	3027.04	3039.73	3304.89	3255.05	5161.72	5225.2	5163.61	4538.82	4337.59	4369.22	4222.27	4125.71	4630.29
EO946_RS03975	1727.25	2109.43	2994.81	1940.54	1858.43	2699.67	1137.45	1574.89	1244.33	1137.67	411.893	854.1	268.197	101.82	11.3651	15.5569	201.222	344.819	358.716	95.1413	63.3373	167.414	147.672	125.734	18.5773	16.1444	33.9155	8.18854	3.67225	7.68809	139.493	99.1373	4971.23	3722.57	3168.08	5957.94	3027.91	3004.96	189.959	86.4938	10.2395	11.3777	26.2636	184.624	136.191	89.8579	566.283	441.196	287.601
EO946_RS03980	2984.36	4014.08	5239.3	3323.18	3539.6	4522.18	2028.62	2870.55	1872.91	2006.58	783.578	1697.06	468.565	189.095	27.8961	17.6312	358.092	629.708	754.128	198.138	120.763	275.784	240.686	203.946	44.5855	25.6411	74.9711	11.8279	16.5251	14.4152	252.25	198.275	9490.34	7115.46	5699.37	10842.2	5285.93	5566.77	358.038	132.624	27.6466	26.5479	46.8993	369.248	262.121	165.223	1066.64	824.617	488.231
EO946_RS03985	2803.63	3746.48	4483.83	3145.72	3359.52	3664.53	1768.38	2347	1588.36	1545.86	644.319	1253.3	375.008	144.339	21.697	6.22277	308.814	573.251	635.055	158.86	98.8061	243.647	216.714	146.524	41.7989	35.1377	70.5085	13.6476	15.6071	17.2982	263.875	160.508	7687.95	5722.63	4410.78	8411.14	4310.2	4362.69	273.501	116.286	20.4789	21.8072	41.2713	308.857	196.824	135.27	787.825	637.284	411.142
EO946_RS03990	5082.22	5976.91	8297.27	5353.09	5617.49	7471.07	3379.34	4971.1	3329.49	3145.26	1221.95	2389.62	781.982	331.195	57.8586	38.3737	614.342	1004.93	1197.47	361.362	258.416	505.231	379.728	298.989	88.2422	63.6278	174.933	40.0329	36.7225	41.3235	532.399	342.26	15188.2	12195.8	8903.04	16458.1	8468.87	9368.26	697.179	338.287	77.82	68.2661	112.558	709.164	515.847	362.33	1705.33	1262.31	770.891
EO946_RS03995	4819.13	5898.95	7258.18	5316.07	5745.51	6053.71	3097.52	4117.55	2895.67	2567.33	1101.32	1821.46	603.444	281.964	46.4935	49.7821	454.186	819.923	851.483	249.637	189.167	397.608	287.673	271.268	75.2381	49.3828	121.382	25.4755	36.7225	32.6744	420.804	269.087	11043.5	8904.1	6475.7	12004.6	6364.14	6763.58	439.591	217.195	61.4368	79.6438	81.6047	513.324	348.873	247.351	1150.94	919.159	611.771
EO946_RS04000	250.508	230.373	300.383	325.552	330.606	452.497	238.661	377.592	270.558	353.627	155.931	239.519	215.181	179.025	118.817	124.455	181.51	185.004	193.213	179.808	212.813	195.067	138.083	132.664	151.405	164.293	168.685	109.181	119.348	99.9451	86.0208	92.0561	610.555	580.179	342.749	460.996	255.757	249.065	172.057	137.429	164.856	207.643	211.047	155.291	174.437	185.513	139.409	156.695	135.4
EO946_RS04005	614.259	544.519	455.087	786.431	748.436	452.497	754.068	665.282	833.831	603.187	915.972	556.093	264.299	369.238	313.056	311.138	262.82	244.935	261.361	229.561	271.928	259.342	528.359	526.695	276.802	289.649	281.142	254.755	244.204	257.551	576.572	621.969	325.966	309.629	378.335	355.959	339.841	305.671	409.754	379.611	420.842	311.938	346.117	277.799	327.418	372.958	599.784	527.86	370.62
EO946_RS04010	292.831	300.183	379.024	293.635	299.656	484.52	229.775	259.132	220.411	193.99	139.259	141.112	288.468	243.921	143.613	194.98	418.869	395.196	399.905	322.084	305.708	322.122	317.399	295.029	211.781	200.38	217.773	162.861	222.171	177.787	326.647	316.295	552.022	457.931	356.796	559.031	418.67	407.562	164.101	205.663	399.339	493.033	468.993	326.975	353.537	329.479	277.738	275.748	322.193
EO946_RS04015	108.668	103.552	122.474	130.221	142.09	121.13	237.392	326.824	230.907	1222.54	550.172	1142.82	486.497	332.314	770.759	916.821	771.213	737.41	792.321	743.673	518.521	560.538	362.468	433.633	835.979	708.453	561.391	931.674	975.9	910.077	382.444	385.927	150.368	99.2016	150.772	148.219	407.284	397.858	831.443	970.652	492.519	684.557	605	782.496	711.738	529.485	596.542	684.555	1354
EO946_RS04020	36.6039	30.251	52.8571	37.0235	33.764	41.7689	149.798	244.324	174.93	918.421	630.589	810.467	314.976	227.137	598.216	696.95	508.393	515.926	552.678	512.367	371.579	407.324	329.865	338.59	599.118	541.311	415.019	743.337	734.45	676.552	290.611	323.376	57.5234	38.0774	77.7272	66.5235	288.164	262.004	598.719	681.379	356.334	491.137	428.659	513.324	582.077	388.418	398.775	471.835	902.337
EO946_RS04025	631.417	629.454	707.769	529.82	606.346	874.363	765.493	847.203	721.876	1075.03	1086.61	1035.13	1661.42	1596.68	1678.93	1650.07	1480.83	1441.81	1525.48	1647.95	1488	1525.41	2009.88	1870.16	1533.56	1620.13	1552.08	1614.96	1568.97	1681.77	1515.83	1616.88	819.455	864.758	919.615	918.491	931.059	922.674	1246.17	1220.52	949.199	1170.95	1189.37	1058.57	1011.17	1111.15	1171.47	1138.88	1249.24
EO946_RS04030	7190.38	6894.91	5534.52	11418.6	10780.6	5553.88	11586.5	9294.91	12352.4	9493.38	17353.5	10314.2	13717.8	17005.1	19583.1	16650	9634	9338.79	8361.31	12504.5	11886.3	11886.4	12923.2	13293.1	15946.8	14610.7	13686.7	16079.6	12709.7	15524.2	5543.69	5856.18	3679.48	3777.68	6922.4	5524.95	11824.4	11195.8	18795	17790.8	9548.31	5729.61	6310.76	10954.1	10156.5	13080.6	11174.4	12065.5	9825.89
EO946_RS04035	30.8845	37.2321	28.3623	28.0868	18.2889	16.7076	22.8505	10.5768	23.324	14.1451	30.4017	18.5674	22.6096	31.3293	22.7302	17.6312	22.1754	21.7141	22.4666	21.8214	20.2679	18.6846	11.5069	8.91026	15.7907	14.245	33.023	19.1066	11.9348	16.3372	10.462	12.9823	15.1377	9.01833	10.3012	16.3391	20.1452	14.5558	17.9019	8.64938	25.5987	13.274	8.44187	25.0192	14.9251	17.3918	4.32277	10.5047	18.7781
EO946_RS04040	14.8703	12.7985	10.3136	24.2568	32.3572	16.7076	10.1558	14.8075	22.1578	14.1451	10.7877	14.8539	19.4911	13.4268	20.6638	12.4455	21.3541	14.7656	17.2244	13.9657	9.28946	18.6846	10.548	17.8205	9.28865	26.5907	18.7428	10.0082	11.9348	15.3762	5.81222	2.36041	12.1102	16.0326	18.7294	12.8379	11.3864	9.70385	12.9291	12.4935	14.3353	14.2221	10.3178	8.6273	10.261	17.3918	9.72623	10.5047	9.88321
EO946_RS04050	491.865	466.564	636.863	394.492	422.051	793.61	464.628	546.821	419.831	619.353	493.291	628.506	1631.79	1583.25	1414.44	1332.71	1743.65	1643.32	1758.38	1611.29	1709.26	1647.23	1670.42	1531.57	1518.69	1509.97	1586	1282.87	1246.73	1287.75	1206.62	1300.59	978.906	1073.18	792.255	795.948	892.52	921.866	826.47	864.938	833.493	1143.46	1140.59	957.63	930.017	946.889	829.972	878.016	875.653
EO946_RS04055	822.444	858.664	867.63	744.301	821.592	711.464	625.851	543.648	585.431	405.156	581.554	370.419	502.87	581.83	349.218	347.438	583.132	616.68	582.633	428.572	477.141	476.831	380.687	361.361	384.55	364.673	408.771	351.197	307.551	295.991	309.21	306.854	724.592	753.532	472.918	611.549	582.459	618.62	356.049	350.78	490.471	519.581	481.186	438.267	481.333	422.235	359.871	354.533	352.831
EO946_RS04060	34.3162	29.0875	29.6515	43.4069	36.5777	52.9073	40.6232	33.8458	46.6479	42.4353	30.4017	38.9915	29.6264	36.9238	14.4646	15.5569	22.1754	19.1084	19.471	27.0585	34.6244	31.3901	16.3015	17.8205	20.435	26.5907	31.238	10.9181	18.3612	16.3372	16.2742	20.0635	58.5325	44.0896	44.9506	49.0173	24.5246	24.2596	14.9182	18.2598	28.6705	28.4442	22.5116	16.3919	27.0517	33.8175	24.8559	30.6386	16.8015
EO946_RS04065	571.936	435.15	768.362	462.156	498.02	1175.1	809.925	1121.14	765.026	1826.74	1046.41	1648.78	1783.04	1416.53	2327.78	1970.54	1378.16	1288.08	1436.36	1929.88	1683.93	1680.87	2335.9	2200.83	2024	1992.4	1719.87	1921.58	1862.75	2000.82	1652.99	1655.83	1323.04	1251.54	1921.64	1570.89	884.638	855.556	1905.56	1718.34	653.278	839.104	816.047	867.906	857.258	946.889	1176.87	1294.7	1224.53
EO946_RS04070	579.943	591.059	671.672	732.811	666.84	597.296	707.097	680.089	660.068	652.695	931.664	638.718	1723.01	1743.25	2214.12	2013.06	1527.64	1509.56	1631.82	1852.2	1721.08	1692.82	2189.19	2223.6	2098.31	2017.1	1882.31	2036.22	2136.33	2091.16	2629.45	2702.67	533.857	550.118	596.533	522.851	630.633	649.349	1045.27	1060.03	642.015	655.165	649.086	659.988	679.09	745.917	863.473	848.253	877.629
EO946_RS04075	205.897	172.198	211.428	220.865	253.23	253.398	228.505	226.344	246.068	294.016	291.267	250.66	1240.41	1226.32	1509.49	1367.97	1138.34	1084.83	1155.53	1295.32	1232.97	1242.15	1483.43	1452.37	1391.44	1379.87	1337.88	1336.55	1422.08	1397.31	1766.91	1803.35	257.341	253.515	322.146	252.089	333.71	346.104	611.648	520.885	355.31	390.634	418.341	408.071	346.075	441.56	487.392	454.327	510.962
EO946_RS04080	112.099	73.3006	116.028	89.3672	90.0374	157.33	104.097	140.672	106.124	199.042	126.51	145.754	214.402	187.976	258.297	270.69	202.864	216.272	265.106	277.568	252.505	228.699	288.632	249.487	283.304	263.058	233.838	279.32	291.944	265.239	356.87	359.963	139.267	151.308	186.358	176.229	190.066	198.929	313.283	295.04	206.837	225.657	265.45	260.544	247.196	238.655	268.012	277.499	339.983
EO946_RS04085	783.552	821.432	874.076	1051.98	1041.06	749.056	1172.99	1129.6	1205.85	1185.16	1495.57	1115.9	1716.77	1709.68	2316.41	2140.63	1378.16	1434.87	1327.77	1700.32	1566.54	1497.76	1199.6	1357.33	2303.59	2362.78	1634.19	1904.29	2172.13	1943.16	1336.81	1330.09	682.207	647.316	1145.31	847.299	1284.04	1243.71	2104.47	2208.47	1298.37	1203.19	1270.03	1254.41	1279.82	1437.73	907.782	1051.34	2289.94
EO946_RS04090	223.055	152.419	148.258	213.205	167.413	157.33	201.846	196.729	218.079	140.441	174.564	137.399	220.639	278.607	265.53	248.911	152.764	191.084	166.253	226.07	217.88	239.91	327.947	321.759	263.798	273.505	272.216	227.459	226.761	227.76	269.687	254.924	98.8998	120.244	183.548	133.047	139.265	136.663	213.828	189.325	151.544	127.051	145.388	150.978	151.116	179.716	262.608	269.62	191.734
EO946_RS04095	804.142	558.481	262.996	384.279	260.264	112.776	387.19	215.767	483.972	203.083	506.04	584.873	49.8971	92.869	236.6	80.896	236.538	218.878	210.437	41.8971	88.6722	56.8011	74.795	124.744	94.7443	65.5271	71.401	241.107	76.1991	333.471	281.311	221.879	113.028	162.33	88.9648	98.0346	70.9462	100.273	177.03	135.507	1164.23	530.959	403.334	129.409	255.591	352.668	163.185	231.978	267.835
EO946_RS04100	769.826	729.516	1182.19	403.429	498.02	1344.96	415.118	575.379	355.69	505.182	196.14	459.543	1756.54	1457.93	565.154	489.524	1342.02	1252.47	1359.23	1408.79	1700.82	1538.11	613.702	661.339	976.238	1085.47	1220.07	328.451	336.011	283.498	330.134	341.08	1889.19	1976.02	986.105	1212.59	977.481	1045.59	199.904	146.078	890.834	1206.98	1165.92	792.849	891.772	943.024	479.827	501.598	338.006
EO946_RS04105	460.98	428.169	376.446	538.756	519.122	321.621	275.476	235.863	320.704	109.119	139.259	141.112	35.8636	29.0915	16.531	17.6312	38.6017	60.7994	43.4354	41.0242	47.2918	54.559	27.8084	11.8803	16.7196	16.1444	28.5604	10.0082	11.0167	15.3762	52.3099	21.2437	323.947	304.619	145.153	278.932	141.016	152.836	28.8419	21.1429	52.2213	54.044	45.9613	70.7439	91.4159	72.466	43.2277	44.6449	33.6029
EO946_RS04110	536.476	452.602	604.633	542.586	493.799	821.456	723.601	822.876	688.057	1249.82	1104.27	1179.96	1041.6	921.976	1688.23	1484.13	808.172	807.763	871.703	1263.9	1140.07	1162.18	1747.13	1598.9	1496.4	1496.68	1380.72	1509.42	1669.04	1536.66	2512.04	2794.73	797.253	742.509	1156.54	946.501	1104.48	988.175	1941.36	1680.86	1095.62	1314.12	1309.43	1546.87	1437.47	1645.46	2446.69	2360.05	1931.18
EO946_RS04115	81.2149	81.4451	116.028	66.387	80.1896	207.452	106.636	136.441	88.631	274.819	185.352	254.373	254.164	202.522	338.886	350.549	193.008	191.084	220.921	308.118	295.574	296.711	458.359	403.932	347.396	354.226	320.412	386.681	446.178	407.469	655.618	721.106	188.717	204.415	252.847	249.755	289.916	265.238	523.133	450.729	269.298	327.108	317.977	367.523	352.604	426.1	612.753	614.524	553.46
EO946_RS04120	195.602	244.335	232.055	236.185	244.789	332.759	300.865	314.131	256.563	542.565	412.874	507.818	403.855	364.762	632.312	675.17	350.701	326.58	331.008	483.562	461.095	443.198	797.813	680.15	635.344	591.644	525.69	659.632	758.319	596.788	1294.96	1312.39	369.36	334.68	477.601	392.139	495.747	440.716	876.198	825.535	468.968	512.944	590.931	638.42	598.868	658.958	1042.87	1067.1	852.921
EO946_RS04125	54.9058	58.1751	76.0626	48.5136	57.6802	84.9302	57.1264	85.6722	69.9719	128.316	123.568	145.754	168.403	137.625	440.139	666.873	134.695	133.759	131.804	193.774	159.61	147.982	441.099	409.872	328.818	339.032	236.516	705.124	750.975	756.315	2006.38	2391.1	126.148	104.212	120.805	96.8675	169.92	164.157	431.634	529.534	126.969	113.777	150.078	151.84	147.385	166.189	375	324.77	262.893
EO946_RS04130	395.78	354.868	402.23	523.436	481.138	343.898	284.362	228.459	284.552	212.176	138.278	222.809	137.217	118.604	325.455	520.638	119.912	119.862	101.1	164.097	146.098	141.255	340.413	312.849	213.639	254.511	182.073	478.575	543.493	524.712	1711.12	1943.8	472.297	417.849	257.53	396.807	231.232	300.011	296.376	390.183	90.1074	115.673	110.682	164.781	140.855	155.56	300.432	292.38	196.676
EO946_RS04135	168.149	158.236	229.477	104.687	99.8853	346.682	128.217	176.633	109.623	229.353	122.587	204.241	260.401	222.662	130.182	137.938	321.133	317.025	368.452	247.018	267.705	258.595	140.001	102.963	136.543	187.085	199.03	123.738	115.676	115.321	94.1579	108.579	393.581	381.776	260.339	313.944	217.218	216.719	111.39	109.559	222.197	313.834	286.085	175.134	196.824	201.939	115.634	91.0405	132.435
EO946_RS04140	513.598	439.804	457.665	805.581	685.129	306.306	708.367	603.936	821.003	599.146	1115.05	570.019	361.754	468.821	663.307	644.056	341.666	309.208	310.788	426.827	367.356	353.512	674.114	731.631	640.917	609.687	515.873	546.812	691.301	636.189	1053.17	996.094	288.626	312.635	440.142	389.804	320.572	303.245	755.857	682.34	279.538	241.776	238.248	318.347	298.501	333.344	617.075	541.866	505.032
EO946_RS04145	191.027	178.016	224.32	176.181	164.6	274.283	125.678	171.344	131.78	199.042	162.796	183.817	224.537	230.494	92.987	103.713	297.315	296.18	301.052	232.18	243.215	221.225	110.275	105.933	148.618	158.595	159.76	91.8936	128.529	98.0231	84.8584	81.4342	354.223	285.58	216.325	225.246	155.031	159.305	104.428	100.909	226.292	290.131	246.69	144.939	172.571	165.223	79.9712	99.7944	127.493
EO946_RS04150	2564.56	2261.85	2776.93	3583.62	3315.91	1623.42	1671.9	1308.35	2251.93	451.633	723.756	451.188	334.467	524.766	196.306	236.465	519.891	551.537	489.771	323.83	347.933	372.197	178.357	174.245	221.999	195.632	245.441	231.099	170.76	175.865	158.092	154.607	811.382	761.548	619.008	832.127	736.614	828.87	232.725	266.209	461.8	276.857	280.458	446.031	447.752	396.148	213.977	199.589	266.847
EO946_RS04155	160.142	165.217	109.582	190.224	191.33	89.1071	142.181	104.71	132.947	90.9327	123.568	69.6277	256.502	389.378	165.31	177.349	329.346	353.505	300.303	198.138	256.727	248.131	128.494	105.933	163.48	159.544	178.503	195.615	154.234	154.723	66.2593	68.4519	79.7253	77.1568	83.346	54.8527	148.024	136.663	116.362	131.663	135.161	105.244	99.4264	116.469	111.005	119.81	62.6802	71.782	104.762
EO946_RS04160	331.723	369.994	291.359	380.449	351.709	246.437	323.716	318.362	320.704	230.363	363.839	276.654	174.64	202.522	229.368	202.24	181.51	189.347	158.764	198.138	171.433	182.362	236.851	251.467	206.208	210.826	195.46	222.91	216.663	225.838	301.073	324.557	242.204	250.509	237.864	238.084	238.239	215.102	281.457	295.04	258.035	201.006	216.675	238.976	222.01	230.925	230.187	273.997	255.975
EO946_RS04165	1548.8	1674.28	1574.11	1898.41	1906.26	1517.61	1622.39	1761.04	1723.64	1643.86	2361.52	1787.11	1282.51	1443.39	1604.54	1541.17	1055.39	1058.78	1131.57	1242.07	1259.14	1167.41	1706.86	1588.01	1452.75	1401.71	1352.16	1516.7	1593.76	1479.96	2114.48	2150.34	1674.23	1614.28	1525.51	1686.43	1466.22	1499.24	1819.03	1673.17	1128.39	1184.23	1175.3	1209.55	1190.27	1214.53	1531.34	1589.71	1421.21
EO946_RS04170	764.106	801.653	847.003	1094.11	1150.79	948.155	1014.31	1175.08	983.105	1213.45	1418.09	1094.55	1544.47	1582.13	1473.33	1537.02	1510.39	1474.82	1637.06	1305.79	1337.68	1337.07	1833.44	1719.68	1299.48	1260.21	1353.05	1453.01	1736.97	1384.82	3047.93	2965.86	1477.44	1266.57	883.093	953.503	1143.02	1276.86	1041.29	1081.17	1112.01	1205.09	1175.3	1223.35	1100.72	1181.68	1333.57	1271.07	1243.31
EO946_RS04175	2334.64	2150.15	2528.12	1829.47	1785.27	2287.55	1280.9	1493.45	1460.08	1006.32	1014.04	1028.63	1795.52	2204.24	1040.42	1169.88	3019.97	2951.38	2922.15	1867.04	2237.92	2043.35	1002.06	996.959	1370.08	1396.01	1361.08	1354.75	1232.04	1261.81	819.523	927.642	2564.33	2681.45	1424.37	1699.27	2434.94	2688.77	1314.79	1501.15	3494.73	4057.09	3803.53	2595.09	3111.87	2554.67	1225.51	1213.29	2336.39
EO946_RS04185	1889.68	1740.6	1637.28	2051.61	1872.5	891.071	1214.89	842.972	1316.64	426.374	914.011	412.196	384.364	680.293	226.268	196.017	456.65	435.15	415.632	293.28	323.442	292.227	247.399	204.936	257.296	252.612	304.347	130.107	153.316	172.021	247.6	234.861	672.115	619.259	348.368	511.181	365.241	401.901	149.182	135.507	642.015	437.093	411.775	282.975	277.046	317.884	271.254	282.751	231.267
EO946_RS04190	510.167	375.811	293.937	160.861	188.516	331.367	305.943	302.497	297.38	224.301	222.619	881.023	180.097	205.878	123.983	91.2672	326.061	233.643	259.114	180.681	207.746	189.835	137.124	148.504	121.681	145.299	174.04	95.533	79.8714	223.915	510.313	292.691	384.498	360.733	180.739	247.421	155.031	206.207	78.5694	91.299	974.798	700.676	644.396	280.387	689.351	802.924	179.395	144.439	193.711
EO946_RS04195	93.7975	108.206	114.739	98.3039	91.4443	107.207	43.1621	64.5186	45.4817	33.342	12.7491	25.9943	26.5079	11.189	11.3651	7.25989	18.8902	13.0284	21.7177	14.8386	13.5119	26.1584	11.5069	11.8803	7.43092	10.4464	6.24759	7.2787	9.18062	3.84404	25.5738	20.0635	168.533	177.361	77.7272	134.214	68.3185	88.1433	12.9291	8.64938	7.16763	13.274	13.1318	37.0974	33.5814	28.9864	22.6945	17.5078	21.7431
EO946_RS04205	89.222	87.2626	112.16	120.007	99.8853	153.153	57.1264	74.0377	50.1465	59.6115	26.4789	54.7738	27.2875	19.0214	7.23232	6.22277	19.7115	26.0569	24.7132	19.2028	19.4234	20.9267	13.4247	7.92023	13.0041	6.64768	8.92513	9.09838	5.50837	9.61011	33.7109	30.6854	281.562	241.491	100.202	215.91	110.361	146.366	11.9346	16.3377	4.09579	16.1184	15.0078	46.5874	41.0439	27.054	35.6628	19.2586	23.7197
EO946_RS04210	255.083	244.335	301.672	264.271	279.96	329.975	166.301	188.267	202.918	146.503	60.8033	109.548	47.5582	32.4482	16.531	7.25989	42.7083	47.771	41.9376	53.2442	22.8014	58.2959	19.1782	16.8305	16.7196	16.1444	24.0979	15.4672	17.4432	15.3762	61.6095	51.9291	516.701	486.99	228.499	411.979	268.895	313.758	50.722	30.7533	19.455	27.4961	34.7054	83.6848	94.2144	70.5336	58.3574	56.9003	48.4277
EO946_RS04215	130.401	143.111	159.86	181.288	180.075	264.537	307.213	417.784	368.518	821.426	726.698	784.472	576.156	448.68	3033.44	2705.87	244.751	201.507	229.908	856.272	618.172	712.256	2741.52	2321.62	1980.34	1776.83	1362.87	2613.96	3069.08	2935.89	4470.76	4498.95	280.552	283.576	722.956	390.971	765.518	665.522	3382.46	2935.02	736.218	761.357	887.334	1065.47	726.663	1159.46	2767.65	2546.51	2169.37
EO946_RS04220	101.805	108.206	127.631	89.3672	112.547	157.33	215.811	224.228	151.606	602.177	413.855	526.385	385.923	233.851	1899	1686.37	165.084	160.684	149.028	555.137	439.138	457.399	1734.67	1380.1	1155.51	1101.62	898.761	1673.19	1889.37	1799.97	2911.92	3134.63	182.662	227.462	473.855	274.264	467.719	422.926	1972.19	1787.54	486.375	503.462	558.101	655.675	497.191	746.883	1430.84	1510.05	1282.84
EO946_RS04225	710.344	695.774	669.093	840.051	724.52	595.904	708.367	691.724	734.704	744.638	1020.91	710.203	950.385	1094.29	1534.29	1339.97	845.131	811.238	898.663	933.083	910.367	936.471	1289.73	1207.84	1129.5	1139.6	1100.47	1343.83	1504.7	1384.82	1811.09	1829.32	569.178	601.222	620.881	596.377	697.2	669.565	1331.7	1329.12	733.146	699.727	733.504	764.379	674.426	804.856	1132.57	1110.87	996.228
EO946_RS04230	1623.15	1574.22	1414.25	1746.49	1641.78	938.409	1169.19	1023.84	1383.11	624.405	848.304	565.377	398.397	521.409	531.059	498.858	500.179	464.681	425.367	356.998	370.734	349.775	443.016	482.144	426.349	436.848	398.061	425.804	540.739	447.831	752.101	656.194	741.748	768.562	552.518	680.407	647.274	748.814	540.04	548.755	582.626	391.582	422.093	516.775	474.803	459.918	514.41	479.714	474.394
EO946_RS04235	4034.44	4014.08	6358.32	2365.68	2464.78	10311.4	2924.87	3598.23	2341.72	3610.03	1778.01	3547.3	7719.24	5490.46	3940.58	3518.97	6145.88	6203.28	6822.35	7968.3	8124.9	8245.88	5519.49	4907.57	5341.91	5879.4	6318.99	3414.62	3637.36	3289.54	3245.54	3908.84	12884.2	13319.1	8474.13	7773.91	7961.74	7102.41	7020.52	5727.81	6828.7	8478.27	8308.67	5394.65	5982.15	7503.61	6473.35	6359.71	4501.8
EO946_RS04240	3507.11	2750.52	1111.29	2171.62	1605.2	629.319	2036.24	1177.2	2444.35	864.871	2327.2	3240.94	222.198	327.839	468.035	198.091	763	583.674	560.167	256.62	259.26	233.184	373.016	376.211	261.011	210.826	223.128	534.985	224.925	930.258	1329.84	781.296	441.012	537.092	436.396	413.146	277.654	516.73	294.387	328.676	3178.33	1868.78	1737.15	717.791	1622.17	2317.95	537.104	610.147	819.318
EO946_RS04245	299.694	311.818	351.951	273.208	322.165	309.09	220.889	232.69	243.735	236.425	159.854	253.445	285.349	306.58	223.169	208.463	347.415	352.637	378.936	254.874	295.574	316.891	249.317	240.577	223.857	296.297	221.343	232.009	197.383	220.071	245.276	244.303	378.443	369.752	329.638	304.608	297.799	329.122	294.387	295.04	341.998	352.708	363.938	305.406	296.635	277.303	203.17	243.358	291.555
EO946_RS04250	694.33	621.31	581.428	828.561	800.489	488.697	622.043	559.514	678.727	354.638	560.96	359.279	307.959	389.378	331.654	316.324	399.979	379.562	349.73	284.551	299.796	306.427	360.55	300.969	319.53	332.384	323.982	334.82	322.24	353.652	287.123	293.871	325.966	293.597	312.782	284.767	307.433	268.473	313.283	384.417	401.387	277.805	285.147	239.839	266.785	284.067	266.931	278.374	335.041
EO946_RS04255	229.918	196.632	110.871	123.837	118.174	109.992	153.606	117.403	174.93	113.161	154.95	453.973	45.2193	53.7074	80.5888	49.7821	84.5952	75.565	77.8841	54.1171	60.8038	50.0747	77.6717	67.322	57.5897	52.2318	56.2283	87.3444	58.756	158.567	335.946	201.815	130.184	133.271	93.6472	127.212	88.4638	122.107	90.504	85.5327	405.483	351.76	296.403	183.761	385.253	510.161	68.0836	107.673	165.05
EO946_RS04260	209.329	182.67	113.449	91.9205	91.4443	115.561	116.792	116.345	138.778	91.9431	118.665	335.141	42.8804	50.3507	61.9913	53.9306	82.9526	68.6165	65.902	60.2271	55.7368	50.0747	60.4113	74.2522	52.0165	49.3828	46.4107	68.2378	49.5753	123.009	253.413	179.391	93.8539	103.21	75.8542	98.0346	78.8291	97.8471	81.553	76.8833	332.783	251.257	238.248	150.115	305.031	329.479	78.8905	86.6636	121.564
EO946_RS04265	708.057	625.964	367.421	365.129	326.386	381.49	569.994	367.016	494.468	393.032	439.353	1143.75	256.502	258.467	248.999	234.391	343.309	268.386	284.577	185.918	254.193	233.931	247.399	302.949	227.572	242.166	241.871	282.96	229.515	381.521	962.503	624.329	440.003	454.925	346.495	395.64	356.483	398.666	328.201	330.598	1344.44	878.926	863.884	441.718	863.787	979.741	350.144	336.15	403.235
EO946_RS04270	145.272	130.312	230.766	84.2605	98.4785	345.29	154.876	257.017	173.763	334.43	117.684	222.809	429.583	393.854	367.815	344.326	336.738	342.214	373.694	427.7	461.94	410.313	336.577	300.969	407.772	358.025	427.514	260.214	306.633	246.98	233.651	292.691	502.572	439.894	375.525	389.804	307.433	332.357	240.681	183.559	224.244	297.716	296.403	232.074	231.338	275.371	280.98	252.988	188.769
EO946_RS04275	641.712	538.701	368.71	376.619	319.352	505.404	487.478	434.707	478.141	327.358	345.206	1276.51	114.607	62.6586	162.211	107.861	247.215	157.21	169.997	130.928	121.608	128.55	172.604	203.946	99.3886	97.8159	124.059	158.312	120.266	369.028	1114.78	638.491	657.986	674.371	379.271	570.702	352.103	406.753	144.21	138.39	1267.65	806.867	718.497	412.385	964.531	1112.11	235.591	302.009	308.356
EO946_RS04280	1706.66	1833.68	1619.23	2098.85	2073.67	1344.96	1128.56	1067.2	1222.17	519.327	472.697	732.483	176.199	177.906	108.485	99.5642	208.613	183.267	226.164	180.681	154.543	186.098	123.699	150.484	82.669	76.9232	103.532	100.992	71.6088	145.113	574.247	305.673	1520.84	1555.16	873.728	1394.66	973.101	1103.81	193.937	173.949	424.938	292.027	252.318	398.581	444.953	372.958	307.997	309.888	242.139
EO946_RS04285	458.693	399.081	382.892	495.349	492.392	316.052	418.927	364.9	393.009	308.161	435.43	264.585	785.88	867.15	817.253	758.14	666.085	631.445	638.8	627.584	685.731	669.655	706.717	721.731	719.871	653.372	676.525	681.468	619.692	661.175	489.389	472.082	337.067	381.776	277.196	346.622	403.78	414.031	405.776	333.481	273.394	310.99	323.605	316.622	296.635	314.019	266.931	270.495	243.127
EO946_RS04290	593.669	529.393	537.595	623.017	585.243	458.066	449.394	443.169	431.493	423.342	457.986	374.133	1271.6	1368.42	1189.2	1138.77	1092.35	1026.64	1047.69	1076.23	1105.45	1100.9	1119.05	1083.09	1199.17	1165.24	1069.23	1089.99	966.719	1025.4	696.304	730.547	509.637	488.994	369.906	416.647	532.534	534.52	543.024	536.261	463.848	477.863	562.791	485.717	461.744	438.661	405.26	378.168	408.177
EO946_RS04295	56.0497	57.0116	51.5679	54.897	43.6119	52.9073	57.1264	43.3649	50.1465	28.2902	53.9384	26.9227	55.3546	38.0427	70.2569	59.1163	74.7395	59.9308	47.9287	57.6085	54.8923	53.0642	81.5074	46.5314	58.5185	67.4265	55.3358	61.869	67.0185	62.4657	33.7109	59.0103	41.3764	23.0468	54.3154	38.5136	35.911	29.9202	64.6457	62.4677	41.9818	31.2886	25.3256	39.6856	41.9767	34.7837	34.5822	47.271	31.6263
EO946_RS04300	1103.84	1178.63	1013.31	1316.25	1233.79	657.165	552.221	505.572	559.775	215.208	247.136	180.104	114.607	123.079	74.3896	66.3762	137.159	138.101	126.562	98.6327	87.8277	124.813	77.6717	63.3618	67.8072	65.5271	77.6486	61.869	56.0018	79.7639	109.27	86.155	752.849	688.399	373.652	619.719	393.27	458.507	100.449	91.299	76.7961	73.0068	54.4031	134.586	145.519	141.067	101.585	98.919	86.9723
EO946_RS04305	507.879	488.671	687.142	577.057	589.464	803.356	637.276	700.185	562.107	622.384	540.365	532.884	823.303	850.367	458.736	371.292	921.513	851.192	930.116	732.326	795.516	730.941	370.139	434.623	554.533	545.11	634.577	301.156	335.093	291.186	247.6	225.419	869.915	910.851	732.321	870.641	536.038	551.502	327.207	277.741	671.709	772.734	737.256	535.755	530.772	479.242	365.274	364.162	429.92
EO946_RS04310	776.689	680.648	678.118	886.012	783.607	498.443	524.293	451.63	588.93	355.648	487.407	387.13	316.535	400.567	377.114	367.143	317.027	315.288	332.505	300.263	361.445	295.216	369.18	338.59	348.325	299.146	348.08	385.771	347.945	392.092	378.957	400.09	415.783	436.888	284.687	334.952	402.904	420.5	403.787	366.157	429.034	373.567	354.558	333.014	333.015	349.769	410.663	416.686	353.819
EO946_RS04315	154.423	171.035	192.09	131.497	154.752	253.398	248.817	278.17	227.409	337.462	311.862	380.631	228.435	273.012	449.437	351.586	224.218	198.901	205.944	283.678	260.949	239.163	440.14	404.922	348.325	332.384	314.165	349.378	369.979	349.808	399.88	435.496	231.103	240.489	316.527	312.777	190.066	211.867	451.525	405.56	163.832	194.369	166.961	205.33	182.832	190.344	375	330.897	319.228
EO946_RS04320	179.588	202.449	202.404	255.335	216.653	114.168	107.905	82.4992	167.932	120.233	135.336	128.115	54.575	72.7287	28.9293	29.0396	157.692	145.05	120.571	74.1928	59.9593	78.4753	11.5069	14.8504	33.4392	44.6344	52.6583	10.9181	24.7877	17.2982	19.7615	28.3249	90.8263	81.165	46.8236	59.521	85.8361	96.2298	20.8855	16.3377	127.993	108.088	76.9148	51.7638	78.3565	42.5134	12.9683	28.8879	31.6263
EO946_RS04325	359.176	373.484	425.435	314.062	348.895	463.635	267.859	297.209	306.71	366.762	319.708	359.279	497.412	486.723	564.121	565.235	575.74	535.035	599.109	505.384	548.923	496.263	686.58	558.376	550.817	538.462	544.433	568.649	616.02	552.581	599.821	698.682	475.325	482.982	365.224	422.483	393.27	439.908	523.133	502.625	315.376	375.464	370.504	364.935	388.984	364.263	440.922	436.819	408.177
EO946_RS04330	67.4884	61.6656	65.7491	68.9404	84.4101	83.5379	82.5159	83.5568	64.1409	84.8706	87.2822	96.5504	322.772	236.089	377.114	297.656	253.786	236.249	253.123	258.365	283.751	243.647	231.097	251.467	324.174	283.001	259.721	287.509	273.582	283.498	170.879	192.374	107.982	111.226	123.614	98.0346	91.0914	118.063	140.231	143.195	60.4129	79.6438	87.2326	87.1357	83.9534	109.182	70.245	68.2804	98.8321
EO946_RS04335	92.6536	127.985	140.522	112.347	105.513	89.1071	145.99	124.806	116.62	138.42	147.105	130.9	148.912	156.646	129.149	141.049	126.482	135.496	125.064	130.056	157.921	139.761	117.946	124.744	125.397	145.299	141.91	104.631	129.447	108.594	104.62	126.282	116.056	95.1935	119.868	108.538	98.0984	85.7173	103.433	110.52	138.233	110.932	99.4264	118.194	99.8113	111.115	112.392	120.804	103.774
EO946_RS04340	122.394	147.765	108.293	135.327	137.87	137.838	184.074	215.767	160.935	197.021	210.85	211.668	209.724	205.878	182.874	169.052	157.692	146.787	159.513	180.681	189.167	189.835	155.343	158.405	166.267	159.544	195.46	141.025	135.873	127.814	156.93	156.967	140.276	137.279	189.167	164.558	157.658	134.237	135.259	138.39	168.951	174.458	179.155	144.939	158.579	175.851	154.539	140.938	163.073
EO946_RS04345	329.435	308.328	295.226	308.955	281.367	286.813	328.794	264.42	319.538	283.912	287.345	238.591	268.197	286.439	177.709	226.094	256.25	266.649	230.657	215.595	250.816	238.415	194.659	183.155	200.635	200.38	208.848	165.59	198.301	169.138	174.366	190.013	261.378	295.601	277.196	276.598	224.225	253.109	206.866	205.663	325.615	287.286	275.768	224.31	214.548	264.743	226.945	191.71	187.781
EO946_RS04350	50.3304	45.3766	72.195	75.3238	80.1896	218.591	162.493	209.421	205.251	463.757	304.017	592.3	364.873	269.656	523.827	416.925	427.904	493.344	517.48	940.066	791.293	894.618	2193.03	1581.08	524.809	688.51	560.498	479.485	472.802	480.505	717.228	858.01	202.846	144.293	394.255	273.096	377.504	334.783	934.876	762.106	103.419	181.095	169.775	571.99	494.392	593.255	1665.35	1611.59	1599.1
EO946_RS04355	74.3517	66.3196	107.003	103.411	133.649	399.59	389.729	465.38	354.524	923.473	711.987	1140.97	707.136	459.869	911.273	756.066	716.185	724.381	870.205	1721.27	1372.31	1494.02	4092.63	2791.88	1050.55	1149.1	958.559	742.428	929.079	876.442	1451.89	1726.64	323.947	286.583	660.213	492.507	726.104	621.855	1688.74	1434.84	161.784	298.664	265.45	1021.47	926.286	1099.55	3336.1	3192.55	2991.65
EO946_RS04360	78.9272	81.4451	141.812	91.9205	88.6306	625.142	404.962	487.591	270.558	1185.16	508.983	1451.97	961.3	591.9	1232.59	953.12	1015.14	977.133	1130.07	2290.37	1815.67	1988.79	5307.57	3893.78	1360.79	1499.53	1386.97	1009.92	1225.61	1167.63	1976.15	2352.15	512.664	370.754	926.171	744.596	1054.56	869.303	2337.19	1957.64	270.322	424.767	395.83	1379.51	1178.15	1413.57	4541.07	4401.46	4051.13
EO946_RS04365	374.046	388.61	371.289	560.46	557.107	859.048	1162.84	1273.45	1155.7	1859.07	1863.33	2235.51	1135.16	895.123	1343.15	1130.47	1149.84	1136.95	1331.52	2711.09	2153.47	2298.95	6371.96	4620.46	1580.93	1810.07	1602.95	1213.72	1375.26	1347.34	2470.19	2611.8	679.179	554.126	1128.45	990.85	1376.01	1077.94	2918.01	2368.01	304.112	490.188	420.217	1698.72	1374.97	1670.58	5546.11	5244.46	4907.02
EO946_RS04370	577.655	636.435	790.278	639.614	603.532	969.04	1349.45	1457.49	1311.97	2824.98	3108.81	2877.95	2062.16	1538.49	4847.72	5237.49	1447.97	1496.53	1552.44	3162.36	2204.98	2600.15	7460.32	7540.06	4244.91	4337.14	3429.04	5138.76	6567.82	5360.52	9393.7	9469.97	1269.55	1090.22	1880.44	1451.85	1764.02	1526.74	6310.41	6457.24	1163.2	1331.19	1384.47	1817.77	1459.86	1912.14	6599.79	6513.78	4404.95
EO946_RS04375	65.2007	58.1751	73.4842	67.6637	84.4101	66.8303	46.9706	54.9994	57.1437	75.7773	80.4173	87.2667	58.4732	52.5885	138.447	156.606	54.2066	51.2452	46.4309	102.124	70.0932	82.2122	243.563	240.577	146.761	132.954	112.457	170.14	219.417	183.553	363.845	363.503	78.7162	77.1568	75.8542	74.693	78.8291	57.4144	191.948	238.338	38.91	36.0293	50.6512	52.6265	51.3049	63.7701	193.444	201.34	153.19
EO946_RS04380	355.744	328.107	389.338	377.895	433.305	561.096	432.891	538.36	430.327	362.721	382.472	312.861	483.379	486.723	372.981	360.92	413.942	413.436	470.3	466.105	500.787	458.146	398.907	333.64	396.626	402.66	373.07	343.919	369.979	381.521	234.814	299.772	475.325	481.98	424.222	462.163	491.368	459.315	483.351	427.664	209.909	231.346	253.256	351.994	356.336	350.736	304.755	250.361	309.345
EO946_RS04385	309.989	323.453	328.745	308.955	334.827	504.012	288.171	294.035	326.535	251.581	206.927	227.451	342.263	326.72	229.368	213.648	316.205	275.334	272.594	300.263	321.753	355.754	225.344	184.145	205.279	210.826	235.623	222.91	228.597	184.514	106.945	119.201	398.627	411.837	350.24	313.944	418.67	350.147	366.989	321.949	119.802	138.428	159.457	255.368	277.979	260.878	168.588	175.953	262.893
EO946_RS04390	681.748	644.58	718.083	663.87	676.688	835.379	690.594	677.974	714.879	437.488	457.006	462.328	725.068	882.815	536.225	461.522	620.912	675.742	645.54	646.786	721.2	699.551	496.715	443.533	509.947	553.657	542.648	488.583	486.573	438.221	215.052	246.663	694.317	682.387	647.102	518.183	757.635	718.893	820.503	785.171	287.729	273.064	292.651	452.933	480.4	515.958	326.369	373.791	500.091
EO946_RS04395	528.469	452.602	790.278	608.973	610.566	1105.48	649.971	793.261	600.592	734.535	375.608	596.013	1388.54	1112.19	1029.06	897.115	933.011	933.705	1016.24	1288.34	1237.19	1297.46	957.951	877.166	1042.19	1157.65	1004.97	901.649	923.57	798.6	405.693	398.91	1197.9	1178.4	1049.78	910.322	1223.6	1106.24	1627.08	1324.32	312.304	388.737	473.682	795.437	818.079	787.464	767.292	811.486	831.178
EO946_RS04400	89.222	103.552	107.003	98.3039	108.326	147.584	91.4022	114.23	108.456	68.7047	63.7454	61.2724	169.962	98.4635	131.215	96.4529	110.056	117.256	123.566	181.554	159.61	173.393	133.288	96.0328	133.757	155.746	160.652	108.271	114.758	98.9841	38.3606	56.6499	119.083	86.1752	116.123	102.703	162.038	119.681	198.91	156.65	29.6945	44.5626	46.8993	93.1748	87.6847	114.013	98.343	80.5359	126.505
EO946_RS04405	5213.77	5624.37	6449.85	2350.36	2497.13	3244.06	3300.63	3142.37	3133.57	3278.63	2587.08	2699.7	10142.4	11473.2	7090.78	7452.8	9883.68	8756.85	9881.55	7654.08	8303.94	8502.23	5945.24	5946.11	7326.89	7146.26	8185.24	6676.39	7195.77	6232.15	9599.46	9773.29	9293.55	8367.01	4158.87	4353.2	5066.08	5235.23	4015.99	3825.91	7659.13	6992.53	7097.73	3946.13	4581.06	3846.5	2757.93	2624.42	3293.09
EO946_RS04410	958.565	929.638	1299.51	534.926	566.955	1006.63	718.523	833.453	675.228	1070.99	624.705	889.378	3221.48	3108.31	2153.17	2396.8	2776.86	2747.26	2968.58	2288.63	2551.22	2718.23	2339.74	2218.65	2253.43	2150.05	2506.18	2007.1	2548.54	2041.19	4292.9	4502.49	3152.68	2782.66	1162.16	1142.57	1527.53	1617.31	1308.83	1287.8	2128.79	1956.96	2108.59	1228.53	1283.55	1311.15	1225.51	1157.27	1059.48
EO946_RS04415	1539.65	1536.99	2341.18	843.881	822.999	1502.29	934.333	1090.47	942.288	1504.43	854.188	1209.67	4302.85	3968.75	2527.18	2911.22	4350.49	4166.5	4663.31	3494.04	3675.25	4005.97	3413.72	3442.33	2854.4	2795.82	3329.07	2590.31	3549.23	2695.63	7659.34	7984.09	4940.95	4214.57	1525.51	1624.57	2902.66	2963.72	2387.91	2310.34	3152.73	3092.83	3134.75	1990.32	2080.18	2049.34	2314.84	2113.19	1875.83
EO946_RS04420	288.256	255.97	344.216	273.208	279.96	331.367	332.602	379.708	347.527	435.467	446.218	398.27	603.444	504.625	630.245	546.566	451.722	471.63	503.251	515.858	570.035	533.632	551.373	608.868	552.675	509.972	555.143	506.78	491.163	552.581	461.49	460.28	377.434	392.798	442.015	431.819	312.689	338.017	456.498	415.17	313.328	315.731	282.334	299.367	302.232	279.236	300.432	322.143	328.123
EO946_RS04425	331.723	315.309	314.564	326.828	371.404	388.451	382.112	453.745	389.51	481.944	529.577	492.964	479.48	468.821	439.105	454.262	427.083	409.962	459.067	456.504	494.875	439.461	442.058	465.314	416.132	381.767	481.065	380.312	375.487	385.365	359.195	336.359	386.517	471.959	515.06	467.999	331.958	365.512	375.94	368.079	291.825	320.471	323.605	345.955	314.359	289.864	303.675	335.274	281.672
EO946_RS04430	212.76	186.16	284.913	150.648	125.208	306.306	111.714	207.306	94.462	77.798	42.17	77.0547	56.1343	39.1616	49.5931	32.151	73.9181	66.0108	61.4086	60.2271	67.5597	59.7907	20.1371	40.5912	53.8742	42.7351	42.8406	33.664	38.5586	28.8303	37.1982	21.2437	434.957	397.809	210.706	296.438	206.707	234.51	82.5476	88.4158	55.2932	91.0215	68.4729	91.4494	83.9534	80.1957	36.7435	53.3988	98.8321
EO946_RS04435	1000.89	927.311	1072.61	948.569	896.154	934.232	476.053	560.571	511.961	289.974	234.387	227.451	173.86	170.073	111.584	104.75	203.686	191.952	214.181	191.155	152.009	189.088	93.0143	82.1724	131.899	106.363	111.564	90.0739	100.069	90.335	86.0208	69.6321	1126.25	1174.39	593.723	892.815	621.874	724.554	243.665	259.481	208.885	211.435	275.768	310.583	258.39	265.709	131.844	142.689	282.66
EO946_RS04440	478.138	453.766	397.073	431.516	433.305	510.973	517.946	526.725	486.304	441.529	596.265	492.036	929.334	955.543	756.294	774.734	744.931	741.753	780.339	865	809.028	884.154	848.635	828.654	835.05	906.934	853.242	625.059	665.595	690.967	634.694	671.537	482.389	460.937	439.205	448.158	604.356	553.928	515.176	490.131	557.027	574.573	567.481	489.168	510.25	551.708	481.989	529.611	498.114
EO946_RS04445	218.48	184.997	201.115	211.928	184.295	218.591	224.697	207.306	209.916	198.031	218.696	192.172	357.076	418.47	340.952	318.398	319.491	297.917	294.312	347.397	366.512	394.618	419.044	336.61	384.55	359.924	363.253	311.165	261.648	285.42	253.413	308.034	183.671	190.387	199.468	200.738	251.377	233.701	192.943	237.377	231.412	235.139	250.442	237.251	230.405	260.878	255.043	250.361	225.337
EO946_RS04460	89.222	105.879	78.641	120.007	109.733	76.5764	120.6	103.653	95.6282	52.5389	111.8	77.0547	83.4218	101.82	85.7547	87.1187	82.9526	59.0623	53.9198	95.1413	58.2703	73.991	115.069	101.973	96.602	77.8728	83.8962	79.1559	80.7895	95.1401	101.133	109.759	50.4591	60.1222	47.7601	58.3539	56.0562	67.1183	84.5367	81.6885	79.8679	41.7182	42.2093	54.352	57.8346	55.0742	92.9395	90.1651	62.2642
EO946_RS04465	260.803	261.788	223.031	274.485	249.01	246.437	220.889	260.19	271.724	219.249	278.518	242.304	298.603	369.238	321.322	358.846	324.419	295.311	295.061	298.517	280.373	302.69	351.92	344.53	284.233	293.448	282.927	325.722	327.748	313.289	334.784	323.376	214.956	190.387	241.61	201.905	300.426	255.535	400.803	395.949	274.418	300.56	303.907	259.682	317.157	357.499	339.337	315.14	316.263
EO946_RS04470	289.4	294.366	251.393	292.358	291.215	254.791	327.524	245.382	316.04	241.477	313.824	259.943	329.009	381.546	425.674	362.995	284.996	315.288	295.061	301.135	316.686	344.544	439.181	433.633	331.605	332.384	350.758	426.714	383.75	413.235	360.357	397.729	206.882	174.354	221.007	229.915	324.075	294.35	457.493	422.858	344.046	288.235	307.659	312.308	320.889	363.296	379.323	363.287	402.247
EO946_RS04475	909.378	886.588	852.159	757.068	734.368	406.551	592.845	499.226	619.251	290.985	474.658	263.657	284.57	392.735	160.144	168.015	419.691	409.093	402.152	287.17	298.107	285.5	127.535	148.504	207.137	214.625	206.171	134.656	177.186	141.269	122.057	97.9571	442.022	449.914	273.45	305.775	281.157	296.776	130.286	153.767	444.393	399.167	378.946	284.701	333.948	272.472	146.974	153.193	242.139
EO946_RS04480	178.444	165.217	155.993	182.564	164.6	125.307	99.019	97.3067	92.1296	69.7151	50.0156	43.6334	90.4386	145.457	36.1616	39.4108	118.269	111.176	104.844	75.0656	100.495	107.623	39.3153	31.6809	57.5897	53.1814	75.8636	25.4755	19.2793	19.2202	19.7615	24.7843	174.588	158.322	94.5837	92.1992	74.4497	66.3096	28.8419	24.026	61.4368	67.318	66.5969	55.2147	73.6924	64.7363	21.6138	26.2617	40.5212
EO946_RS04485	846.465	864.482	875.365	1036.66	958.055	509.581	864.512	755.185	977.274	707.255	1123.88	600.655	439.719	553.857	494.898	528.935	418.869	429.07	415.632	439.047	406.203	432.735	534.113	545.506	478.366	531.814	511.41	391.23	504.934	406.508	836.959	945.345	506.609	515.047	499.139	563.699	385.387	409.179	438.596	394.988	541.668	379.256	430.535	405.483	384.32	450.256	623.559	608.396	419.048
EO946_RS04490	21.7336	16.289	33.5191	16.5968	12.6615	32.0229	10.1558	26.442	15.1606	25.2591	24.5175	13.9255	21.83	15.6646	22.7302	21.7797	22.9968	19.1084	26.9599	33.1685	16.0454	27.6532	12.4658	18.8105	19.5062	19.943	24.9904	16.3771	22.9515	23.0643	39.5231	21.2437	60.5509	59.1202	27.1577	57.1869	32.4075	41.2414	12.9291	15.3767	27.6466	44.5626	39.3954	29.3328	26.1188	35.7499	39.9856	33.2648	27.673
EO946_RS04495	94.9414	76.7911	103.136	141.711	130.836	91.8917	97.7495	117.403	107.29	118.213	129.452	95.6221	96.6757	101.82	116.75	116.158	110.056	92.9362	89.1174	106.488	114.007	88.1912	141.919	131.674	134.685	113.011	111.564	116.459	112.004	132.619	112.757	132.183	94.8631	83.169	76.7907	94.5334	105.981	93.8039	124.319	144.156	90.1074	100.503	95.6745	103.528	99.8113	97.5876	99.4237	95.4175	108.715
EO946_RS04500	609.684	558.481	743.867	608.973	499.426	889.679	580.15	745.666	558.609	831.529	644.319	762.191	1193.63	1069.67	1030.09	941.712	1052.92	1069.2	1120.33	1120.75	1167.09	1179.37	1194.8	1141.5	1003.17	1051.28	1120.1	837.051	867.569	856.261	1118.27	1086.97	1047.53	1076.19	935.535	969.843	1058.94	1106.24	985.598	848.6	1247.17	1532.19	1536.42	1382.96	1414.15	1413.57	1577.81	1416.38	1199.82
EO946_RS04505	1506.48	1445.07	1314.98	1800.11	1537.67	893.856	2409.46	1879.5	2279.92	1508.47	2820.49	1724.91	2652.34	3493.22	3667.82	3757.51	3209.69	3404.77	2827.04	2573.18	2420.33	2258.59	1372.2	1668.2	3580.78	3501.43	2582.93	3837.7	3816.38	3567.27	1398.42	1320.65	776.061	901.833	1444.98	1132.07	1747.38	1659.36	2865.3	3456.87	2884.46	1876.37	1796.24	1750.48	1930.93	1848.37	534.943	660.044	3218.96
EO946_RS04510	129.258	73.3006	148.258	233.631	227.907	288.206	340.219	422.015	318.372	554.69	513.886	508.746	587.851	505.744	781.091	722.878	503.465	546.326	536.951	628.456	602.126	568.759	313.564	376.211	657.637	733.144	560.498	793.379	773.008	727.485	370.819	350.521	365.324	383.78	641.483	563.699	551.804	557.971	966.702	1093.67	543.716	756.616	699.737	601.323	664.165	599.052	211.816	247.735	930.01
EO946_RS04515	94.9414	96.5706	103.136	126.391	128.022	197.706	176.457	198.844	193.589	273.809	248.117	272.941	372.669	281.964	413.276	426.259	301.422	325.711	332.505	339.541	339.488	312.406	143.837	134.644	326.961	356.126	300.777	412.157	386.504	401.702	185.991	154.607	177.616	219.446	330.575	264.927	288.164	317.801	505.231	567.015	355.31	397.271	447.419	347.68	363.798	370.06	109.15	138.312	521.834
EO946_RS04525	2087.57	1804.59	2176.16	3164.87	3332.79	2681.57	3282.86	3950.44	3612.88	3422.1	3390.27	3289.21	4156.28	4009.03	5754.86	5129.63	3633.49	3657.52	3674.78	4393.09	4182.79	3836.32	3343.72	3470.05	5460.8	5349.48	4392.95	5039.59	5203.58	5004.94	3097.91	3124.01	2326.16	2294.66	3364.74	2972.55	3234.62	3202.27	5330.78	5300.14	3197.79	3404.77	3548.4	3284.41	3406.64	3572.09	2639.05	2813.5	5213.39
EO946_RS04530	4701.31	4564.42	4830.62	4966.26	5001.3	2930.79	2153.03	1775.85	2539.98	671.892	849.285	666.569	156.708	152.171	13.4315	10.3713	292.387	330.922	281.581	113.471	114.007	174.888	109.316	151.474	24.1505	21.8424	47.3032	16.3771	7.3445	16.3372	606.795	352.882	1778.18	1585.22	757.606	1407.5	1764.02	1676.34	87.5203	107.637	232.436	127.999	118.186	427.914	422.565	372.958	182.637	182.956	209.524
EO946_RS04535	430.096	431.659	278.467	397.046	368.591	197.706	184.074	125.864	180.761	57.5907	65.7068	69.6277	14.0336	14.5457	1.03319	4.14851	30.3886	25.1883	20.9688	16.5843	10.9785	23.9163	4.79455	5.94017	1.85773	2.84901	2.67754	2.72951	2.75419	4.80505	23.2489	12.9823	137.249	165.336	68.3624	144.718	88.4638	66.3096	10.94	11.5325	41.9818	30.3405	22.5116	36.2347	42.9095	36.7161	16.2104	17.5078	23.7197
EO946_RS04540	216.192	152.419	79.9302	75.3238	60.4939	89.1071	153.606	105.768	131.78	83.8602	123.568	443.761	42.1007	33.5671	48.5599	33.1881	94.451	46.0338	50.1754	38.4057	57.4258	47.8325	67.1237	46.5314	36.2258	26.5907	38.3781	42.7624	26.6238	128.775	248.763	133.363	60.5509	83.169	51.506	66.5235	36.7869	71.9702	38.7874	40.3638	483.303	362.19	346.117	185.487	379.656	529.485	42.147	49.8972	99.8205
EO946_RS04545	240.213	288.548	305.54	324.275	351.709	385.667	413.849	496.053	446.654	652.695	582.535	668.426	598.766	647.845	895.775	909.561	489.502	419.516	520.476	681.701	631.684	564.274	980.965	1075.17	830.406	844.255	795.229	892.551	979.572	882.208	1320.54	1312.39	442.022	470.957	615.262	549.694	957.336	963.107	1482.87	1493.46	922.577	1047.69	1092.75	1195.74	1091.39	1134.33	1665.35	1657.99	1438.01
EO946_RS04550	165.861	217.575	189.512	227.248	241.976	192.137	271.668	206.248	314.873	250.57	374.627	275.726	199.589	166.717	266.563	273.802	197.936	193.69	186.473	248.764	243.215	198.804	346.167	313.839	276.802	279.203	271.324	290.238	280.927	313.289	377.794	450.839	150.368	149.303	213.516	189.067	317.068	323.462	485.34	462.261	447.465	421.922	346.117	431.365	408.573	433.83	513.329	497.221	476.371
EO946_RS04560	80.071	67.4831	110.871	68.9404	101.292	136.445	83.7853	87.7876	60.6423	88.912	67.6682	87.2667	159.827	105.177	172.543	159.718	127.303	138.97	154.27	141.403	130.052	138.266	176.439	186.125	165.338	145.299	156.19	152.853	166.169	156.645	173.204	167.589	175.598	173.352	118.932	144.718	158.534	189.225	176.035	170.104	153.592	174.458	183.845	183.761	189.362	202.905	225.865	200.464	210.512
EO946_RS04565	138.408	125.658	122.474	202.991	180.075	90.4994	77.438	69.807	90.9634	18.1865	23.5368	25.066	3.11857	2.23781	1.03319	0	6.5705	8.68563	8.23774	1.74571	3.37799	8.9686	0.95891	2.97009	0.928865	3.79867	3.57005	0	0	0.961011	9.29955	8.26144	69.6335	69.1405	37.4589	85.1968	55.1804	40.4327	1.9891	2.88313	4.09579	4.7407	1.87597	12.9409	8.39534	6.7635	4.32277	6.12773	9.88321
EO946_RS04570	420.945	387.446	350.662	480.029	493.799	278.46	490.017	402.977	517.792	325.337	625.686	356.494	253.384	260.704	355.417	333.955	213.541	225.826	190.217	226.07	227.17	246.637	301.098	293.049	289.806	241.216	217.773	352.107	293.78	294.069	317.347	350.521	179.634	189.385	297.798	256.757	220.721	187.608	364.005	405.56	314.352	184.887	190.411	188.075	196.824	228.026	261.528	252.112	249.057
EO946_RS04575	1185.05	785.364	292.648	491.519	440.339	338.328	731.217	528.841	748.699	325.337	391.299	2128.75	88.0996	69.372	170.476	86.0816	445.973	170.238	239.643	95.1413	124.141	86.6965	210.96	146.524	84.5268	76.9232	87.4663	184.697	83.5436	634.267	1204.29	894.596	92.8447	195.397	127.36	164.558	78.8291	316.992	60.6675	92.26	3833.66	3162.05	2926.51	993.002	2694.9	3201.07	243.156	250.361	561.366
EO946_RS04580	169.293	179.179	144.39	102.134	106.919	169.86	118.061	129.037	124.783	204.094	108.858	385.273	120.845	85.0367	163.244	124.455	169.19	134.627	134.799	154.496	140.186	127.803	119.864	130.684	143.045	156.695	143.695	182.877	154.234	228.721	417.317	290.331	145.322	138.281	175.12	159.89	88.4638	126.15	136.253	124.935	639.967	606.81	491.504	217.408	471.072	488.904	176.153	206.592	156.155
EO946_RS04585	274.529	223.392	234.634	68.9404	73.1554	364.782	182.804	231.632	180.761	492.047	119.645	723.2	360.195	246.159	528.993	356.772	426.261	334.397	363.21	430.318	352.155	320.627	376.852	443.533	448.642	449.193	369.5	462.198	413.128	597.749	848.584	762.413	415.783	442.9	540.344	493.674	243.494	309.714	424.673	346.936	1310.65	1157.68	1011.15	389.091	798.49	722.728	516.571	561.125	484.277
EO946_RS04590	2738.43	2306.06	1217	1614.99	1323.83	872.971	1976.57	1325.28	2018.69	914.379	1577.94	3870.37	820.184	851.485	1009.43	736.361	1183.51	950.208	1019.23	765.495	809.028	710.762	739.32	717.771	758.883	802.47	769.346	799.747	649.07	1251.24	2185.39	1489.42	611.564	657.336	591.85	605.714	468.595	893.563	523.133	548.755	3895.1	2726.85	2618.85	1448.52	2848.82	3399.14	715.418	769.468	1002.16
EO946_RS04595	685.179	586.405	404.808	320.445	275.74	233.906	293.249	273.94	346.361	252.591	289.306	412.196	363.314	361.406	258.297	227.131	545.352	503.766	482.282	351.761	342.866	371.45	168.768	220.776	231.287	245.964	273.109	229.279	232.27	273.888	365.007	219.518	281.562	267.544	226.626	260.259	244.37	278.986	167.084	191.247	934.864	821.089	640.644	295.054	440.289	393.249	223.703	199.589	227.314
EO946_RS04600	936.831	938.946	920.487	1270.29	1157.83	872.971	1105.71	992.105	1117.22	872.954	1165.07	968.289	958.181	918.62	1315.25	1241.44	753.144	746.095	727.917	941.812	906.989	850.522	1247.54	1248.43	1278.12	1181.39	1069.23	1284.69	1344.04	1355.99	1604.17	1627.5	911.291	825.678	899.013	989.683	984.488	1042.35	1366.51	1310.86	895.954	830.571	790.721	824.77	912.294	1020.32	1154.18	1165.14	1114.83
EO946_RS04605	395.78	375.811	516.968	383.002	431.898	451.105	364.339	367.016	345.194	373.835	346.187	344.425	418.668	454.275	371.948	388.923	432.832	480.315	486.027	427.7	413.803	411.808	382.605	404.922	384.55	383.666	384.673	339.369	358.962	355.574	324.322	361.143	510.646	442.9	404.556	450.492	499.251	518.347	366.989	360.391	527.333	570.78	532.776	456.384	466.408	413.539	387.969	382.545	410.153
EO946_RS04610	271.098	300.183	274.599	377.895	398.134	218.591	165.032	152.306	230.907	56.5804	58.8419	73.3412	15.5929	15.6646	2.06638	1.03713	24.6394	16.5027	20.9688	16.5843	7.60047	14.9477	1.91782	1.98006	1.85773	0	5.35508	0	0	0	22.0864	16.5229	195.781	172.35	87.0919	140.049	92.8432	121.298	10.94	3.84417	6.14368	1.89628	8.44187	28.4701	33.5814	35.7499	12.9683	16.6324	9.88321
EO946_RS04615	872.774	834.231	750.313	686.85	651.365	558.312	741.373	662.109	664.733	519.327	761.022	592.3	531.716	774.281	449.437	430.408	660.335	647.948	658.271	528.078	510.076	517.937	454.523	507.885	434.709	462.489	498.915	448.55	414.046	425.728	410.342	390.648	483.398	534.086	495.394	492.507	572.825	568.484	537.057	573.742	878.547	762.305	797.287	581.48	584.875	596.154	461.456	473.586	583.11
EO946_RS04620	118519	118616	111094	167904	153389	74656.4	83193.7	59769.6	98967	17602.6	29983.9	17893.4	4471.25	5483.75	456.67	480.19	6073.61	7211.68	5492.33	3469.6	3272.42	4907.32	2754.95	3292.84	954.874	795.822	1511.02	272.951	373.651	285.42	15006	8554.13	46942.1	47688.9	24320.2	45456.6	29857.8	34071.8	3123.88	2636.14	2344.84	1298.95	1342.26	7498.85	6922.43	5113.2	4402.74	4239.51	3412.67
EO946_RS04625	799.566	765.584	715.504	841.328	858.169	533.25	694.403	601.821	776.688	256.632	376.588	280.368	107.591	167.836	101.253	94.3786	231.61	211.929	191.715	151.877	116.541	149.477	83.4252	101.973	86.3845	115.86	98.1764	61.869	95.4784	67.2707	132.519	126.282	437.985	405.825	376.462	403.809	218.97	264.43	187.97	139.351	161.784	138.428	143.512	220.859	226.674	167.155	183.718	172.452	155.166
EO946_RS04630	1420.69	1400.86	1392.33	1713.3	1762.76	1478.62	1445.93	1586.52	1604.69	1305.39	1390.63	1193.88	1238.85	1322.54	1627.27	1434.35	1170.37	1135.21	1084.39	1255.17	1236.34	1220.48	1560.15	1473.16	1389.58	1368.47	1207.57	1380.22	1355.98	1422.3	1415.86	1479.98	1290.74	1223.49	1158.42	1248.77	1196.45	1247.75	1763.34	1569.38	1094.6	1158.63	1154.66	1313.94	1232.25	1238.69	1292.51	1391.87	1362.9
EO946_RS04635	737.797	783.037	792.856	653.657	666.84	739.31	609.348	629.321	587.764	508.213	515.847	522.672	613.579	616.516	613.714	581.829	625.019	567.172	613.337	569.102	597.059	600.149	605.072	568.277	550.817	528.016	489.097	584.116	593.068	558.347	700.953	616.067	828.538	898.827	711.719	724.756	691.068	769.03	614.631	613.145	628.704	647.58	612.504	644.459	649.24	564.269	515.49	542.742	528.752
EO946_RS04640	973.435	920.33	843.135	1034.11	949.614	580.588	597.923	552.11	677.561	277.85	391.299	347.21	280.671	415.113	170.476	168.015	395.873	422.122	351.976	268.84	296.418	305.68	175.481	161.375	206.208	216.524	226.698	166.5	153.316	168.177	144.143	121.561	523.765	450.917	279.069	345.455	395.897	446.377	212.834	205.663	468.968	311.938	315.163	300.23	366.597	373.925	176.153	216.221	268.823
EO946_RS04645	552.49	598.04	685.853	644.72	575.396	782.472	681.708	794.319	703.217	989.146	956.181	1047.2	1345.66	1265.48	1569.41	1513.17	1194.19	1118.71	1333.02	1484.73	1345.28	1385.65	1683.85	1561.28	1480.61	1452.04	1346.8	1483.95	1411.98	1447.28	1405.39	1612.16	808.354	831.69	1041.36	861.304	1045.8	1050.44	1522.65	1402.16	975.822	1111.22	1128.4	1055.12	1087.66	1145.93	1238.47	1292.95	1186.97
EO946_RS04650	73.2078	97.7341	83.7978	74.0471	59.0871	129.484	81.2464	107.884	78.1352	130.337	99.0506	137.399	143.454	116.366	204.571	182.534	87.0591	95.5419	95.1085	144.894	137.653	118.087	209.042	210.876	181.129	152.897	152.62	164.681	177.186	174.904	219.702	226.6	131.194	140.285	145.153	145.885	134.885	125.341	242.67	271.975	67.5805	91.0215	108.806	131.135	117.535	116.912	192.363	215.346	185.804
EO946_RS04655	3036.98	2851.74	2756.3	3971.73	3895.53	2166.42	3763.99	3199.49	4169.16	2428.91	4140.51	2475.96	2697.56	3278.39	4957.24	4675.37	1962.94	2118.42	1895.43	2797.5	2272.54	2350.52	3922.9	3803.69	4094.44	3824.32	3079.17	5443.56	5378.01	5502.75	8941.51	8817.32	1401.75	1561.17	3085.67	2183.6	2362.25	2193.07	4534.15	4806.17	2476.93	1730.36	1865.65	2656.35	2346.03	2584.62	3519.81	3505.06	4868.47
EO946_RS04660	1739.83	1571.89	1425.85	2006.93	1812	1044.22	2128.91	1600.27	2135.31	1388.24	2722.42	1405.55	1048.62	1601.15	1447.5	1249.74	1188.44	1192.54	990.027	1043.94	1148.52	1026.9	1134.39	1071.21	1354.29	1375.12	1196.86	1011.74	1059.44	1044.62	1203.13	1420.97	678.17	697.418	884.029	697.913	1395.27	1284.14	1575.37	1309.9	2266	1300.85	1296.3	1356.21	1343.25	1701.5	1750.72	1707.01	1539.8
EO946_RS04665	2025.8	1996.57	1847.42	1921.39	1797.94	1418.75	2455.16	1942.96	2351.05	1732.77	2496.86	1796.39	2027.85	2923.69	2305.04	2316.94	2524.72	2483.22	2283.35	1904.57	1920.39	1774.29	2189.19	2372.11	2103.88	2274.46	1963.53	2009.83	2210.69	2094.04	1862.23	2090.14	1010.19	1008.05	1324.17	1172.91	1286.67	1224.3	1623.1	1622.24	2092.95	1327.4	1262.53	1280.29	1360.05	1278.3	1521.61	1573.08	1450.86
EO946_RS04670	49.1865	39.5591	58.0139	26.8101	28.1367	50.1227	33.0063	23.269	34.9859	24.2487	30.4017	43.6334	41.3211	38.0427	37.1948	26.9653	46.8148	26.9254	31.4532	29.6771	22.8014	29.148	36.4386	30.6909	23.2216	25.6411	21.4203	31.8443	22.0335	34.5964	34.8733	25.9645	27.2479	29.0591	31.84	35.0124	29.7799	20.2163	46.7438	37.4806	25.5987	23.7035	20.6357	29.3328	22.3876	20.2905	25.9366	34.1402	30.638
EO946_RS04690	44.611	58.1751	36.0975	43.4069	39.3914	29.2383	35.5453	20.096	34.9859	20.2073	39.2279	31.5646	8.57607	16.7836	13.4315	10.3713	14.7836	13.897	15.7266	15.7114	7.60047	20.1794	9.5891	14.8504	13.933	12.3457	15.1727	27.2951	5.50837	11.5321	3.48733	14.1625	5.04591	12.0244	8.42825	11.6708	14.8899	12.9385	14.9182	31.7144	16.3832	26.5479	19.6977	8.6273	21.4548	9.66214	14.049	19.2586	17.7898
EO946_RS04710	16.0142	13.962	18.0488	24.2568	16.882	12.5307	13.9642	21.1536	9.32958	10.1036	28.4403	12.9972	7.01679	7.83232	8.26551	12.4455	4.10656	5.21138	4.49331	5.23714	9.28946	6.72645	10.548	14.8504	13.933	17.094	6.24759	18.1968	14.689	21.1422	20.924	17.7031	3.02754	5.01018	11.2377	11.6708	10.5105	4.85192	10.94	16.3377	11.2634	16.1184	9.37985	6.90184	9.32816	7.72971	5.40346	8.7539	8.89489
EO946_RS04740	22.8774	27.924	18.0488	29.3635	40.7982	13.923	15.2337	9.51913	19.8254	13.1347	28.4403	12.0688	8.57607	14.5457	17.5642	15.5569	28.7459	9.55419	4.49331	13.0928	10.9785	14.9477	19.1782	17.8205	14.8618	15.1947	20.5278	20.9263	15.6071	14.4152	24.4113	23.6041	14.1285	16.0326	6.5553	17.5062	14.8899	11.3212	13.9237	27.8702	18.4311	10.4295	17.8217	10.3528	12.1266	7.72971	8.64554	14.0062	19.7664
EO946_RS04765	960.852	944.763	1084.21	1288.16	1295.7	934.232	1132.37	1111.62	1146.37	1296.3	2057.51	1350.78	942.588	975.684	1339.01	1221.74	951.901	861.614	957.825	1076.23	1020.15	984.304	1033.71	973.198	1226.1	1303.9	1104.93	1099.99	1219.19	1078.25	1319.37	1489.42	917.346	861.752	1013.26	985.015	949.453	1031.03	1212.36	1096.55	1143.75	1151.04	1147.16	1080.14	953.338	943.024	1536.74	1689.5	1177.09
EO946_RS04770	46.8987	31.4145	24.4947	48.5136	35.1709	36.1998	36.8148	20.096	37.3183	15.1555	28.4403	13.9255	9.35571	11.189	24.7965	9.33415	12.3197	18.2398	9.73552	11.3471	16.8899	17.1898	19.1782	28.7108	20.435	16.1444	13.3877	13.6476	11.9348	16.3372	26.7362	20.0635	19.1745	18.0367	14.9835	10.5037	14.0141	14.5558	30.831	27.8702	27.6466	13.274	17.8217	12.9409	11.1938	17.3918	20.5332	35.891	11.8599
EO946_RS04775	69.7762	59.3386	47.7003	53.6203	77.3759	47.3381	50.779	25.3844	59.4761	28.2902	15.6912	9.28369	7.01679	7.83232	4.13276	3.11138	10.6771	4.34281	5.2422	3.49142	5.91148	9.71598	8.63019	1.98006	4.64433	1.89934	3.57005	1.81968	5.50837	1.92202	8.1371	2.36041	43.3948	27.055	27.1577	38.5136	37.6628	32.3462	10.94	13.4546	6.14368	1.89628	9.37985	12.0782	8.39534	3.86485	15.1297	8.7539	4.94161
EO946_RS04780	51.4742	54.6846	69.6166	33.1935	46.4256	98.8532	71.0906	66.6339	62.9747	76.7877	45.1121	76.1263	102.133	49.2317	81.6219	82.9702	92.8083	104.228	103.346	102.997	97.9616	116.592	119.864	94.0527	94.7443	97.8159	103.532	112.82	106.495	96.1011	58.1222	69.6321	86.7896	89.1813	95.5201	77.0272	80.5808	79.2481	124.319	115.325	56.3171	66.3698	83.4807	53.4893	73.6924	74.3984	50.7925	72.6573	73.1358
EO946_RS04785	2489.07	2773.79	3427.98	2292.91	2419.76	2540.94	2608.77	2996.41	2465.34	4916.43	4418.05	5033.62	5564.31	5133.53	7090.78	6405.3	6276.47	6197.2	6630.64	6524.6	6279.68	6437.96	7640.6	8031.11	7804.33	8139.61	7750.58	8700.78	9106.26	8531.85	4557.94	7254.73	3234.43	3413.94	4354.59	3215.3	6195.97	6076.23	22859.7	24868.9	7260.81	8858.47	9210.08	7001.05	6276.92	6382.81	5689.85	6222.27	14268.4
EO946_RS04795	1744.4	1924.43	2334.74	1955.86	2145.42	1787.71	892.441	1058.74	965.612	467.798	402.086	462.328	1859.45	1351.64	3033.44	3162.2	1478.36	1453.97	1642.31	2775.68	1433.96	1579.97	2180.56	1758.29	3499.04	2475.79	1795.74	5171.52	4552.67	4911.73	9432.07	9111.19	2180.84	2773.64	5864.19	4115.12	1990.87	1676.34	1821.02	2068.16	583.65	603.017	714.745	1370.02	1319.93	1055.11	807.277	901.651	5792.55
EO946_RS04800	705.769	814.451	986.236	902.608	779.387	2064.78	458.28	499.226	373.183	186.917	139.259	288.723	18.7114	31.3293	22.7302	32.151	963.4	1110.02	1002.76	123.946	65.8707	118.087	86.3019	74.2522	29.7237	24.6914	24.0979	52.7706	38.5586	47.0895	6.97466	10.6219	2459.38	1224.49	390.509	676.906	617.495	531.286	56.6893	48.0521	754.649	1050.54	1148.09	267.446	292.904	220.297	2.16138	8.7539	54.3577
EO946_RS04805	491.865	522.412	883.1	331.935	375.625	2442.09	300.865	351.15	230.907	203.083	63.7454	275.726	28.0671	25.7348	26.8629	14.5198	1204.04	1174.3	1145.8	124.818	75.1602	128.55	105.48	83.1624	37.1546	29.4397	29.4529	68.2378	33.9683	48.0505	8.1371	18.8833	3150.66	1553.16	543.154	785.444	807.56	726.171	43.7602	72.0781	969.678	1390.92	1527.04	332.151	381.522	311.121	3.24208	7.00312	80.054
EO946_RS04810	535.332	500.306	1022.33	238.738	306.69	2883.45	363.07	494.995	237.904	266.736	51.977	349.067	42.8804	40.2805	29.9625	24.8911	1281.25	1421.84	1397.42	161.478	97.9616	175.635	127.535	116.823	51.0876	27.5404	51.7658	78.246	54.1657	71.1148	11.6244	23.6041	3823.79	1870.8	663.022	983.848	970.474	837.765	60.6675	74.0002	1188.8	1624.16	1817.82	363.209	406.708	334.31	10.8069	21.8847	104.762
EO946_RS04815	1195.35	1291.49	1893.83	1149.01	1170.49	4483.2	893.71	994.221	709.048	445.57	289.306	666.569	73.2864	63.7775	51.6595	62.2277	1784.71	2010.72	2038.47	202.503	146.098	240.657	191.782	163.355	72.4515	44.6344	76.7561	120.099	72.5269	109.555	37.1982	61.3707	5460.68	2653.39	981.422	1428.5	1411.04	1136.97	114.373	124.935	1685.42	2296.4	2585.09	534.893	568.085	455.087	38.9049	42.8941	153.19
EO946_RS04820	758.387	850.52	893.414	928.142	855.356	1336.61	653.779	640.955	641.409	326.348	446.218	353.709	231.554	238.326	314.089	272.765	552.743	605.388	614.835	291.534	242.371	309.417	342.331	314.829	286.091	289.649	252.581	282.05	268.992	262.356	204.59	241.942	1141.38	651.324	433.586	491.34	628.005	584.657	489.318	521.846	688.093	602.069	690.357	363.209	402.976	399.046	342.579	358.91	437.826
EO946_RS04825	177.3	221.065	188.223	187.671	192.736	165.683	109.175	125.864	137.611	47.4871	50.0156	39.9199	259.621	221.543	246.932	200.166	321.955	310.077	301.801	287.17	233.926	337.07	273.289	247.507	227.572	257.36	237.408	257.484	191.875	218.149	61.6095	77.8936	137.249	172.35	190.104	154.054	287.288	200.546	147.193	172.988	225.268	174.458	208.233	197.565	198.69	203.871	127.522	144.439	189.758
EO946_RS04830	400.355	347.887	330.034	393.216	326.386	247.829	234.853	255.959	313.707	187.928	202.024	169.892	208.165	296.509	199.405	183.572	249.679	205.849	220.172	207.74	204.368	188.341	149.59	188.105	179.271	156.695	176.718	140.115	163.415	149.918	215.052	187.653	210.919	205.418	147.963	184.398	311.813	320.227	252.616	252.754	594.913	420.974	395.83	427.914	424.431	422.235	274.496	265.243	365.679
EO946_RS04835	121.25	95.4071	87.6654	108.517	81.5964	54.2996	83.7853	47.5957	79.3014	49.5078	66.6875	39.9199	77.1846	111.89	74.3896	72.5989	108.413	92.9362	80.1308	78.5571	79.3827	80.7174	61.3702	70.292	62.234	57.9298	74.9711	64.5985	68.8546	75.9198	73.2339	64.9113	57.5234	48.0978	42.1412	49.0173	90.2155	86.526	87.5203	106.676	211.957	147.91	115.372	113.88	124.997	157.493	59.4381	77.9097	119.587
EO946_RS04840	299.694	272.259	244.947	399.599	415.016	197.706	441.777	368.073	520.124	346.555	660.01	336.07	188.674	332.314	221.102	226.094	157.692	149.393	133.302	176.317	175.655	171.151	224.385	277.208	234.074	228.87	192.783	217.451	207.482	210.461	174.366	236.041	126.148	136.277	185.421	127.212	133.134	131.002	139.237	171.065	178.167	149.806	151.954	124.233	159.511	171.02	206.412	211.844	168.015
EO946_RS04845	244.789	205.94	175.331	254.058	236.348	162.899	161.223	151.248	206.417	98.0053	122.587	92.8369	148.132	201.403	162.211	129.641	144.551	139.839	133.302	130.056	141.031	161.435	135.206	141.574	143.974	131.054	132.984	134.656	137.709	119.165	148.793	119.201	151.377	149.303	122.678	137.715	119.12	152.836	91.4985	75.9223	83.9637	60.681	66.5969	82.8221	114.736	78.2633	82.1326	72.6573	87.9606
EO946_RS04850	411.794	392.1	398.362	398.322	490.985	540.212	492.556	544.706	506.13	570.856	598.226	538.454	529.377	534.836	526.926	496.784	413.12	354.374	375.941	514.112	456.028	501.494	506.305	560.356	518.307	496.677	463.214	534.985	500.344	522.79	470.79	536.994	489.453	465.947	524.424	555.53	487.864	502.174	515.176	496.859	558.051	584.054	601.248	493.481	480.4	582.627	630.044	674.925	584.098
EO946_RS04855	505.591	618.983	509.233	515.776	514.902	515.15	311.021	364.9	348.693	226.322	171.622	178.247	123.184	102.939	107.452	106.824	89.5231	88.5934	114.58	121.327	115.696	126.308	83.4252	73.2621	95.6731	102.564	89.2513	93.7133	81.7075	69.1928	146.468	116.84	668.078	583.185	434.523	541.525	433.56	529.668	174.046	129.741	64.5087	88.177	108.806	263.995	225.741	176.817	194.525	181.206	170.98
EO946_RS04860	936.831	970.36	928.222	1234.54	1242.24	772.726	813.733	871.53	1030.92	691.089	943.432	547.738	567.58	693.72	628.179	645.093	514.142	515.058	492.767	509.748	504.165	544.095	502.469	588.077	588.901	573.6	574.778	569.558	640.807	589.1	578.897	605.446	764.96	830.688	627.436	680.407	638.516	741.536	518.16	542.028	401.387	419.078	478.372	529.716	538.235	511.127	546.83	570.754	523.81
EO946_RS04865	59.4813	59.3386	81.2194	63.8337	98.4785	75.1841	79.9769	77.2108	72.3042	82.8498	59.8226	76.1263	75.6254	71.6098	100.219	80.896	69.8116	56.4566	62.1575	64.5914	74.3157	85.2017	74.795	81.1824	78.9536	69.3258	66.9385	76.4264	79.8714	84.5689	59.2846	71.9926	67.6152	67.1365	77.7272	75.8601	72.6979	89.7606	96.4713	94.1821	73.7242	63.5254	71.2869	77.6457	91.4159	81.1619	81.0519	100.67	92.9022
EO946_RS04870	49.1865	60.5021	64.4599	65.1104	64.7144	93.284	50.779	60.2879	40.8169	85.8809	63.7454	82.6249	67.8289	63.7775	70.2569	77.7846	69.8116	51.2452	59.162	68.0828	67.5597	75.4857	62.3292	76.2322	83.5979	72.1748	67.831	90.0739	79.8714	74.9588	90.6706	66.0915	80.7345	79.1609	73.9813	79.3614	71.8221	81.674	92.4931	72.0781	63.4847	69.2142	57.2171	78.5084	63.4315	72.466	70.245	69.1558	103.774
EO946_RS04875	81.2149	70.9736	72.195	67.6637	85.8169	101.638	72.3601	95.1913	78.1352	91.9431	82.3787	92.8369	84.9811	77.2043	94.0202	92.3044	87.8805	61.668	94.3596	75.9385	96.2726	88.1912	86.3019	104.943	82.669	116.809	86.5738	97.3526	113.84	111.477	119.732	119.201	132.203	112.228	86.1554	91.0322	101.602	86.526	109.4	96.1042	81.9158	91.9696	76.9148	89.7239	91.4159	69.5674	125.36	106.798	94.8788
EO946_RS04880	14648.4	15735.2	14169.6	14061.3	14721.1	9779.5	8488.98	7451.37	8598.37	3228.11	3082.34	2941.07	1373.73	1319.19	128.115	82.9702	2082.85	2376.39	2291.59	1639.22	1396.8	1929.74	412.331	345.52	267.513	296.297	452.504	70.0575	95.4784	74.9588	2037.76	1451.65	11668.2	10418.2	5964.39	8694.74	7816.34	9202.48	1622.11	1132.11	2385.8	2323.89	2572.89	4870.11	4727.51	3759.54	3413.91	3098	2344.3
EO946_RS04885	5845.18	6764.6	6761.84	5724.61	5831.33	6227.75	3616.73	3692.37	3467.11	1831.79	1299.43	1788.04	540.292	343.503	84.7215	84.0073	619.27	773.889	757.124	457.377	347.088	597.159	359.591	229.687	107.748	95.9165	147.265	71.8772	69.7727	56.6996	553.323	411.892	6621.24	4611.37	4467.91	7801.92	4668.43	4306.08	545.013	308.494	606.177	661.802	680.039	1229.39	1201.47	1015.49	1198.49	1093.36	755.077
EO946_RS04895	181.876	233.864	235.923	224.695	202.584	180.999	147.259	88.8453	145.775	53.5493	39.2279	61.2724	14.0336	19.0214	3.09957	8.29702	23.8181	23.4512	16.4755	19.2028	10.9785	24.6637	8.63019	3.96012	10.2175	2.84901	10.7102	3.63935	2.75419	1.92202	31.386	21.2437	239.176	249.507	124.551	204.239	120.871	130.193	19.891	10.5715	24.5747	19.9109	15.0078	53.4893	33.5814	34.7837	12.9683	26.2617	24.708
EO946_RS04900	990.593	1039.01	1080.35	1023.89	1152.2	1085.99	647.432	670.57	656.569	390	255.962	351.852	145.793	136.506	42.3608	46.6707	151.122	158.078	176.737	161.478	123.297	168.909	69.0415	77.2223	55.7319	66.4768	90.1438	57.3198	64.2643	47.0895	199.94	128.642	1520.84	1516.08	798.81	1323.47	851.354	1022.95	120.34	104.754	121.85	147.91	113.496	344.229	317.157	228.026	205.332	161.072	136.388
EO946_RS04905	108.668	115.187	188.223	85.5371	105.513	249.221	91.4022	129.037	87.4648	90.9327	33.3437	103.977	44.4396	34.686	16.531	10.3713	34.4951	37.3482	46.4309	51.4985	34.6244	54.559	23.0138	28.7108	23.2216	12.3457	26.7754	12.7377	13.7709	11.5321	66.2593	38.9468	479.361	430.876	196.659	386.303	227.728	285.455	30.831	29.7923	24.5747	36.0293	45.9613	90.5866	87.6847	80.1957	49.7118	45.5203	52.381
EO946_RS04910	183.019	178.016	170.174	240.015	202.584	204.668	101.558	134.326	109.623	85.8809	61.784	65.9142	32.745	26.8537	19.6306	13.4827	18.8902	41.691	30.7043	25.3128	21.1124	25.411	17.2604	21.7806	14.8618	9.49669	22.3128	10.9181	17.4432	16.3372	29.0611	27.1447	227.066	337.686	148.899	220.578	183.935	172.243	16.9073	27.8702	23.5508	28.4442	30.9535	62.9793	66.2299	46.3783	36.7435	37.6418	31.6263
EO946_RS04930	22.8774	47.7036	32.2299	29.3635	40.7982	41.7689	57.1264	48.6534	24.4901	38.3938	36.2858	40.8483	31.1857	36.9238	32.0289	26.9653	29.5673	23.4512	35.9465	35.7871	38.0024	26.9058	32.6029	33.661	35.2969	30.3894	33.023	33.664	22.9515	24.0253	20.924	28.3249	46.4224	34.0692	47.7601	45.5161	35.0352	19.4077	28.8419	29.7923	33.7903	31.2886	26.2636	16.3919	22.3876	24.1553	22.6945	21.0094	14.8248
EO946_RS04940	13544.6	11821.2	9594.21	13797	13314.3	8533.4	13079.4	9693.65	12523.8	6173.32	13622.9	7763.03	7578.91	14966.5	9839.06	10679.3	11270.1	11246.2	8824.12	7437.61	8859.61	8450.66	10646.8	9825.05	9683.42	10058.9	8400.33	11025.4	10496.2	10717.2	9534.36	11518.8	5004.53	4993.15	5974.69	5168.99	7386.29	6342.27	9012.61	10948.2	13900.1	7835.43	7838.74	6865.6	8195.72	8682.4	7752.89	7831.24	9217.08
EO946_RS04950	434.671	425.842	455.087	384.279	402.355	499.835	416.388	438.938	390.676	397.073	306.959	366.706	485.717	550.5	339.919	362.995	590.524	564.566	566.158	459.122	484.741	478.325	264.659	236.617	381.764	379.867	375.748	409.427	348.864	350.769	215.052	283.249	466.242	520.057	518.805	496.009	537.79	498.131	485.34	562.209	524.261	643.787	599.372	469.325	485.064	484.073	271.254	256.489	481.312
EO946_RS04955	162.43	150.092	195.958	139.157	157.566	169.86	90.1327	172.402	123.617	198.031	124.549	151.324	378.127	342.384	410.176	460.485	433.653	396.065	383.43	396.277	396.913	409.566	372.057	407.892	393.839	392.213	406.986	361.206	346.109	351.73	349.895	325.737	234.13	217.442	199.468	222.912	204.08	245.831	198.91	253.715	224.244	245.568	256.07	213.957	203.354	199.04	240.994	247.735	196.676
EO946_RS04960	1376.08	1324.06	1302.09	2005.65	2063.83	2268.05	2113.68	2042.38	1965.04	1585.26	1876.08	1606.08	467.006	695.958	1125.14	1403.23	1353.52	1369.72	1382.44	659.006	644.351	653.96	953.157	1019.73	1033.83	1110.16	1004.97	1097.26	1133.81	1138.8	591.684	697.502	2060.75	1801.66	1268.92	1593.06	890.769	929.143	937.86	778.444	1680.3	1923.78	1888.16	963.669	1037.29	981.673	109.15	161.947	718.51
EO946_RS04965	2777.32	2542.25	2337.31	3406.17	3050.02	1880.99	1604.62	1445.85	1924.23	488.006	601.168	570.019	111.489	152.171	24.7965	21.7797	166.726	179.793	150.526	121.327	87.8277	158.445	51.7811	50.4915	26.0082	23.7417	41.9481	32.7542	22.9515	38.4404	270.849	152.247	1532.95	1452.95	796.938	1308.3	925.804	1005.16	132.275	92.26	194.55	124.206	116.31	301.093	322.754	306.29	199.928	201.34	164.061
EO946_RS04970	15309.6	13962	11842.6	17735.6	16436.1	7624.23	9904.44	6584.07	10273	1823.71	3329.47	2064.69	551.987	757.498	42.3608	43.5594	805.708	869.431	712.939	443.411	412.114	608.37	147.672	175.235	105.891	97.8159	217.773	33.664	40.3947	30.7523	663.755	489.785	5518.21	5766.72	3172.77	4982.26	3784.67	4493.69	435.613	371.923	458.728	266.427	314.225	1096.53	1065.28	913.072	645.173	681.053	566.308
EO946_RS04975	10308.6	11951.5	10920.8	13777.9	12458.9	5872.71	5758.34	5624.75	6522.54	2362.23	2232.07	1736.05	317.315	275.25	26.8629	5.18564	266.927	435.15	412.636	161.478	114.007	239.163	119.864	114.843	52.0165	31.3391	107.102	6.36886	10.0987	5.76606	270.849	156.967	6851.33	6463.14	4956.75	9308.62	3620.01	4072.38	638.501	307.533	66.5566	48.3552	83.4807	408.071	286.374	203.871	664.626	541.866	387.422
EO946_RS04980	12054.1	11788.6	11662.1	15735	14013.5	7291.47	5684.71	4871.68	6992.52	1683.27	1852.54	1510.46	457.65	484.485	65.0909	60.1534	549.458	607.125	596.113	328.194	270.239	478.325	139.042	178.205	69.6649	91.1682	140.125	50.9509	51.4115	45.1675	699.791	448.478	5868.39	5791.77	2506.94	4974.09	3647.16	4217.94	251.621	156.65	199.67	226.606	235.434	980.061	950.539	656.059	470.101	391.299	355.796
EO946_RS04985	3457.92	3726.7	4491.56	2711.66	3007.81	5622.1	4816.39	4860.05	4183.15	6964.44	5420.32	7028.69	5660.99	5324.86	5430.44	5477.07	6076.07	6077.33	6307.12	6408.51	6438.44	6352.76	6867.71	7559.86	6161.16	6400.77	6255.62	4904.94	5737.89	4917.49	5500.68	6061.54	6468.85	6843.91	7410.3	7043.32	4902.29	5040.34	4983.69	4960.9	5118.71	5514.38	5309.93	4735.52	4698.59	5033.01	6553.32	6277.42	4794.35
EO946_RS04990	407.218	439.804	506.655	383.002	422.051	609.827	530.64	566.917	482.806	708.265	595.284	702.776	526.259	559.452	517.628	508.193	527.283	526.349	526.467	549.899	592.837	557.548	641.511	715.791	561.035	587.845	584.596	461.288	584.805	477.622	602.146	586.562	633.766	646.314	678.006	708.417	468.595	440.716	458.487	527.612	401.387	467.433	397.706	444.306	371.261	396.148	567.363	571.63	405.212
EO946_RS04995	165.861	136.13	189.512	164.691	158.972	203.276	159.954	181.921	159.769	193.99	130.433	198.671	381.245	323.363	427.74	435.594	267.748	271.86	295.061	336.05	339.488	294.469	499.592	423.732	386.408	362.773	374.855	360.296	382.832	388.248	459.165	481.524	198.809	219.446	193.85	236.917	314.44	363.086	396.825	378.65	295.921	358.397	310.473	320.936	377.79	334.31	414.986	376.418	383.469
EO946_RS05000	37.7478	31.4145	36.0975	38.3002	49.2392	34.8075	39.3537	37.0189	41.9831	23.2384	27.4596	21.3525	28.0671	13.4268	26.8629	31.1138	22.1754	20.8455	20.2199	18.33	10.9785	18.6846	22.0549	28.7108	16.7196	22.792	15.1727	18.1968	35.8044	33.6354	34.8733	24.7843	23.2112	18.0367	23.4118	15.172	15.7658	21.025	28.8419	44.2079	28.6705	16.1184	19.6977	14.6664	13.9922	13.527	20.5332	29.7633	26.6847
EO946_RS05005	14540.9	14852.1	15638	26599.5	23882.4	13161.4	12836.9	11539.3	14480.7	3962.65	5470.34	3834.17	1033.81	1244.22	70.2569	45.6336	842.667	1060.52	984.785	674.718	537.944	961.882	549.455	649.459	170.911	124.407	303.454	27.2951	44.067	42.2845	2859.61	1596.82	10537.9	10482.3	5310.73	9682.09	6572.59	7236.64	627.561	404.599	185.334	191.524	210.109	1319.98	1187.47	799.059	939.122	894.648	685.895
EO946_RS05010	316.852	306.001	300.383	294.912	303.876	233.906	228.505	197.786	230.907	171.762	258.904	163.393	166.064	166.717	136.381	113.047	180.689	185.872	188.719	144.894	185.789	170.403	121.782	130.684	121.681	125.356	136.554	141.025	135.873	135.503	116.244	126.282	204.864	214.436	173.247	203.072	152.403	153.644	148.188	127.819	181.239	155.495	142.574	144.076	126.863	133.337	118.876	147.941	115.634
EO946_RS05015	673.74	701.591	770.94	736.641	737.182	747.664	549.683	530.956	569.104	581.97	517.809	609.939	662.696	618.754	602.349	673.096	646.373	630.577	679.239	628.456	603.815	553.064	601.237	615.798	586.114	515.67	553.358	674.19	661.923	660.214	587.034	604.265	851.749	803.633	587.168	772.606	564.942	578.996	590.762	687.145	469.992	505.359	503.698	440.855	513.049	420.303	531.701	547.994	517.88
EO946_RS05020	261.947	272.259	292.648	257.888	271.519	257.575	410.04	376.535	355.69	475.881	441.314	427.05	356.297	312.174	599.25	645.093	299.779	312.683	298.057	406.751	369.045	325.112	591.648	706.881	574.968	527.066	483.742	583.206	723.433	576.606	1060.15	1010.26	281.562	236.481	403.619	378.134	309.185	304.054	785.694	844.756	337.903	293.923	302.031	390.817	313.426	355.567	724.064	664.421	704.673
EO946_RS05025	1229.66	1296.14	1958.29	1214.12	1190.18	2733.08	1729.02	2107.96	1562.7	3568.61	2582.18	3295.71	3748.52	2826.35	4553.26	4745.9	3102.1	3060.82	3426.9	4100.68	3679.47	3693.57	5436.06	5197.65	4594.17	4585.95	4194.81	4296.25	5075.05	4360.11	6236.51	6515.92	3508.92	3472.06	3583.88	3343.68	3129.51	3093.1	4035.88	3948.92	2243.47	3012.24	2936.83	3157.59	3096.02	3097.68	4975.51	4685.09	4211.24
EO946_RS05030	336.298	352.541	457.665	385.555	398.134	605.65	472.245	627.205	478.141	800.208	708.064	738.054	800.693	645.607	991.862	1038.16	683.332	675.742	711.442	849.289	787.915	818.385	1234.12	1137.54	975.309	1013.3	892.513	941.682	1102.59	1027.32	1435.62	1568.49	790.189	716.456	807.239	818.122	741.869	614.577	818.514	819.769	583.65	688.35	694.109	717.791	676.291	705.336	1129.32	1052.22	938.905
EO946_RS05035	1923.99	1842.99	2316.69	1341.78	1612.23	1411.79	1406.58	1366.52	1325.97	1876.25	1563.23	1486.32	4717.62	3699.09	2893.96	2773.28	3905.34	3994.52	4001.3	4189.71	3905.8	4372.19	3908.52	3266.11	3395	3190.89	3657.52	2861.44	2842.32	2597.61	6052.84	6032.03	3459.47	3579.28	1789.6	1720.27	3380.89	3191.76	2215.86	2344.94	4520.73	5024.19	5062.31	4270.51	4092.26	4114.14	4528.1	4126.59	3980.96
EO946_RS05040	2548.55	2463.13	2785.96	1576.69	1612.23	2428.17	2169.53	2217.96	2139.97	2751.22	2331.12	3397.83	6340.83	4847.09	3686.42	3697.36	5322.93	5133.21	5253.43	5393.38	5372.69	6064.27	5685.38	4583.83	4207.76	4057.93	4908.82	3965.07	3681.43	3462.52	9060.08	9027.4	5278.02	5753.69	2548.14	2480.04	4935.58	4475.9	3058.24	3528.95	6762.15	7521.6	7205.6	6142.64	6106.21	6589.58	6501.45	6252.03	5376.47
EO946_RS05045	8291.93	8777.46	9826.26	4493.89	4994.26	4842.41	5270.86	4271.98	4548.17	5210.45	3930.64	4505.38	8717.19	8952.35	3371.3	2917.44	7519.94	7383.65	7735.99	5431.78	6651.26	6447.68	3540.3	3029.49	4062.86	3470.09	5210.49	2613.96	2289.65	2185.34	1654.16	1547.25	12049.6	13926.3	5902.58	5066.29	7975.75	8101.9	4069.7	4772.53	11941.3	10538.6	10644.3	8277.03	6914.03	8214.75	6462.54	6637.21	3613.3
EO946_RS05050	2580.57	2581.81	2874.91	2005.65	2241.09	2890.41	2377.73	2352.28	2253.09	2693.63	2462.53	2890.01	3676.8	3215.73	2999.35	3065.75	3724.65	3663.6	3888.96	3528.08	3579.82	3510.46	3331.25	3237.39	3061.54	2983.86	3127.37	3173.51	2967.18	3160.76	3369.92	3218.42	4533.24	4754.66	3630.7	3628.45	2936.82	3144.86	2649.48	2891.77	4179.75	4470.48	4451.68	3167.94	3475.67	3318.94	2751.44	2732.97	2780.15
EO946_RS05055	155.567	211.757	171.463	171.074	146.311	171.253	138.373	151.248	113.121	129.327	128.472	137.399	92.7775	95.1068	98.153	97.49	95.2723	99.0162	94.3596	112.598	94.5836	93.4229	111.234	140.584	104.962	91.1682	85.6813	92.8035	118.43	95.1401	159.255	161.688	214.956	203.413	177.93	183.231	114.74	139.897	98.4604	81.6885	104.443	114.725	108.806	117.331	121.266	135.27	146.974	147.065	120.575
EO946_RS05060	32.0284	38.3956	46.4111	24.2568	33.764	57.0842	22.8505	31.7304	19.8254	53.5493	21.5754	31.5646	35.0839	19.0214	33.0621	34.2252	33.6738	33.8739	38.9421	43.6428	43.0693	41.1061	46.0277	37.6211	37.1546	55.0808	21.4203	30.0246	46.8212	31.7134	52.3099	64.9113	67.6152	77.1568	56.1883	61.8552	49.9251	54.1798	38.7874	44.2079	31.7424	47.407	36.5814	45.7247	37.3126	33.8175	47.5505	48.1464	40.5212
EO946_RS05065	218.48	232.7	211.428	248.951	271.519	160.114	124.409	116.345	157.437	83.8602	101.012	74.2696	52.2361	57.0641	53.7258	42.5222	50.9214	37.3482	63.6553	61.0999	39.6913	49.3273	46.9866	59.4017	39.0123	47.4834	47.3032	62.7788	54.1657	41.3235	53.4724	70.8124	144.313	135.275	104.885	122.543	91.0914	102.699	42.7656	45.169	41.9818	60.681	60.031	62.1166	59.7002	51.2093	74.5678	61.2773	51.3927
EO946_RS05070	1699.79	1499.75	1608.92	2258.44	2151.05	1060.93	839.123	713.935	1183.69	188.938	267.731	174.533	52.2361	63.7775	10.3319	7.25989	93.6297	110.307	95.8574	41.8971	43.0693	57.5485	37.3975	38.6111	9.28865	12.3457	20.5278	10.9181	10.0987	4.80505	161.58	89.6957	635.784	529.075	294.052	507.679	633.26	631.559	40.7765	30.7533	43.0058	26.5479	32.8295	119.919	126.863	92.7565	104.827	74.4081	76.1007
EO946_RS05075	650.863	627.127	569.825	856.648	875.051	590.334	396.076	401.919	429.161	200.052	155.931	163.393	51.4564	51.4696	10.3319	6.22277	51.7427	75.565	68.8975	54.1171	53.2033	82.9596	21.096	13.8604	18.5773	15.1947	25.8829	10.9181	13.7709	8.6491	73.2339	53.1093	724.592	759.544	369.906	638.392	367.869	473.871	51.7166	38.4417	18.4311	35.0812	34.7054	147.527	137.124	98.5538	91.8588	84.9128	62.2642
EO946_RS05080	147.559	172.198	172.752	65.1104	80.1896	101.638	578.88	936.048	685.724	2257.15	2342.89	2457.39	926.216	1172.61	1562.18	1766.23	1838.1	1864.8	1736.67	1262.15	1032.82	993.272	653.977	788.063	1390.51	1357.08	1024.6	1748.71	1822.35	1709.64	814.873	749.431	48.4407	73.1487	171.374	57.1869	649.026	669.565	1822.01	2001.85	1963.93	1621.32	1579.57	1690.09	1656.68	1192.31	1033.14	1218.54	2787.07
EO946_RS05085	831.595	805.143	736.132	1007.3	1021.36	581.981	780.727	639.897	949.285	428.394	784.559	361.136	546.53	881.696	459.769	455.299	614.342	608.863	550.431	490.545	587.77	541.853	454.523	496.994	492.299	558.405	597.984	324.812	360.798	325.783	352.22	479.164	337.067	371.756	330.575	343.121	399.401	441.525	300.354	252.754	888.786	672.231	661.279	467.6	464.542	541.08	481.989	470.084	391.375
EO946_RS05090	183.019	129.149	52.8571	62.557	67.5281	73.7918	121.87	84.6145	108.456	84.8706	86.3015	238.591	89.6589	58.183	135.348	131.715	93.6297	70.3536	75.6375	85.5399	83.6052	79.2226	133.288	123.754	118.895	101.615	80.3262	138.295	144.136	175.865	239.463	223.059	89.8172	92.1874	73.0448	63.0223	49.9251	64.6923	107.411	103.793	250.867	165.925	164.147	104.39	163.243	154.594	153.458	126.932	156.155
EO946_RS05095	2945.47	3376.48	3126.3	3163.6	3382.03	2689.92	1789.96	1806.52	1825.1	833.55	670.798	791.899	355.517	321.125	63.0245	36.2995	510.857	584.543	585.629	447.775	401.98	518.684	111.234	142.564	76.167	95.9165	133.877	60.0493	50.4934	45.1675	555.648	459.1	3324.24	2929.96	1735.28	2671.44	2575.96	3030.84	548.991	332.52	576.482	766.097	871.388	1629.7	1555.94	1223.23	942.364	948.047	761.996
EO946_RS05100	768.682	709.736	611.079	785.154	727.334	551.35	434.16	432.592	447.82	183.886	182.41	251.588	66.2696	82.7988	30.9957	23.8539	68.169	79.0392	81.6286	70.7013	64.1817	85.2017	38.3564	25.7408	28.7948	36.0874	40.1631	21.8361	21.1154	21.1422	73.2339	43.6676	623.674	573.165	323.083	522.851	402.028	494.088	60.6675	49.9742	68.6045	61.6291	51.5892	144.076	143.654	128.506	77.8098	85.7882	85.984
EO946_RS05105	15141.4	14749.7	13185.9	15945.7	14951.8	13122.4	18931.7	17860	19503.5	15086.8	20164.1	16589	19629.1	27899.9	20351.8	21987.1	20829.3	20592.8	19824.5	19880.2	21734	20184.6	26690.3	25071.5	21220.9	22095	21230.2	21072.8	21531.3	22116.7	22296.8	23566.4	8379.23	9223.75	17630	13807.7	16864.2	16304.1	29907.1	32213.2	20776.9	16872.2	17672.6	21326.7	22032.2	22373.6	31843.7	31878.2	26428.7
EO946_RS05110	134.977	141.947	122.474	194.054	191.33	150.368	138.373	150.191	162.101	113.161	101.993	111.404	85.7607	79.4421	90.9206	90.2301	92.8083	69.485	68.1486	76.8113	89.5166	80.7174	92.0554	88.1126	100.317	82.6212	74.0786	93.7133	94.5604	90.335	105.782	125.102	138.258	130.265	107.694	158.723	96.3467	136.663	119.346	94.1821	72.7003	65.4217	74.1008	87.9984	87.6847	102.419	102.666	100.67	117.61
EO946_RS05115	70.9201	74.4641	68.3275	47.2369	57.6802	104.422	79.9769	82.4992	83.9662	68.7047	61.784	71.4844	63.1511	77.2043	69.2237	49.7821	58.3132	67.7479	55.4176	76.8113	70.9377	65.7697	65.2059	81.1824	64.0917	59.8291	74.0786	60.9591	65.1824	74.9588	95.3204	84.9748	83.7621	67.1365	87.0919	87.5309	66.5668	63.8837	101.444	89.3769	81.9158	79.6438	64.721	81.9593	97.0128	83.0944	76.7292	101.545	78.0774
EO946_RS05120	736.653	609.675	189.512	375.342	275.74	115.561	523.024	265.478	507.296	260.674	574.689	852.243	103.692	128.674	147.746	101.639	170.012	142.444	138.544	103.87	115.696	112.108	127.535	163.355	81.7402	94.9669	105.317	147.394	90.8881	217.188	439.404	271.447	100.918	116.236	122.678	110.872	79.705	130.193	130.286	134.546	636.895	339.434	308.597	166.507	327.418	431.897	150.216	185.583	223.361
EO946_RS05125	1005.46	1007.59	1119.02	1704.36	1779.65	2158.06	2617.66	2925.55	2424.52	3437.26	3540.32	3267.86	5255.57	4721.77	6588.65	7779.49	4184.59	4323.71	4419.18	6152.76	5619.28	5569.5	11117.6	11099.2	7333.39	7317.2	6850.93	7425.19	9121.86	7582.37	12011.5	11625	1846.8	1519.09	3563.28	3334.34	3068.2	2695.24	4389.94	4953.21	1976.22	2353.28	2317.76	2709.83	2458.9	2784.63	7375.73	6758.88	4981.14
EO946_RS05130	242.501	233.864	270.731	254.058	222.28	292.383	262.781	288.747	226.242	325.337	367.762	336.07	625.274	576.235	742.863	759.177	641.445	646.211	682.984	695.666	695.021	650.224	653.977	628.668	647.419	691.359	768.454	720.592	775.762	683.279	657.943	722.286	277.525	289.589	258.466	261.426	327.579	312.949	393.841	437.274	312.304	345.123	350.806	318.347	352.604	354.6	343.66	355.408	383.469
EO946_RS05135	36.6039	36.0686	50.2787	31.9168	37.9845	66.8303	34.2758	66.6339	51.3127	95.9846	50.9963	78.9114	93.5571	62.6586	118.817	114.084	78.0247	80.7763	77.8841	106.488	98.8061	68.7593	108.357	134.644	104.962	105.413	110.672	108.271	122.102	112.438	131.356	139.264	99.909	76.1548	88.9648	102.703	80.5808	98.6558	110.395	126.858	74.7482	99.5547	101.302	86.273	79.2893	85.993	103.746	114.676	110.692
EO946_RS05140	37.7478	33.7415	28.3623	68.9404	53.4597	23.6691	31.7369	31.7304	27.9887	28.2902	23.5368	30.6362	10.915	13.4268	12.3983	20.7426	17.2476	13.897	12.7311	18.33	15.2009	9.71598	13.4247	17.8205	13.0041	16.1444	16.9577	14.5574	14.689	18.2592	26.7362	20.0635	37.3397	38.0774	22.4753	32.6782	21.0211	35.5808	21.8801	24.9871	14.3353	11.3777	10.3178	23.2937	17.7235	16.4256	24.8559	26.2617	15.8131
EO946_RS05145	42.3233	62.8291	59.3031	79.1538	67.5281	77.9687	69.8211	78.2684	68.8057	102.047	91.205	67.771	141.895	109.653	169.443	187.72	91.987	109.439	80.1308	131.801	142.72	135.276	192.741	180.185	169.054	157.645	148.157	183.787	165.251	173.943	149.955	149.886	80.7345	95.1935	55.2518	89.8651	57.808	56.6058	93.4876	132.624	62.4608	72.0587	70.3489	91.4494	70.894	86.9592	106.989	97.1683	125.517
EO946_RS05150	335.154	290.875	363.554	285.975	264.485	473.381	352.914	462.207	353.358	616.322	470.735	589.515	1142.96	845.891	1456.8	1498.65	769.57	706.142	735.406	1024.73	1084.33	1054.56	1517	1432.57	1265.11	1206.08	1154.91	1293.79	1345.88	1325.23	1112.46	1116.47	682.207	737.499	629.309	617.385	368.745	367.129	775.748	822.652	487.399	584.054	535.589	515.912	547.563	539.147	687.32	655.667	731.358
EO946_RS05155	184.163	158.236	167.596	181.288	164.6	104.422	159.954	144.902	165.6	123.264	171.622	119.76	343.043	314.412	434.973	472.93	264.463	294.443	291.317	329.94	333.576	329.596	437.263	400.962	334.392	374.169	386.458	415.796	410.374	375.755	332.459	345.8	167.524	191.389	125.487	127.212	116.492	91.3779	182.997	207.585	173.047	161.184	135.07	141.488	166.041	114.979	140.49	159.321	165.05
EO946_RS05160	1607.14	1404.35	581.428	989.422	780.793	690.58	1546.22	940.279	1442.59	683.006	1410.24	3594.65	328.23	210.354	632.312	376.477	754.786	439.493	509.991	412.861	416.337	313.154	749.868	847.465	576.825	418.804	406.093	495.862	343.355	1113.81	2567.84	1587.38	398.627	492	472.918	418.981	246.998	558.78	409.754	455.534	2773.87	2148.49	1952.88	1090.49	2794.72	2767.24	719.741	812.362	1185.99
EO946_RS05165	1196.49	948.254	870.208	910.268	960.868	630.711	870.86	753.069	924.795	754.742	1245.49	841.103	764.05	1208.42	1070.38	1004.98	1123.56	940.654	938.354	817.866	992.284	820.627	1167.95	1147.44	1127.64	1087.37	1063.88	977.166	1128.3	1047.5	1550.7	1756.15	399.636	626.273	581.549	477.335	651.654	728.597	1009.47	1026.39	1304.51	1045.8	1045.85	983.512	1050.35	987.47	1632.93	1589.71	1325.34
EO946_RS05170	1206.78	1077.4	1120.31	1140.07	1211.28	1187.63	1202.19	1093.64	1198.85	1121.5	1364.15	1267.22	1152.31	1555.28	1536.35	1486.2	1408.55	1201.22	1339.01	1302.3	1448.31	1297.46	1836.31	1784.03	1562.35	1478.63	1452.12	1501.23	1609.36	1523.2	2386.5	2583.47	1074.78	1191.42	981.422	1163.58	1221.85	1359.35	1555.47	1580.91	1445.81	1550.21	1557.06	1503.74	1610.97	1481.21	2430.48	2376.68	2004.32
EO946_RS05175	1291.43	1368.28	1432.3	1412	1399.8	1280.91	613.156	738.262	632.079	384.949	221.638	320.287	150.471	153.29	49.5931	50.8193	145.372	188.478	181.23	130.056	123.297	183.856	48.9044	53.4616	64.0917	56.9801	57.1208	38.2132	51.4115	47.0895	152.28	113.3	1783.22	1640.33	718.274	1343.31	791.794	1028.61	78.5694	73.0392	95.2271	100.503	90.0466	280.387	288.24	213.533	161.023	139.187	127.493
EO946_RS05180	2553.12	2567.85	2952.26	2733.36	2983.9	3664.53	3887.13	4136.59	3402.96	4645.65	4695.58	4539.73	4952.29	4871.71	5961.5	5910.59	4489.3	4242.06	4490.32	5120.17	5017.15	4853.51	6614.56	6506.47	5657.72	5690.41	4895.43	5905.76	6282.3	5984.21	8062.71	8195.35	3767.27	3734.59	4253.46	4062.6	4446.84	4383.71	6229.86	6037.26	4596.5	4911.37	4953.5	4748.47	4777.88	4977.93	5728.75	5620.88	6314.38
EO946_RS05185	1358.92	1402.02	1318.85	1542.22	1668.51	1312.94	1753.14	1663.73	1762.12	1658.01	2118.31	1561.52	1437.66	1644.79	1872.14	1750.67	1420.05	1311.53	1383.94	1606.06	1479.56	1493.27	2100.01	1999.86	1828.94	1658.12	1537.8	1910.66	1896.72	1808.62	2541.1	2450.11	1230.19	1197.43	1453.4	1298.96	1386.52	1224.3	1819.03	1881.72	1349.56	1389.03	1308.49	1295.82	1365.64	1431.93	1594.02	1685.13	1862
EO946_RS05190	1416.11	1479.97	1391.04	1341.78	1316.8	1228.01	1374.84	1245.95	1269.99	924.483	1200.37	967.361	1251.33	1607.86	950.534	954.157	1479.18	1504.35	1412.4	1167.88	1242.25	1193.57	1026.03	988.049	1031.97	1040.84	1037.99	1029.94	990.589	1009.06	835.797	880.434	1133.31	1041.12	1029.18	1051.54	1056.31	1077.94	1048.25	1092.7	1252.29	1172.85	1184.68	1011.12	1091.39	1016.46	754.323	761.589	1084.19
EO946_RS05195	5742.24	6706.42	6893.34	8117.09	8795.53	8161.65	10303.1	10401.2	10053.8	13749	16130.5	13636.8	12241.2	11918.6	19936.4	18573.9	9694.78	9357.03	9793.18	14492	12757.8	12670.4	23086.7	20745.1	18782.6	18307.7	15743.9	16993	18428.3	17421.2	25279.7	26893.4	8090.61	8063.39	12442.9	10962.4	7617.52	7599.73	15788.5	14123.5	5660.38	6443.56	6488.04	9175.13	8550.19	9313.33	13808	13574.7	13208.9
EO946_RS05200	49.1865	48.8671	101.847	61.2803	47.8324	164.291	91.4022	158.652	92.1296	193.99	84.3401	181.032	261.18	203.64	385.38	319.435	201.222	232.775	222.419	246.145	249.971	236.173	371.098	331.66	283.304	253.562	263.291	328.451	263.484	300.796	255.738	310.394	175.598	189.385	240.673	201.905	197.949	170.626	284.441	275.819	107.514	152.651	152.892	172.546	167.907	172.952	198.847	203.09	219.407
EO946_RS05205	38.8916	44.2131	70.9058	66.387	59.0871	84.9302	66.0127	86.7299	72.3042	104.067	72.5717	113.261	198.029	155.528	241.766	219.871	159.335	158.947	148.279	188.537	162.143	186.098	251.234	256.417	181.129	182.336	182.073	213.812	175.35	222.954	165.067	156.967	140.276	119.242	117.059	127.212	134.009	117.255	191.948	200.858	76.7961	120.414	130.38	133.723	124.064	121.743	142.651	138.312	138.365
EO946_RS05210	464.412	517.758	471.846	708.554	654.178	470.597	538.257	592.302	586.597	577.928	616.859	547.738	834.997	808.967	1036.29	928.229	674.298	696.587	690.473	803.901	756.669	721.972	992.472	965.278	892.64	811.017	784.519	903.469	822.584	804.366	612.608	718.745	486.426	416.847	562.82	539.19	559.687	540.181	809.563	714.054	428.01	471.226	506.512	546.108	503.72	525.62	554.395	604.019	566.308
EO946_RS05215	1320.03	1303.12	1070.03	1778.41	1543.3	953.724	1478.94	1047.1	1404.1	710.286	1500.47	859.67	1360.48	1338.21	2124.24	1910.39	919.049	868.563	702.455	1171.37	1105.45	1561.28	2123.03	2477.05	1727.69	1808.17	1710.06	2160.86	2162.95	2111.34	1866.88	2099.59	602.481	526.069	766.97	746.93	928.432	664.714	2410.79	3538.56	873.427	661.802	607.814	791.986	776.103	1118.88	1051.51	1227.3	1374.75
EO946_RS05220	672.597	623.637	877.943	931.972	834.253	1076.25	1148.87	1255.47	1134.71	1562.02	1458.3	1555.95	4702.03	4022.46	10398	10999.8	2748.11	2710.78	2891.45	4892.36	4368.58	4278.77	7782.51	7720.25	8211.17	7628.69	6514.45	9802.59	11402.3	10720.1	14043.5	14066.9	1050.56	962.957	1433.74	1161.24	1545.05	1422.42	3831	3947	1165.25	1187.07	1264.4	1577.07	1558.73	1742.08	2782.78	2752.23	2408.54
EO946_RS05225	332.867	371.157	355.818	548.97	514.902	382.882	553.491	566.917	576.102	608.239	999.332	625.721	454.532	405.043	943.302	917.858	311.278	308.34	308.541	502.765	456.873	447.683	678.908	672.23	790.464	694.208	623.867	877.993	921.734	910.077	1012.49	977.211	404.682	407.829	538.471	448.158	374.876	367.938	752.874	702.521	270.322	295.82	327.357	408.934	412.305	424.168	668.949	726.573	577.18
EO946_RS05230	1262.83	1162.34	1089.37	1003.47	1036.84	1074.85	1051.12	1098.93	1089.23	967.929	1402.4	951.579	2328.01	3071.39	1271.86	1257	2590.42	2475.4	2563.44	2047.72	2445.66	2127.05	1249.46	1092	1465.75	1592.59	1868.92	1291.97	1194.4	1255.08	661.43	932.363	810.373	786.599	763.225	800.616	1138.64	1234.81	626.566	486.287	3875.64	4189.83	4098.99	1602.95	1887.09	1893.78	952.09	898.15	907.279
EO946_RS05235	5775.41	5786.09	5137.45	6467.63	6382.81	5338.07	4744.03	5181.58	5064.8	4181.9	4193.47	4108.96	2873.76	2867.75	3311.37	2922.63	2880.34	2944.43	2896.69	3190.29	2725.19	3213.75	3778.11	3518.56	3055.04	3145.3	2971.18	2976.99	2957.08	3016.61	2908.43	3004.8	5334.53	5107.38	5181.5	5654.5	4803.32	4748.42	4006.04	3935.47	3397.46	3437.96	3391.75	3890.05	3811.48	3710.26	3976.95	3938.38	3819.86
EO946_RS05240	73.2078	74.4641	65.7491	33.1935	36.5777	32.0229	20.3116	30.6728	27.9887	13.1347	18.6333	25.9943	16.3725	23.497	22.7302	17.6312	41.0656	31.2683	32.951	26.1857	17.7344	15.6951	18.2193	15.8405	13.933	22.792	11.6027	27.2951	21.1154	16.3372	19.7615	20.0635	51.4683	32.0652	16.8565	24.5087	36.7869	26.6856	13.9237	15.3767	114.682	53.0959	67.5349	22.431	44.7752	46.3783	12.9683	12.2555	34.5912
EO946_RS05245	1022.62	577.097	415.122	347.255	343.268	412.12	649.971	655.763	653.071	709.275	566.844	2071.19	226.876	359.168	520.727	178.386	655.408	492.475	563.911	215.595	357.222	222.72	401.783	391.061	296.308	212.726	298.992	615.05	230.434	945.635	1285.66	1094.05	537.894	949.931	242.546	136.548	221.597	346.913	467.438	432.469	2050.97	1691.48	1560.81	822.182	1496.24	2170.12	1064.48	1088.98	995.24
EO946_RS05250	306.558	329.271	302.961	448.112	429.085	238.083	302.135	230.575	377.848	151.555	227.522	135.542	180.097	315.531	146.713	125.492	236.538	241.46	157.266	209.485	241.526	201.046	141.919	157.415	191.346	180.437	241.871	100.992	117.512	84.5689	115.082	151.066	139.267	150.306	114.25	121.376	155.031	150.41	54.7002	54.7794	152.568	103.347	74.1008	81.9593	121.266	96.6214	83.2133	70.9066	85.984
EO946_RS05255	464.412	487.507	554.355	533.65	683.722	1059.54	836.584	885.279	815.172	969.949	823.787	829.962	261.96	267.418	149.812	162.829	207.792	181.53	206.692	198.138	271.083	245.142	202.33	172.265	178.342	221.273	263.291	121.008	135.873	103.789	225.514	199.455	1135.33	1170.38	857.808	1094.72	677.93	713.233	324.223	241.221	689.117	726.275	696.923	707.439	548.496	696.64	926.153	808.86	349.866
EO946_RS05260	690.899	686.466	779.964	818.348	1012.92	1463.31	1246.62	1328.45	1188.36	1421.58	1150.36	1257.94	406.194	418.47	187.007	234.391	258.714	257.963	269.599	333.431	384.246	311.659	317.399	332.65	276.802	292.498	356.113	171.959	212.072	155.684	348.733	363.503	1605.61	1674.4	1220.22	1474.02	974.853	987.366	427.656	347.897	951.247	963.31	958.621	975.747	842.333	1020.32	1405.98	1298.2	481.312
EO946_RS05265	172.725	167.544	189.512	200.438	220.873	168.468	173.918	196.729	152.772	121.244	173.584	107.691	175.42	247.278	180.808	147.272	180.689	199.769	206.692	154.496	165.521	168.909	150.549	171.275	155.121	166.192	193.675	172.869	163.415	156.645	144.143	138.084	154.405	166.338	154.518	173.895	129.63	144.749	112.384	122.052	80.8918	94.814	78.7907	101.802	112.871	85.993	92.9395	80.5359	109.704
EO946_RS05270	101.805	112.86	81.2194	125.114	109.733	84.9302	55.8569	31.7304	52.4789	22.228	17.6526	19.4958	4.67786	4.47561	0	1.03713	4.92788	4.34281	3.74443	1.74571	1.68899	5.97907	0	1.98006	0	0.949669	1.78503	0.909838	0	0	3.48733	2.36041	47.4315	42.0855	25.2847	40.8478	31.5316	16.9817	1.9891	3.84417	0	2.84442	0.937985	1.72546	8.39534	4.83107	7.56485	7.00312	3.95329
EO946_RS05275	24387.3	22175.2	22038.8	36631.6	32988.9	13412	17155.7	12630.8	21567.7	4021.25	6978.65	3811.88	804.591	958.9	42.3608	19.7054	960.115	1082.23	843.245	681.701	618.172	1000.75	140.96	120.784	83.5979	75.9735	209.741	10.9181	27.5419	13.4541	734.664	394.189	7240.88	8031.32	3675.65	6558.98	8697.48	9575.27	1039.3	756.34	631.776	343.227	364.876	2673.6	2562.44	1877.35	1521.61	1431.26	1224.53
EO946_RS05280	126.97	152.419	162.439	250.228	233.535	143.407	176.457	163.941	221.578	139.43	283.422	115.118	215.961	266.299	241.766	235.428	197.115	219.746	174.49	197.265	205.213	215.246	233.974	243.547	240.576	235.518	250.796	246.566	242.368	234.487	278.986	302.133	75.6886	41.0835	109.567	72.3589	105.105	86.526	153.161	171.065	119.802	65.4217	66.5969	105.253	101.677	133.337	116.715	120.804	129.47
EO946_RS05285	2.28774	8.14451	7.73518	3.83002	5.62734	15.3153	5.0779	9.51913	11.662	15.1555	6.86489	5.57022	13.2539	7.83232	19.6306	14.5198	4.92788	12.1599	8.98663	12.22	6.75597	8.22122	28.7673	19.8006	13.933	13.2954	10.7102	19.1066	18.3612	14.4152	38.3606	35.4062	15.1377	19.0387	12.1741	10.5037	13.1382	14.5558	27.8474	23.065	12.2874	7.58512	10.3178	6.03911	8.39534	11.5946	19.4525	8.7539	8.89489
EO946_RS05290	3168.52	3555.66	3791.53	4262.81	4556.74	4633.57	2464.05	3141.31	2486.33	1740.86	919.895	1462.18	574.597	372.595	78.5224	53.9306	437.76	495.081	636.553	562.992	479.674	728.699	233.015	240.577	114.25	100.665	210.633	52.7706	58.756	36.5184	1063.64	728.187	7417.48	6977.18	4201.95	6025.63	3538.55	4429	678.283	475.716	295.921	388.737	484.938	1679.74	1520.49	1059.94	1274.14	1220.29	924.08
EO946_RS05295	1448.14	1305.45	2031.77	1436.26	1883.75	3476.57	1004.15	1984.21	1099.72	1226.58	371.685	1030.49	466.226	290.915	61.9913	39.4108	329.346	424.727	563.162	469.597	401.98	654.708	200.412	186.125	109.606	81.6715	162.437	32.7542	42.2309	39.4014	838.122	624.329	6151.97	5752.69	3317.92	4858.55	2907.92	3598.51	584.795	345.014	216.053	373.567	415.527	1348.45	1235.05	906.308	1090.42	980.437	735.311
EO946_RS05300	1723.81	1813.9	1779.09	2185.67	2229.83	1975.67	1353.26	1519.89	1394.77	971.97	788.482	861.527	872.42	763.092	1155.11	1071.35	657.871	674.005	727.917	900.788	946.681	875.933	1047.13	1039.53	982.74	962.014	980.872	1042.67	1086.99	1064.8	1281.01	1217.97	2503.78	2179.43	1464.64	1935.02	1909.42	2274.74	1405.3	1337.77	730.074	891.252	857.318	1154.33	1228.52	1132.4	1195.25	1147.64	1192.9
EO946_RS05305	2825.36	2588.79	2381.15	2521.43	2453.52	1654.05	1264.4	1208.93	1407.6	628.446	879.687	664.713	587.851	631.061	545.524	570.42	677.583	647.079	580.387	483.562	582.703	531.39	536.031	537.586	544.315	499.526	489.097	512.239	501.262	519.907	545.186	499.227	1659.09	1393.83	884.966	1119.23	1449.58	1623.78	863.269	905.301	1033.16	803.075	812.295	805.79	870.317	918.869	636.528	630.281	808.447
EO946_RS05310	386.629	418.861	366.132	361.299	424.864	229.729	284.362	260.19	314.873	183.886	221.638	155.966	264.299	368.119	288.26	231.279	281.71	264.043	247.881	251.383	233.081	215.246	190.823	188.105	246.149	273.505	258.829	220.181	250.631	238.331	218.539	226.6	255.323	263.536	194.786	222.912	184.81	216.719	361.021	342.131	3602.25	2901.31	2855.23	3203.32	2968.22	3046.47	3844.02	3758.92	3790.21
EO946_RS05315	15127.7	15237.2	13370.3	19290.5	19040.1	10702.6	10540.4	9564.61	11199	4026.3	4801.5	4067.19	2011.48	2410.12	636.444	557.975	2984.65	3059.08	3078.67	2491.13	2181.33	2787.74	880.279	917.757	787.678	786.326	988.904	537.714	676.612	580.45	3627.99	2860.82	10250.3	9340.99	6265.93	9389.15	9277.31	10584.5	2681.3	1827.9	3618.63	3339.35	3705.98	6220.28	6229.34	4974.07	4006.13	3920	3216.99
EO946_RS05320	863.623	887.752	857.316	831.115	808.93	808.925	530.64	527.783	496.8	313.213	267.731	312.861	312.637	333.433	188.04	182.534	456.65	445.573	399.156	370.091	353	411.808	201.371	189.096	203.422	211.776	239.194	212.902	179.94	212.383	247.6	191.193	869.915	845.719	500.076	725.923	767.27	861.216	380.912	328.676	418.794	508.203	529.024	604.774	674.426	544.944	326.369	359.785	404.223
EO946_RS05325	256.227	228.046	305.54	210.651	263.078	370.351	187.882	223.171	204.085	352.617	174.564	362.064	279.112	199.165	578.586	567.309	270.212	239.723	280.083	334.304	292.196	307.922	552.332	512.835	409.63	376.069	310.595	680.559	593.986	650.604	1042.71	987.832	511.655	470.957	398.937	490.173	522.024	546.65	706.13	619.872	379.884	438.041	408.024	495.207	531.705	454.12	503.603	571.63	608.806
EO946_RS05330	48.0426	67.4831	60.5923	56.1736	57.6802	73.7918	35.5453	51.8264	52.4789	80.8291	33.3437	115.118	81.8625	43.6372	135.348	124.455	50.1001	58.1937	69.6464	105.616	85.2942	106.876	144.795	135.634	109.606	106.363	82.1112	160.131	177.186	183.553	265.037	295.051	118.074	112.228	84.2825	122.543	127.878	139.088	176.035	148.961	125.946	131.791	125.69	135.449	153.915	133.337	151.297	152.318	164.061
EO946_RS05335	185.307	158.236	215.296	192.778	213.839	290.99	148.529	247.497	193.589	248.55	174.564	312.861	665.815	596.375	1310.08	1185.44	491.145	471.63	535.453	810.883	735.557	729.446	1345.35	1374.16	920.506	881.293	765.776	1304.71	1291.71	1328.12	2326.05	2208.17	342.113	338.688	304.353	329.116	381.007	397.858	568.882	472.833	315.376	402.96	332.985	383.915	379.656	403.877	430.116	453.452	447.71
EO946_RS05340	614.259	618.983	697.456	603.867	568.361	700.326	670.283	758.358	654.237	834.561	864.976	804.896	498.192	496.793	409.143	435.594	483.753	476.841	531.709	481.817	512.609	529.895	570.551	576.197	457.002	480.532	456.967	322.083	359.88	396.897	509.15	547.616	685.234	708.44	767.907	734.093	538.665	511.878	537.057	438.235	763.865	884.615	875.14	658.263	754.648	789.397	846.182	892.898	554.448
EO946_RS05345	1288	1085.55	1131.92	1142.62	1112.81	888.286	1095.56	1051.34	1231.5	748.68	814.96	640.575	516.903	813.443	377.114	438.705	668.549	713.959	653.028	497.528	528.655	552.316	466.03	494.024	443.998	461.539	487.312	372.124	366.307	338.276	348.733	402.45	633.766	596.212	518.805	595.21	522.024	476.297	385.885	412.287	678.877	505.359	490.566	409.797	464.542	432.864	497.118	455.203	411.142
EO946_RS05350	1511.05	1377.59	1371.71	912.822	951.02	957.901	815.003	642.013	691.555	548.628	636.473	512.46	535.615	726.168	296.525	249.948	753.965	706.142	668.006	432.937	532.877	521.674	285.755	284.138	319.53	306.743	420.374	206.533	232.27	217.188	205.752	184.112	787.162	783.593	461.681	576.537	439.691	491.662	172.057	159.533	740.314	624.824	608.752	399.444	422.565	411.607	221.542	265.243	253.01
EO946_RS05355	2641.2	2694.67	2729.23	1969.91	1930.18	2082.88	1749.34	1422.58	1475.24	1255.88	1406.32	1155.82	1209.23	1669.4	563.088	587.014	1553.1	1500.88	1539.71	999.42	1084.33	1083.71	540.825	576.197	677.143	727.446	964.807	477.665	457.195	433.416	382.444	439.037	1908.36	1900.86	1102.23	1535.88	1016.02	1103.81	424.673	349.819	1620.91	1386.18	1297.23	934.336	978.524	920.802	606.268	553.246	524.799
EO946_RS05360	86.9343	73.3006	100.557	93.1972	101.292	135.053	82.5159	100.48	78.1352	115.181	78.4559	89.1235	215.961	202.522	232.468	206.388	183.974	183.267	204.446	220.833	190.856	181.614	156.302	147.514	207.137	182.336	177.61	246.566	201.056	212.383	165.067	162.868	158.442	163.332	134.852	134.214	152.403	148.792	245.654	257.559	825.302	1012.61	1044.92	950.728	1092.33	962.349	1140.13	1236.93	1147.44
EO946_RS05365	1217.08	1362.46	1263.41	1547.33	1503.91	1097.13	1127.29	1013.26	1197.68	719.379	731.601	825.32	616.697	636.656	518.661	554.863	696.473	669.662	711.442	645.914	633.373	614.349	471.784	458.383	514.591	490.979	560.498	585.936	552.673	624.657	648.643	614.887	1164.6	1187.41	1022.63	1202.09	966.97	1135.35	864.263	802.47	3432.27	3716.71	3816.66	3199	3564.29	3364.36	3598.71	3632.87	3350.41
EO946_RS05370	1631.16	1718.49	1516.1	2046.51	2070.86	1303.19	1778.53	1651.04	1841.43	1412.49	2376.23	1555.02	1757.31	2176.27	2569.54	2468.36	1576.1	1503.48	1593.63	1889.73	1762.46	1760.09	2749.2	2511.7	2324.02	2321.94	2033.14	2625.79	2598.12	2679.3	3364.11	3694.04	1199.92	1215.47	1244.57	1267.45	1165.79	1229.96	1543.54	1593.41	1870.75	1963.6	1831.88	1810.01	1848.84	1854.16	2293.23	2220.86	2056.7
EO946_RS05380	2437.59	2422.41	2531.98	1877.99	1821.85	2152.49	2230.47	2140.75	2143.47	1716.61	2101.64	1750.9	2168.19	2301.58	2203.79	2155.15	2233.97	2078.47	2011.51	2044.23	2226.94	2104.63	1997.41	1934.52	2241.35	2261.16	2323.21	1909.75	1988.52	1859.56	1770.4	1927.28	2171.76	2265.61	2152.95	2332.99	2203.71	2196.3	1997.05	2081.62	3104.61	2624.45	2622.61	2298.31	2230.36	2299.59	1766.93	1960.87	2065.59
EO946_RS05385	5992.74	6071.15	5644.11	7528.55	6692.31	3575.42	3279.05	2394.59	3470.6	683.006	949.316	622.936	137.997	127.555	3.09957	7.25989	298.958	379.562	221.67	84.667	53.2033	139.013	66.1648	60.3918	25.0794	9.49669	33.9155	2.72951	4.59031	1.92202	160.417	63.7311	1907.35	1726.51	1206.18	2268.8	1668.55	1307.59	116.362	132.624	43.0058	14.2221	28.1396	124.233	115.669	64.7363	186.96	168.95	105.75
EO946_RS05390	6587.56	6329.45	5678.91	7666.43	6920.22	3741.11	3671.32	2597.67	3806.47	752.721	1079.75	679.566	169.962	151.052	6.19913	6.22277	286.638	388.248	271.097	75.9385	76.8492	153.961	74.795	79.2023	27.866	15.1947	25.8829	0.909838	1.83612	1.92202	174.366	87.3352	2155.61	2062.19	1298.89	2396.01	1700.08	1371.48	164.101	135.507	52.2213	11.3777	30.0155	105.253	115.669	60.8715	219.381	186.458	151.213
EO946_RS05395	75.4955	61.6656	65.7491	65.1104	70.3418	55.6919	69.8211	42.3073	68.8057	45.4664	75.5138	56.6305	95.8961	121.96	111.584	103.713	94.451	100.753	90.6152	84.667	101.34	106.128	103.562	115.833	103.104	99.7152	83.8962	119.189	112.922	74.9588	89.5081	81.4342	48.4407	57.1161	53.3789	58.3539	66.5668	61.4577	61.6621	91.299	65.5326	48.3552	38.4574	63.842	64.3643	73.4322	47.5505	72.6573	58.311
EO946_RS05400	210.472	223.392	212.718	316.615	317.945	239.475	236.122	316.247	262.394	266.736	307.939	258.087	449.854	553.857	502.13	522.712	414.763	409.093	432.856	443.411	434.916	393.871	439.181	481.154	479.295	420.703	448.042	422.165	491.163	427.65	555.648	568.859	278.534	258.525	261.276	253.256	310.937	355.808	332.179	402.676	266.226	303.405	301.093	336.465	322.754	300.492	370.677	337.9	312.31
EO946_RS05405	952.845	913.349	861.184	1104.32	1042.46	590.334	1152.68	962.49	1156.87	782.022	1388.67	795.613	620.596	906.312	748.029	777.846	588.881	612.337	557.92	539.425	611.416	588.938	778.635	822.714	626.055	613.486	680.095	790.649	830.846	742.861	1269.39	1410.35	498.536	496.008	530.043	496.009	472.975	521.582	790.667	839.95	783.32	516.736	519.644	481.403	457.08	501.465	805.116	789.602	533.693
EO946_RS05410	3335.53	3269.44	2947.1	3577.24	3291.99	2921.04	4132.14	3763.23	4073.53	3396.84	4189.54	3730.19	4262.31	5450.18	7612.54	7691.34	3151.38	3167.65	2977.57	4498.7	4142.26	4059.04	8528.55	7958.84	7324.1	7559.36	6220.82	6801.95	7846.68	7176.83	11222.2	11966.1	1719.65	1776.61	2951.76	2691.28	3015.65	2714.65	6369.09	6370.75	2622.33	2172.19	2066.38	2848.73	2785.39	3256.14	4678.32	4601.92	5089.85
EO946_RS05415	239.069	219.902	273.31	270.655	261.671	307.698	257.703	298.266	295.048	357.669	305.978	331.428	307.959	265.18	335.786	317.361	271.033	270.992	259.114	323.83	355.533	313.901	340.413	331.66	346.467	313.391	332.015	324.812	280.927	331.549	287.123	342.26	238.167	245.499	339.939	262.593	396.773	362.277	547.002	606.417	405.483	433.3	429.597	458.11	477.602	534.316	512.248	464.832	583.11
EO946_RS05420	248.22	167.544	336.48	171.074	194.143	409.336	134.564	374.419	166.766	204.094	40.2086	164.321	56.9139	35.8049	8.26551	12.4455	93.6297	92.0677	110.835	92.5228	78.5382	97.1598	19.1782	33.661	10.2175	18.9934	21.4203	8.18854	13.7709	14.4152	165.067	139.264	755.877	661.344	465.426	606.881	497.499	619.429	143.215	94.1821	124.922	187.732	219.489	448.62	355.403	279.236	290.706	253.863	204.583
EO946_RS05425	2954.62	2926.21	2836.23	4620.28	4054.5	3320.63	4026.77	4236.01	4479.36	3686.82	5210.45	3817.46	5889.42	6761.53	5107.05	5451.14	5644.88	5663.9	5842.06	5950.26	5430.11	5193.57	6116.89	5622.37	5739.46	5897.44	5138.2	5341.66	5434.93	5326.88	5831.98	5784.19	2732.86	2603.29	3294.51	2918.86	4292.68	3950.27	5227.35	5488.51	4043.57	4040.97	4088.68	4259.3	4373.04	4807.88	4610.23	4398.83	5847.9
EO946_RS05430	2747.58	3093.75	3611.04	3455.96	3622.6	4211.7	3776.69	3911.31	3833.29	3817.15	3742.35	3516.66	6591.1	6099.14	4066.63	3840.48	6413.63	6218.04	6674.82	6167.6	6074.46	6028.39	4149.2	3792.8	4802.23	5030.4	4712.47	4436.37	3781.5	3967.05	2091.24	2256.55	4264.8	3784.69	4463.22	4304.19	4958.35	4217.13	4331.26	4566.87	3589.96	4380.41	4400.09	4720.86	4824.52	5563.46	3109.15	3234.57	5604.77
EO946_RS05435	2184.8	2178.08	1931.22	2724.42	2395.84	1161.18	1957.53	1543.16	2368.55	1131.61	2357.6	1154.89	763.27	1045.06	667.44	685.541	983.111	946.733	813.29	697.412	716.133	698.056	583.017	646.489	627.913	681.862	686.343	704.214	722.515	700.577	697.466	738.809	857.804	794.615	840.015	870.641	786.539	777.116	806.579	1005.25	1262.53	739.549	735.38	777.32	781.7	800.991	794.309	732.701	704.673
EO946_RS05440	384.341	394.427	439.616	383.002	412.203	559.704	440.508	438.938	458.316	554.69	476.619	506.89	834.218	697.077	811.053	777.846	786.818	723.513	779.59	811.756	819.162	767.563	682.744	753.412	718.013	710.352	773.809	738.788	677.53	645.799	564.947	577.121	583.307	610.24	614.326	655.898	584.211	642.88	629.55	633.326	505.83	583.106	567.481	630.656	628.718	542.046	626.802	654.792	582.121
EO946_RS05445	599.389	587.568	849.581	451.943	505.054	1279.52	603	1060.85	650.738	1354.9	668.836	1197.6	2055.92	1662.69	1665.5	1619.99	1754.32	1809.22	1908.16	1802.45	1896.74	1816.14	1610.97	1718.69	1617.15	1625.83	1701.13	1584.94	1547.85	1440.56	1285.66	1268.72	1510.74	1649.35	1602.3	1622.24	1407.54	1625.39	1431.16	1369.48	1280.96	1659.25	1581.44	1587.42	1499.97	1441.59	1474.06	1469.78	1274.93
EO946_RS05450	489.577	454.929	501.498	391.939	372.811	471.989	417.657	435.765	401.172	477.902	452.102	469.755	697.001	685.888	507.296	540.343	712.899	703.536	725.67	648.532	714.444	647.234	595.483	567.287	564.75	554.607	577.456	540.444	492.999	497.804	477.764	452.019	591.38	592.204	510.377	546.193	580.708	592.743	509.209	489.17	595.937	634.306	637.83	597.872	562.488	500.499	539.265	576.882	512.939
EO946_RS05455	3435.05	3585.91	4742.96	3343.61	3441.12	6868.21	5166.76	5394.18	4298.6	6697.7	5065.31	6830.01	16113.7	16648.2	13777.6	14155.8	13882.6	12890.3	13955.5	15481.8	15534.5	14335.6	20203.3	22459.8	14406.7	14773	15923.3	13842.3	15047	13842.4	16641.5	17503.6	6634.36	6113.43	8920.83	8213.9	9875.53	9411.92	13686	13790	9822.73	11188.1	11102	11110.2	11091.2	11986.8	14253.3	14658.4	14288.2
EO946_RS05460	351.169	287.385	604.633	292.358	412.203	898.032	278.015	619.801	260.062	527.41	66.6875	332.356	196.47	96.2257	73.3564	62.2277	133.874	150.261	178.984	192.028	133.43	181.614	120.823	109.893	63.1628	65.5271	83.8962	65.5083	52.3295	46.1285	226.676	179.391	2219.19	2113.3	1248.32	1895.34	1160.54	1475.79	305.327	168.182	62.4608	72.0587	71.2869	266.584	202.421	127.54	358.79	283.626	202.606
EO946_RS05465	29.7407	23.27	39.9651	29.3635	43.6119	41.7689	25.3895	33.8458	20.9916	32.3316	19.614	25.9943	31.1857	29.0915	30.9957	34.2252	44.3509	37.3482	41.1887	43.6428	48.1363	38.1166	40.2742	46.5314	40.8701	46.5338	29.4529	22.7459	25.7057	41.3235	23.2489	31.8656	48.4407	58.1181	41.2048	42.0148	32.4075	21.025	21.8801	23.065	29.6945	33.1849	34.7054	28.4701	35.447	28.0202	25.9366	28.8879	20.7547
EO946_RS05470	537.62	329.271	701.323	241.291	336.234	1030.3	506.52	962.49	468.811	1079.07	372.665	899.59	994.824	868.269	791.423	716.655	883.732	926.757	984.036	919.99	949.214	916.292	743.155	731.631	723.586	700.856	849.672	717.862	669.267	659.253	548.673	567.679	1099	1159.36	1095.67	1112.23	740.993	807.037	786.688	716.937	858.068	1137.77	1156.54	966.257	1013.97	952.687	773.776	856.131	811.412
EO946_RS05475	312.277	337.415	371.289	320.445	317.945	317.444	260.242	245.382	279.887	216.218	154.95	190.316	185.555	181.262	115.717	124.455	172.476	205.849	192.464	191.155	179.878	192.825	85.343	112.863	124.468	126.306	153.512	132.836	119.348	110.516	137.168	119.201	486.426	471.959	265.958	382.802	397.649	434.247	109.4	94.1821	116.73	162.132	136.946	263.995	243.465	190.344	175.072	182.081	160.108
EO946_RS05480	2344.94	2452.66	2954.84	2163.96	2539.34	3043.56	3136.87	3666.98	3194.21	5580.24	5023.14	4931.5	5518.31	4685.97	6454.33	5245.79	4182.95	4106.56	4513.53	4979.64	4788.3	4564.27	4096.46	4088.82	4973.15	4515.67	4528.61	5488.14	4134.95	4944.4	1403.07	1602.72	3372.68	3627.37	5539.23	4437.23	4389.9	4375.63	7105.06	6823.4	6031.05	6079.48	6630.62	11999.7	10205.9	11970.4	12196.7	12923.4	12309.5
EO946_RS05485	2637.77	2826.15	3100.52	2375.89	2570.29	3725.79	3718.29	3906.02	3345.82	6137.96	5039.81	6355.62	6145.14	5319.27	6978.16	6120.09	4715.16	4461.81	4900.71	5326.17	5192.81	4922.27	4904.82	5080.83	5674.44	4865.15	5111.42	6327.92	4765.66	5877.54	1994.75	2188.1	4033.7	4140.42	6648.95	5178.33	5133.53	5324.18	8087.67	7835.37	7324.3	6582.94	7169.02	13289.5	11114.5	13430.4	14853	15335.1	12727.6
EO946_RS05490	1338.33	1407.84	1942.82	1132.41	1330.87	3046.35	2108.6	2448.53	1832.1	5112.44	2956.81	5099.53	5062.22	3768.47	5802.39	4961.62	3618.7	3630.59	4087.42	4481.24	4499.48	4227.2	4467.56	4321.48	4546.8	4010.45	4234.08	5640.08	3870.55	5351.87	1759.94	1959.14	3167.82	3424.96	5481.17	4222.49	4255.02	4230.07	6927.04	6653.29	5084.92	5542.83	5651.36	11105.9	9449.42	11053.5	13020.2	13520.4	10818.2
EO946_RS05495	195.602	166.381	175.331	174.904	185.702	96.0686	138.373	127.979	160.935	82.8498	115.722	76.1263	90.4386	110.771	65.0909	69.4875	108.413	91.1991	98.8529	90.777	86.1387	79.2226	86.3019	111.873	74.3092	68.3761	98.1764	77.3362	87.2159	80.7249	61.6095	69.6321	92.8447	90.1833	56.1883	66.5235	85.8361	90.5692	78.5694	72.0781	99.3229	87.2289	86.2946	57.8029	62.4987	68.6012	74.5678	86.6636	68.1942
EO946_RS05500	332.867	361.849	304.251	312.785	353.116	233.906	355.453	335.285	351.025	270.778	297.152	257.158	273.655	309.936	212.837	204.314	283.353	289.231	275.59	269.713	227.17	271.3	229.18	252.457	200.635	236.468	215.988	224.73	227.679	237.37	209.24	197.094	282.571	336.684	187.294	221.745	230.356	234.51	243.665	200.858	274.418	220.917	198.853	194.114	180.033	195.175	224.784	225.851	175.921
EO946_RS05505	323.716	217.575	211.428	114.901	128.022	126.699	55.8569	60.2879	54.8113	35.3627	35.3051	47.3468	31.9654	60.4208	44.4271	40.448	86.2378	67.7479	79.3819	47.1342	43.9138	41.8535	66.1648	69.302	43.6567	43.6848	20.5278	26.3853	43.1489	32.6744	49.9851	62.5509	104.955	110.224	59.9342	85.1968	50.801	62.2664	28.8419	20.1819	424.938	376.412	433.349	245.015	305.031	261.844	274.496	256.489	269.812
EO946_RS05510	194.458	160.563	212.718	150.648	151.938	264.537	232.314	262.305	253.065	293.006	268.711	272.012	187.114	192.451	148.779	164.903	210.256	207.587	205.195	183.3	181.567	194.32	178.357	192.066	151.405	184.236	194.568	151.943	190.039	150.879	235.976	198.275	295.69	319.65	288.433	322.114	197.073	211.867	202.888	200.858	239.604	288.235	317.039	257.094	251.86	189.378	273.415	251.237	179.874
EO946_RS05515	118696	101930	82609.2	194190	152377	94736.2	67923.2	50514.9	78414	10818	16249.2	10306.8	1241.19	814.562	19.6306	8.29702	1484.11	2059.36	1660.28	504.511	324.287	753.362	708.635	469.274	80.8113	37.0371	124.059	10.9181	5.50837	6.72707	745.126	395.369	48464.9	43085.6	45428.2	76458.8	16155.6	12835	1774.28	1124.42	15.3592	3.79256	9.37985	583.205	395.514	328.513	2211.1	2014.27	1383.65
EO946_RS05520	538.764	558.481	727.107	375.342	422.051	1058.15	676.63	793.261	531.786	1093.21	729.64	966.433	1123.47	1018.2	937.103	918.895	1197.47	1182.98	1271.61	1134.71	1160.34	1172.64	966.581	1006.86	960.447	915.481	1026.39	845.239	879.503	782.263	870.67	824.964	1230.19	1310.66	1204.3	1209.09	856.609	879.816	887.138	930.288	1024.97	1282.83	1311.3	1067.2	1007.44	905.342	856.989	858.757	843.038
[truncated: 2,826 more rows]
[truncated: 5 more columns]

## Sheet: Countr matrix BC
	0-0-1-E	0-0-1-E	0-0-1-E	0-0-2-E	0-0-2-E	0-0-2-E	0-0-4-E	0-0-4-E	0-0-4-E	0-0-7-E	0-0-7-E	0-0-7-E	1-3-2-E	1-3-2-E	1-3-7-E	1-3-7-E	1-5-1-E	1-5-1-E	1-5-1-E	1-5-2-E	1-5-2-E	1-5-2-E	1-5-4-E	1-5-4-E	1-5-4-E	1-5-7-E	1-5-7-E	1-5-7-E
[truncated: 4,850 more rows]

[truncated: 8 more sheets: Loading genes on PCA, Ancestor time, BS lineage 1, BS lineage 2, BC lineage 1, Regulon enrichment, Correlogram of regulon activity, legend]
